# Supplementary material for: Sub-angstrom strain in high-entropy intermetallic boosts the oxygen reduction reaction in fuel cell cathodes
Source: Nat Commun. 2025 Aug 14;16:7547. doi: 10.1038/s41467-025-62725-7 (PMC12354711; doi:10.1038/s41467-025-62725-7)
Supplement: Supplementary file 3 — Supplementary Data 1 [file 41467_2025_62725_MOESM3_ESM.csv]

Legend: The optimized structure of L10-HEI					Legend: The initial state of L10-HEI with Pt vacancy					Legend: The transition state of L10-HEI with Pt vacancy					Legend: The final state of L10-HEI with Pt vacancy					Legend: The initial state of L10-HEI with N interstitial and Pt vacancy					Legend: The transition state of L10-HEI with N interstitial and Pt vacancy					Legend: The final state of L10-HEI with N interstitial and Pt vacancy
_cell_length_a	10.7986				_cell_length_a	10.7986				_cell_length_a	10.7986				_cell_length_a	10.7986				_cell_length_a	10.7986				_cell_length_a	10.7986				_cell_length_a	10.7986
_cell_length_b	8.0873				_cell_length_b	8.0873				_cell_length_b	8.0873				_cell_length_b	8.0873				_cell_length_b	8.0873				_cell_length_b	8.0873				_cell_length_b	8.0873
_cell_length_c	7.3075				_cell_length_c	7.3075				_cell_length_c	7.3075				_cell_length_c	7.3075				_cell_length_c	7.3075				_cell_length_c	7.3075				_cell_length_c	7.3075
_cell_angle_alpha	90				_cell_angle_alpha	90				_cell_angle_alpha	90				_cell_angle_alpha	90				_cell_angle_alpha	90				_cell_angle_alpha	90				_cell_angle_alpha	90
_cell_angle_beta	90				_cell_angle_beta	90				_cell_angle_beta	90				_cell_angle_beta	90				_cell_angle_beta	90				_cell_angle_beta	90				_cell_angle_beta	90
_cell_angle_gamma	89.95				_cell_angle_gamma	89.95				_cell_angle_gamma	89.95				_cell_angle_gamma	89.95				_cell_angle_gamma	89.95				_cell_angle_gamma	89.95				_cell_angle_gamma	89.95
Atomic Coordinates	x	y	z		Atomic Coordinates	x	y	z		Atomic Coordinates	x	y	z		Atomic Coordinates	x	y	z		Atomic Coordinates	x	y	z		Atomic Coordinates	x	y	z		Atomic Coordinates	x	y	z
Co	1.35377916	1.35947506	0.00000132		Co	1.34863581	2.29777856	2.78352883		Co	1.362628	2.306601	2.775127		Co	1.35864312	2.28868589	2.79067933		Co	1.33660579	2.27156086	2.78999851		Co	1.338815	2.268702	2.780086		Co	1.32725568	2.26274498	2.79254592
Co	6.73575203	4.02446199	-0.00000414		Co	6.77950245	4.86677364	2.77738471		Co	6.671436	5.069276	2.783953		Co	6.79017436	4.90263359	2.76971258		Co	6.7414519	4.89039697	2.77988401		Co	6.642012	5.061447	2.779886		Co	6.7572971	4.88311491	2.777394
Co	9.45239848	4.00903584	0.00000291		Co	9.36561621	4.82464049	2.76131945		Co	9.297156	4.776166	2.731479		Co	9.38824354	4.85857234	2.76471466		Co	9.36981228	4.80716569	2.76017562		Co	9.268593	4.720088	2.712464		Co	9.40831936	4.84746076	2.76755876
Co	1.34881354	6.7170869	-0.00000168		Co	1.33921827	7.62296278	2.79734706		Co	1.346356	7.616313	2.79138		Co	1.35201607	7.61004753	2.79487756		Co	1.32928115	7.59720965	2.80063272		Co	1.331628	7.598935	2.791414		Co	1.3394644	7.59275806	2.79724185
Co	6.76388466	6.76455604	7.30751914		Co	6.78556866	7.67048348	2.77462926		Co	6.769958	7.625353	2.777153		Co	6.77566714	7.63195183	2.7875586		Co	6.69328995	7.74917633	2.77740693		Co	6.688505	7.811878	2.751444		Co	6.70266509	7.80369522	2.78373172
Co	9.42484638	1.3406531	3.65375862		Co	9.40738856	2.26966153	6.47554733		Co	9.394612	2.246817	6.466236		Co	9.34271124	2.29943508	6.49019059		Co	9.44555225	2.2765241	6.47402681		Co	9.440183	2.264736	6.466852		Co	9.3916352	2.32666622	6.48724287
Cu	4.06295131	6.74574408	0.00000246		Cu	4.07682364	7.64218614	2.79534095		Cu	4.079838	7.640854	2.79141		Cu	4.07490568	7.65021372	2.79981061		Cu	4.02653755	7.60442192	2.79874534		Cu	4.027019	7.591498	2.790937		Cu	4.02208935	7.61529414	2.79881381
Cu	1.33898116	1.35897581	3.65376118		Cu	1.31707341	2.25692755	6.45713405		Cu	1.33266	2.252681	6.447119		Cu	1.32231853	2.25602708	6.45270866		Cu	1.30606068	2.25317757	6.45857316		Cu	1.331607	2.267642	6.445435		Cu	1.31843331	2.27368314	6.45502507
Cu	1.34394284	4.03396784	3.65376307		Cu	1.32233402	4.93720124	6.45929095		Cu	1.310604	4.947242	6.449618		Cu	1.32477001	4.94243341	6.45430351		Cu	1.31065853	4.91353798	6.46187223		Cu	1.316358	4.912727	6.451407		Cu	1.33417959	4.91274534	6.45491178
Cu	6.76038048	4.04061213	3.65375794		Cu	6.82304975	4.89991559	6.50680939		Cu	6.793448	4.876844	6.499714		Cu	6.78237898	4.9045768	6.47182649		Cu	6.82704405	4.92552023	6.50524463		Cu	6.827381	4.925428	6.506642		Cu	6.81771964	4.93313247	6.47324729
Cu	1.35426211	6.73960546	3.6537637		Cu	1.33261696	7.64151928	6.45322896		Cu	1.337987	7.624267	6.446026		Cu	1.34117717	7.64007079	6.45372914		Cu	1.3038498	7.60943539	6.45352163		Cu	1.306274	7.596674	6.441757		Cu	1.32039116	7.61855287	6.45400218
Cu	6.75567209	6.73219036	3.65375563		Cu	6.78165442	7.62460628	6.47600295		Cu	6.771086	7.655154	6.456652		Cu	6.77278773	7.65022841	6.46318954		Cu	6.87720297	7.51899142	6.48704037		Cu	6.908086	7.549137	6.468156		Cu	6.8838961	7.53821361	6.47175339
Fe	4.0851019	1.39205055	7.30752251		Fe	4.09985344	2.32558493	2.78904641		Fe	4.025487	2.323485	2.782579		Fe	4.04689979	2.31139261	2.79089462		Fe	4.1288257	2.22214278	2.79402691		Fe	4.17839	2.206561	2.769757		Fe	4.19446827	2.22016077	2.78701682
Fe	6.75003417	1.34523957	7.30751586		Fe	6.79821837	2.28172265	2.78756206		Fe	7.574654	3.0703	2.262081		Fe	8.12652274	3.56069035	1.10041153		Fe	6.92722679	2.44534362	2.7287029		Fe	7.459985	2.969868	2.3918		Fe	8.14582457	3.56872368	1.10047765
Fe	9.42239678	1.36052737	0.00000058		Fe	9.33383359	2.33628147	2.76158126		Fe	9.521998	2.2087	2.778212		Fe	9.38798462	2.3299642	2.75166447		Fe	9.35596809	2.31838415	2.76380467		Fe	9.4948	2.231484	2.772803		Fe	9.37943662	2.33654601	2.7454278
Fe	1.38143725	4.04909126	0.0000024		Fe	1.38239684	4.92187904	2.78652422		Fe	1.40155	4.922745	2.777559		Fe	1.3769264	4.93164879	2.79247389		Fe	1.36494984	4.92125198	2.78926493		Fe	1.372728	4.924919	2.778678		Fe	1.34440068	4.94142234	2.7957068
Fe	4.0367403	3.9900767	-0.00000598		Fe	4.05118903	4.85819851	2.78633189		Fe	4.029312	4.874114	2.785699		Fe	4.06743757	4.86235766	2.78948466		Fe	4.04547548	4.86177038	2.79480709		Fe	4.053294	4.896307	2.788089		Fe	4.09139382	4.87980924	2.79123165
Fe	4.05399733	6.73469287	3.65375955		Fe	4.08573315	7.63666762	6.43657536		Fe	4.063559	7.659896	6.446118		Fe	4.07644367	7.64628413	6.45089927		Fe	3.96691705	7.5064678	6.45453836		Fe	3.940069	7.523795	6.449299		Fe	3.96483473	7.52606339	6.45751643
Ni	9.44528513	6.76009312	0.00000419		Ni	9.40050119	7.67059634	2.7777492		Ni	9.405239	7.651101	2.777692		Ni	9.40683216	7.67337941	2.78676114		Ni	9.383252	7.69426265	2.77996592		Ni	9.406103	7.685165	2.773153		Ni	9.4065761	7.70014742	2.78660101
Ni	4.06216558	1.32500328	3.65376083		Ni	4.077708	2.22245234	6.45974082		Ni	4.110146	2.235635	6.450001		Ni	4.11717092	2.23762292	6.46014826		Ni	3.94893658	2.33728606	6.47138419		Ni	3.970029	2.370298	6.461873		Ni	3.97501387	2.35612688	6.4674066
Ni	6.77834203	1.36919987	3.65375428		Ni	6.8213557	2.29460149	6.48818782		Ni	6.790424	2.264965	6.48089		Ni	6.80227373	2.29253154	6.47545505		Ni	6.92790535	2.39206635	6.5210824		Ni	6.932131	2.3906	6.52888		Ni	6.92048916	2.39692074	6.48852066
Ni	4.05005387	4.06695734	3.65376065		Ni	4.06994989	4.96455388	6.46226516		Ni	4.060088	4.954738	6.445869		Ni	4.07161374	4.95746996	6.45864862		Ni	4.02389179	4.95903241	6.46324936		Ni	4.0098	4.957209	6.4482		Ni	4.03251017	4.96085536	6.46577408
Ni	9.45557861	4.03871851	3.65376222		Ni	9.4389793	4.92208362	6.47805553		Ni	9.440137	4.919196	6.470044		Ni	9.41018972	4.90579741	6.4808172		Ni	9.43130532	4.9291577	6.48963286		Ni	9.448083	4.945147	6.480422		Ni	9.41131895	4.92533232	6.47912104
Ni	9.45729681	6.74922015	3.65376094		Ni	9.43845079	7.64774565	6.47524637		Ni	9.450083	7.625109	6.449845		Ni	9.43406466	7.65548891	6.46382227		Ni	9.46058155	7.61914971	6.472694		Ni	9.469138	7.611105	6.45007		Ni	9.46262864	7.63339596	6.46590491
Pt	10.79388448	0.00788448	1.78521359		Pt	10.78468164	0.91751986	4.55659565		Pt	10.787188	0.895993	4.590943		Pt	10.77728797	0.90923177	4.57786794		Pt	10.7886885	0.9044282	4.56003304		Pt	10.792802	0.897649	4.578156		Pt	10.78555191	0.91226592	4.57478362
Pt	2.70867668	0.00221513	1.8002497		Pt	2.70948617	0.90339817	4.59690472		Pt	2.713102	0.908691	4.591775		Pt	2.71307439	0.90798482	4.60124542		Pt	2.6889513	0.88278064	4.61412223		Pt	2.687367	0.889666	4.615499		Pt	2.68397822	0.89360246	4.62198866
Pt	5.39780306	0.00724464	1.81218498		Pt	8.10075706	0.90427428	4.61245426		Pt	8.077077	0.916774	4.556899		Pt	8.08320665	0.93296843	4.56196689		Pt	8.12250584	0.9174816	4.6542368		Pt	8.116221	0.937105	4.59637		Pt	8.13513216	0.93855492	4.61561258
Pt	8.10070819	0.00953014	1.79956959		Pt	10.77742682	3.60665604	4.57271039		Pt	10.788821	3.597571	4.579124		Pt	10.76949099	3.59380824	4.58572136		Pt	10.78083841	3.59479984	4.57805766		Pt	10.801338	3.597348	4.574022		Pt	10.77565594	3.59384408	4.58561988
Pt	10.78887457	2.69364163	1.78190457		Pt	2.70918968	3.59412058	4.58820839		Pt	2.722534	3.601827	4.60242		Pt	2.71332829	3.59965016	4.59564439		Pt	2.70108482	3.57426384	4.55344337		Pt	2.728248	3.57694	4.527621		Pt	2.71366338	3.58009767	4.52949259
Pt	2.70614732	2.69428261	1.77691657		Pt	5.41258573	3.59203055	4.60971141		Pt	5.435053	3.573444	4.52688		Pt	5.42442045	3.56881822	4.54695023		Pt	5.41255761	3.60528713	4.64634038		Pt	5.443126	3.606548	4.58709		Pt	5.41953509	3.60918797	4.60540687
Pt	5.40273441	2.69021971	1.79303784		Pt	8.10695306	3.58177904	4.62746266		Pt	8.102749	3.56763	4.665412		Pt	8.07704071	3.57057345	4.56431055		Pt	8.12486003	3.60533344	4.63838635		Pt	8.135274	3.607146	4.691415		Pt	8.08837683	3.58879998	4.54615103
Pt	8.11033685	2.68721096	1.80217279		Pt	10.79311316	6.29421917	4.55069203		Pt	10.783717	6.271323	4.521896		Pt	10.78406807	6.28629831	4.56702862		Pt	10.7750894	6.27965135	4.54039929		Pt	10.761483	6.266021	4.515994		Pt	10.77309132	6.28652972	4.56813625
Pt	10.80179595	5.38738462	1.77641189		Pt	2.71226938	6.28600456	4.60262994		Pt	2.706978	6.296224	4.604453		Pt	2.71828553	6.2912779	4.61090233		Pt	2.6852855	6.26185623	4.60173427		Pt	2.67528	6.264774	4.595799		Pt	2.69436531	6.26430714	4.60275551
Pt	2.71267177	5.38956075	1.80625973		Pt	5.40515465	6.28179623	4.59948758		Pt	5.38808	6.292398	4.631718		Pt	5.40103559	6.28153772	4.59892872		Pt	5.39029677	6.27760743	4.60883614		Pt	5.380998	6.288128	4.65676		Pt	5.39661511	6.28140885	4.61723778
Pt	5.39033989	5.38860145	1.80365027		Pt	8.10675917	6.2786028	4.56909586		Pt	8.101921	6.283443	4.588159		Pt	8.10566624	6.28518333	4.57211856		Pt	8.09949227	6.28743363	4.52996857		Pt	8.09428	6.298998	4.516935		Pt	8.10048409	6.29161898	4.51625242
Pt	8.10353743	5.3856142	1.77223262		Pt	10.77284697	0.91595916	1.03133889		Pt	10.794267	0.889838	0.988308		Pt	10.77198525	0.91376507	1.01659867		Pt	10.78111242	0.90296867	1.03424481		Pt	10.804192	0.888124	0.991825		Pt	10.77994657	0.91524322	1.01997136
Pt	10.79387881	0.00787476	5.52228071		Pt	2.71247229	0.90172192	1.00456179		Pt	2.72385	0.909268	0.995113		Pt	2.71482419	0.90693231	0.99167235		Pt	2.68283899	0.87980357	0.9925333		Pt	2.692404	0.892942	0.974411		Pt	2.6837524	0.89269794	0.97328538
Pt	2.70866129	0.0022094	5.50731368		Pt	5.42224543	0.91131438	0.98617556		Pt	5.431367	0.937668	1.019739		Pt	5.42121932	0.9171507	1.01963214		Pt	5.39965784	0.89913483	0.69319047		Pt	5.413324	0.923981	0.669955		Pt	5.41495595	0.92128307	0.69827546
Pt	5.39779397	0.00723038	5.49533016		Pt	8.10724354	1.03530833	0.99784172		Pt	8.100606	0.979593	1.016772		Pt	8.06950383	1.00632943	1.05106996		Pt	8.13695778	1.02743683	0.96590528		Pt	8.137016	1.001497	0.985125		Pt	8.11445787	1.00185257	1.00586176
Pt	8.10070774	0.0095208	5.50794657		Pt	10.67443916	3.58293414	1.00807928		Pt	10.687681	3.57153	0.98108		Pt	10.73307763	3.5970299	1.00130641		Pt	10.67713909	3.57054823	1.00929512		Pt	10.701215	3.564867	0.985185		Pt	10.74364459	3.60075288	0.99906746
Pt	10.78887056	2.69364125	5.5256263		Pt	2.70218498	3.5949997	0.9998552		Pt	2.70093	3.605289	0.968894		Pt	2.72437064	3.59783472	0.99248321		Pt	2.68464011	3.57750734	1.04181534		Pt	2.700697	3.58892	1.044507		Pt	2.72394516	3.58093345	1.06559535
Pt	2.7061504	2.6942669	5.53062555		Pt	5.48712015	3.57542772	1.00522271		Pt	5.468464	3.585791	1.04261		Pt	5.52112721	3.55635598	1.06554482		Pt	5.46133584	3.59551947	0.97349185		Pt	5.472024	3.605865	1.009032		Pt	5.5156126	3.59147607	1.0225128
Pt	5.40273687	2.69020242	5.51445956		Pt	5.41080801	0.90726964	4.60265368		Pt	5.410609	0.920451	4.568791		Pt	5.41757472	0.91592082	4.58375336		Pt	5.40547654	0.90205923	4.94324917		Pt	5.417425	0.925451	4.960547		Pt	5.42241275	0.92608454	4.94083545
Pt	8.11033254	2.68719623	5.50534822		Pt	10.77686328	6.26917458	1.0401534		Pt	10.77311	6.252882	1.042044		Pt	10.78853427	6.28863109	1.02961969		Pt	10.75584637	6.2587788	1.05537162		Pt	10.753111	6.245931	1.05228		Pt	10.77666997	6.28930088	1.03190802
Pt	10.80177935	5.38737156	5.53111645		Pt	2.71150546	6.28943492	0.99707242		Pt	2.70797	6.300097	0.976864		Pt	2.72005656	6.29206616	0.9904379		Pt	2.68189688	6.2627565	1.00190688		Pt	2.671508	6.271977	0.990432		Pt	2.69591208	6.26405368	1.00257539
Pt	2.71266247	5.389551	5.50127012		Pt	5.41656312	6.26948429	1.007141		Pt	5.393944	6.304193	0.95218		Pt	5.4020728	6.27618605	1.00115247		Pt	5.39478338	6.26198734	1.00133648		Pt	5.380177	6.290967	0.932671		Pt	5.39828983	6.27068916	0.99178258
Pt	5.3903224	5.38859616	5.50382099		Pt	8.11397094	6.20930104	1.04317659		Pt	8.109455	6.220202	0.99612		Pt	8.10509105	6.23691552	1.0203915		Pt	8.10225623	6.20355191	1.08138067		Pt	8.101809	6.231582	1.063757		Pt	8.10139143	6.23692753	1.0775854
Pt	8.10351737	5.38560942	5.53530949																	N	5.64203208	1.16911353	2.86972642		N	5.413269	0.956174	2.915333		N	5.43705061	0.96503652	2.86954059
