# Supplementary material for: Sub-angstrom strain in high-entropy intermetallic boosts the oxygen reduction reaction in fuel cell cathodes
Source: Nat Commun. 2025 Aug 14;16:7547. doi: 10.1038/s41467-025-62725-7 (PMC12354711; doi:10.1038/s41467-025-62725-7)
Supplement: Supplementary file 5 — Source Data [file 41467_2025_62725_MOESM5_ESM.xlsx]

## Sheet: Fig. 1
Fig. 1a-b	2 θ(degree)	25℃	30℃	35℃	40℃	45℃	50℃	55℃	60℃	65℃	70℃	75℃	80℃	85℃	90℃	95℃	100℃	105℃	110℃	115℃	120℃	125℃	130℃	135℃	140℃	145℃	150℃	155℃	160℃	165℃	170℃	175℃	180℃	185℃	190℃	195℃	200℃	205℃	210℃	215℃	220℃	225℃	230℃	235℃	240℃	245℃	250℃	255℃	260℃
	0.0074	-18132.5	-17503.9	-16849.2	-16240.7	-15612.1	-14983.5	-14355	-13752.2	-13123.6	-12468.9	-11814.1	-11186.8	-10530.8	-9905.35	-9282.04	-8692.89	-8098.92	-7479.49	-6880.71	-6297.53	-5690.67	-5159.33	-4542.66	-3902.31	-3285.18	-2728.04	-2143.65	-1553.15	-1013.37	-482.917	27.4011	545.169	1068.58	1565.77	2113.69	2642.55	3262.57	3809.63	3986.89	4125.93	4519.58	4884.8	5301.07	5825.41	6317.92	6825.46	7313.26	7808.87
	0.0222	-18073.9	-17445.3	-16790.5	-16179.7	-15551.1	-14922.5	-14294	-13697.8	-13069.3	-12414.5	-11759.7	-11132.2	-10485	-9857.65	-9231.87	-8649.69	-8048.18	-7432.31	-6837.19	-6257.54	-5646.98	-5116.82	-4500.82	-3858.05	-3240.7	-2680.39	-2094.75	-1494.29	-949.789	-424.733	86.8471	607.421	1129.26	1637.95	2188.65	2723.63	3341.37	3885.55	4023	4161.58	4543.32	4902.58	5322.45	5849.48	6342.95	6854.82	7335.97	7833.76
	0.037	-18037.3	-17408.8	-16754	-16148.1	-15519.5	-14891	-14262.4	-13669.6	-13041	-12386.3	-11731.5	-11100.6	-10458.3	-9834.38	-9204.32	-8629.93	-8022.41	-7414.18	-6812.69	-6231.49	-5619.57	-5086.83	-4478.01	-3837.1	-3224.07	-2670.45	-2072.92	-1472.06	-917.845	-381.465	125.321	645.052	1164.59	1677.73	2228.26	2767.4	3385.47	3927.31	4044.12	4166.67	4558.57	4913.62	5326.45	5862.29	6347.4	6867.97	7346.32	7845.61
	0.0518	-18029.3	-17400.8	-16746	-16138.6	-15510	-14881.5	-14252.9	-13664	-13035.4	-12380.6	-11725.9	-11091.1	-10450.7	-9827.77	-9200.12	-8623.3	-8017.83	-7411.97	-6813.87	-6230.16	-5611.53	-5079.37	-4472.24	-3828.74	-3224.15	-2669	-2067.97	-1464.44	-907.224	-372.454	135.844	653.41	1175.39	1692.81	2244.29	2782.41	3402.91	3940.66	4048.72	4170.61	4560.38	4918.28	5325.65	5862.86	6348.36	6871.87	7349.38	7842.84
	0.0666	-18026.3	-17397.7	-16742.9	-16144.8	-15516.3	-14887.7	-14259.1	-13665.3	-13036.7	-12381.9	-11727.2	-11096.4	-10449.7	-9832.44	-9205.28	-8625.17	-8024.03	-7423.65	-6815.32	-6231.59	-5613.17	-5079.49	-4474.23	-3837.24	-3225.76	-2675.71	-2074.16	-1466.95	-912.579	-373.564	131.124	653.947	1177.61	1691.19	2244.98	2779.61	3400.06	3944.33	4036.22	4167.6	4557.98	4914.11	5327.54	5858.75	6344.33	6861.74	7346.46	7836.79
	0.0814	-18031.8	-17403.3	-16748.5	-16153.9	-15525.3	-14896.7	-14268.1	-13677.3	-13048.8	-12394	-11739.2	-11110.6	-10461.8	-9843.35	-9216.7	-8629.63	-8029.79	-7436.05	-6826.28	-6238.83	-5631.28	-5091.13	-4484.04	-3848.35	-3233.93	-2681.83	-2085.9	-1477.37	-926.429	-389.305	116.054	637.531	1169.79	1679.27	2230.91	2758.28	3386.61	3932	4029.91	4161.73	4552.48	4910.64	5325.96	5854.72	6338.31	6851.07	7343.31	7830.12
	0.0962	-18042	-17413.5	-16758.7	-16167.5	-15538.9	-14910.4	-14281.8	-13689.8	-13061.2	-12406.4	-11751.7	-11125.6	-10476	-9856.61	-9229.76	-8641.75	-8038.93	-7448.72	-6837.69	-6246.76	-5648.32	-5108.84	-4497.49	-3865.77	-3244.99	-2692.02	-2100.81	-1488.28	-943.301	-410.184	99.9912	623.635	1155.44	1659.71	2214.83	2738.16	3363.23	3916.88	4023.45	4152.43	4547.96	4902.14	5319.48	5845.01	6332.06	6840.02	7333.63	7819.96
	0.111	-18061.1	-17432.5	-16777.8	-16186.2	-15557.6	-14929	-14300.4	-13703	-13074.5	-12419.7	-11765	-11137.1	-10491.5	-9869.42	-9238.06	-8651.48	-8051.88	-7455.55	-6847.35	-6259.37	-5658.01	-5126.34	-4507.54	-3875.62	-3259.58	-2706.76	-2110.76	-1506.77	-957.713	-429.012	86.9923	608.704	1134.89	1638.95	2194.16	2719.64	3341.16	3892.23	4017.99	4143.3	4536.82	4893.66	5309.74	5838.82	6326.44	6834.76	7324.79	7818.15
	0.1258	-18077.2	-17448.6	-16793.9	-16201.3	-15572.8	-14944.2	-14315.6	-13717.9	-13089.3	-12434.5	-11779.8	-11151.2	-10505.8	-9879.8	-9248.47	-8663.01	-8062.64	-7462.11	-6858.44	-6276.33	-5669.01	-5139.52	-4521.29	-3882.34	-3271.64	-2719.67	-2121.86	-1523.72	-974.803	-443.142	73.6453	596.68	1114.74	1622.37	2172.45	2701.51	3319.61	3868.61	4009.61	4137.53	4527.98	4885.56	5301.36	5832.16	6321.72	6833.68	7315.62	7813.93
	0.1406	-18091	-17462.4	-16807.6	-16214.5	-15585.9	-14957.4	-14328.8	-13729.1	-13100.5	-12445.7	-11791	-11163.8	-10517.7	-9890.49	-9258.21	-8671.23	-8071.4	-7470.42	-6864.02	-6286.07	-5674.97	-5147.23	-4528.76	-3890.24	-3276.33	-2728.74	-2129.31	-1535.92	-987.113	-451.474	58.3023	586.579	1100.46	1608.98	2153.76	2688.07	3307.68	3852.9	3997.53	4132.69	4521.76	4879.27	5297.29	5828.34	6318.31	6828.23	7309.98	7810.49
	0.1554	-18107.4	-17478.8	-16824.1	-16221.9	-15593.3	-14964.7	-14336.2	-13737.1	-13108.6	-12453.8	-11799	-11173.6	-10523.8	-9899	-9262.94	-8680.05	-8074.87	-7476.18	-6868.11	-6290.78	-5684.39	-5154.1	-4534.56	-3894.8	-3283.28	-2732	-2141.64	-1543.08	-994.38	-458.498	46.0595	575.398	1089.47	1598.37	2143.07	2675.23	3300.73	3841.07	3991.22	4131.1	4519.28	4880.58	5296.6	5824.87	6317.71	6829.62	7305.59	7808.73
	0.1702	-18112.5	-17483.9	-16829.2	-16224.3	-15595.7	-14967.2	-14338.6	-13738.6	-13110	-12455.3	-11800.5	-11178.2	-10523	-9902.44	-9265.84	-8682.1	-8077.66	-7480.01	-6868.6	-6291.8	-5686.63	-5157.82	-4537	-3900.76	-3285.42	-2729.81	-2147.39	-1543.87	-998.779	-464.6	39.903	570.765	1086.26	1593.32	2137.53	2667.12	3291.66	3835.09	3988.22	4129.74	4518.45	4883.69	5301.45	5826.59	6318.72	6831.24	7309.5	7811.1
	0.185	-18113.9	-17485.4	-16830.6	-16226.2	-15597.7	-14969.1	-14340.5	-13739.6	-13111	-12456.3	-11801.5	-11179.6	-10523.3	-9900.94	-9267.16	-8683.56	-8081.2	-7482.58	-6874.09	-6291.84	-5684.87	-5154.43	-4536.2	-3898.6	-3287.54	-2731.3	-2147.24	-1545.9	-1000.93	-467.592	41.6601	566.792	1081.98	1592.11	2135.88	2666.21	3286.05	3831.8	3989.72	4130.02	4519.09	4883.65	5298	5823.94	6317.69	6832.35	7313.72	7813.1
	0.1998	-18109.4	-17480.9	-16826.1	-16221.8	-15593.2	-14964.6	-14336	-13736.7	-13108.1	-12453.4	-11798.6	-11174.7	-10521.3	-9897.82	-9264.54	-8682.51	-8083.42	-7482.12	-6878.06	-6292.4	-5680.06	-5150.28	-4533.34	-3893.94	-3285.33	-2729.82	-2143.3	-1543.38	-1002.79	-467.413	45.85	566.588	1083.03	1594.26	2138.17	2668.69	3280.71	3834.29	3995.54	4130.95	4520.29	4884.79	5300.67	5825.38	6317.86	6838.25	7320.79	7818.36
	0.21461	-18099.4	-17470.8	-16816.1	-16218.2	-15589.6	-14961	-14332.5	-13731.2	-13102.7	-12447.9	-11793.1	-11169.5	-10518.4	-9890.79	-9259.34	-8677.9	-8080.25	-7477.49	-6874.7	-6286.44	-5672.98	-5147	-4528.08	-3884.82	-3280.48	-2726.52	-2136.57	-1536.72	-995.961	-460.354	52.7804	569.916	1090.71	1600.53	2143.12	2675.49	3287.47	3840.78	4002.26	4134	4524.61	4888.6	5302.6	5829.47	6322.56	6841.47	7324.54	7818
	0.22941	-18091.9	-17463.3	-16808.6	-16211.9	-15583.4	-14954.8	-14326.2	-13723.6	-13095	-12440.3	-11785.5	-11161.3	-10511.3	-9880.87	-9252.54	-8673.34	-8073.47	-7468.92	-6863.76	-6277.44	-5663.65	-5139.94	-4520.98	-3878.95	-3274.96	-2722.53	-2128.12	-1528.77	-983.2	-449.328	62.6949	575.877	1099.33	1606.78	2153.96	2686.16	3299.07	3852.79	4009.91	4141.51	4533.18	4890.37	5310.4	5837.52	6330.41	6845.71	7328.97	7824.44
	0.24421	-18081.8	-17453.3	-16798.5	-16202.2	-15573.6	-14945	-14316.4	-13711.3	-13082.8	-12428	-11773.2	-11150.9	-10503.3	-9871.87	-9244.77	-8664.21	-8064.82	-7461.32	-6852.47	-6265.12	-5654.55	-5130.4	-4512.5	-3871.82	-3267.88	-2714.31	-2116.35	-1516.31	-969.344	-435.913	72.0301	588.508	1114.75	1616.36	2165.31	2695.63	3315.49	3863.8	4018.5	4150.82	4541.82	4898.33	5316.13	5847.86	6338.99	6849.68	7336.14	7829.23
	0.25901	-18076.8	-17448.2	-16793.5	-16189.5	-15560.9	-14932.4	-14303.8	-13701.6	-13073	-12418.3	-11763.5	-11139.6	-10490.7	-9861.29	-9235.72	-8653.72	-8052.67	-7448.36	-6841.9	-6254.89	-5644.8	-5113.88	-4503.19	-3861.89	-3256.41	-2699.87	-2102.56	-1502.32	-956.585	-425.496	84.7422	600.7	1126.51	1627.89	2181.09	2709.41	3329.17	3876.8	4027.31	4160.56	4548.51	4906.2	5321.76	5856.43	6345.31	6857.23	7343.28	7835.97
	0.27381	-18065.6	-17437.1	-16782.3	-16173.7	-15545.1	-14916.6	-14288	-13691.4	-13062.9	-12408.1	-11753.3	-11126.3	-10477.3	-9851.15	-9225.87	-8642.34	-8041.74	-7435.55	-6831.01	-6246.49	-5636.61	-5102.45	-4492.48	-3853.03	-3241.91	-2682.41	-2088.22	-1488.7	-942.716	-413.448	97.8606	615.114	1140.85	1643.55	2197.05	2724.07	3343.41	3889.51	4032.24	4169.33	4557.16	4919.76	5332.83	5863.35	6353.54	6865.51	7350.54	7842.91
	0.28861	-18055.1	-17426.5	-16771.8	-16162.1	-15533.5	-14905	-14276.4	-13681.6	-13053	-12398.2	-11743.5	-11112.9	-10464.3	-9841.04	-9213.95	-8630.93	-8029.22	-7421.62	-6819.98	-6236.22	-5625.58	-5091.53	-4482.36	-3841.51	-3227.44	-2670.55	-2077.95	-1476.19	-930.911	-402.29	109.398	626.763	1154.06	1658.31	2210.74	2738.97	3357.47	3903.11	4038.17	4175.85	4565.03	4927.93	5339.81	5869.77	6358.08	6869.99	7354.29	7847.38
	0.30341	-18043.8	-17415.2	-16760.4	-16154.2	-15525.6	-14897.1	-14268.5	-13670.4	-13041.8	-12387.1	-11732.3	-11098.3	-10450.4	-9827.64	-9201.38	-8620.79	-8020.2	-7407.25	-6805.76	-6225.67	-5615.76	-5083.37	-4465.89	-3832.85	-3213.97	-2663.09	-2069.44	-1465.6	-919.532	-389.014	124.265	640.38	1164.68	1674.28	2224.98	2754.2	3370.98	3919.47	4048.89	4180.62	4572.3	4934.52	5346.17	5875.49	6364.44	6874.51	7359.02	7854.65
	0.31821	-18031.8	-17403.2	-16748.5	-16145.6	-15517.1	-14888.5	-14259.9	-13658.2	-13029.6	-12374.8	-11720.1	-11085.7	-10441.7	-9817.17	-9192.46	-8610.65	-8011.8	-7398.21	-6797.9	-6214.21	-5604.17	-5074.57	-4453.67	-3823.87	-3203.76	-2657.05	-2060.49	-1455.32	-909.452	-377.16	134.438	652.5	1175.43	1686.48	2236.99	2767.09	3384.28	3934.2	4057.49	4185.94	4575.87	4938	5349.56	5881.47	6366.78	6877.55	7364.2	7860.58
	0.33301	-18022.5	-17393.9	-16739.2	-16138.9	-15510.4	-14881.8	-14253.2	-13648.2	-13019.6	-12364.9	-11710.1	-11076.1	-10430.3	-9808.52	-9183.89	-8601.61	-8004.34	-7393.11	-6792.16	-6205.69	-5596.94	-5064.77	-4445.82	-3814.7	-3194.63	-2650.31	-2053.45	-1445.68	-901.666	-368.663	143.71	664.745	1184.26	1695.85	2248.91	2777.73	3396.43	3945.9	4066.01	4189.76	4580.38	4939.51	5352.04	5884.31	6369.22	6880.89	7367.67	7861.51
	0.34781	-18018.7	-17390.1	-16735.4	-16131.2	-15502.6	-14874.1	-14245.5	-13640.2	-13011.6	-12356.8	-11702.1	-11070.9	-10424.9	-9803.7	-9178	-8594.87	-7996.09	-7391.78	-6785.24	-6200.43	-5591.8	-5060.08	-4442.52	-3806.71	-3190.35	-2643.31	-2046.44	-1441.51	-895.285	-361.467	149.008	675.135	1192.77	1703.15	2254.99	2787.4	3408.01	3958.36	4068.35	4194.14	4584.64	4940.51	5354.93	5885.57	6372.86	6887.04	7369.84	7862.68
	0.36261	-18017.2	-17388.6	-16733.9	-16128.2	-15499.6	-14871.1	-14242.5	-13635.7	-13007.2	-12352.4	-11697.6	-11069	-10421.4	-9804.25	-9174.5	-8591.53	-7992.09	-7390.44	-6780.45	-6198.65	-5588.71	-5059.05	-4442.09	-3803.97	-3188.91	-2640.67	-2043.41	-1438.74	-891.948	-357.551	151.129	677.874	1198.45	1711.5	2263.55	2795.02	3416.12	3965.22	4068.43	4195.06	4585.31	4939.82	5352.11	5885.32	6370.92	6886.89	7365.73	7860.15
	0.37741	-18020.9	-17392.3	-16737.5	-16126.5	-15497.9	-14869.4	-14240.8	-13635.4	-13006.9	-12352.1	-11697.3	-11071.8	-10424.7	-9805.29	-9173.32	-8591.13	-7991.62	-7393.15	-6779.48	-6198.74	-5589.05	-5058.04	-4444.48	-3803.9	-3192.41	-2638.95	-2041.78	-1441.29	-892.365	-357.726	153.009	677.957	1204.25	1715	2266.32	2799.94	3419.47	3969.4	4065.76	4195.39	4584.84	4936.45	5350.61	5884.63	6367	6883.31	7366.32	7857.51
	0.39221	-18024.4	-17395.9	-16741.1	-16130.3	-15501.8	-14873.2	-14244.6	-13639.7	-13011.2	-12356.4	-11701.6	-11081.1	-10430	-9809.94	-9178.76	-8595.61	-7997.42	-7396.75	-6785.41	-6202.23	-5592.49	-5060.56	-4450.18	-3808.94	-3196.77	-2643.08	-2047.27	-1442.42	-895.414	-362.898	152.238	672.952	1203.55	1715.36	2266.65	2796.66	3417.33	3964.45	4060.97	4190.7	4576.99	4931.64	5343.08	5877.55	6358.95	6875.97	7361.98	7852.01
	0.40701	-18031.3	-17402.7	-16747.9	-16136.5	-15507.9	-14879.3	-14250.8	-13648.9	-13020.3	-12365.5	-11710.8	-11091.6	-10438	-9813.48	-9184.34	-8602.42	-8005.84	-7400.43	-6794.56	-6210.31	-5599.75	-5068.03	-4456.31	-3816.99	-3203.22	-2650.75	-2054.36	-1449.37	-901.964	-370.187	146.011	667.075	1194.71	1710.78	2259.46	2790.53	3411.46	3958.25	4051.44	4182.49	4565.66	4923.38	5335.19	5867.29	6349.9	6865.86	7353.33	7844.12
	0.42181	-18038.6	-17410	-16755.2	-16147.1	-15518.5	-14890	-14261.4	-13661.8	-13033.2	-12378.5	-11723.7	-11101.8	-10447.8	-9823.1	-9195.48	-8616.12	-8015.39	-7409.21	-6804.47	-6222.01	-5612.15	-5083.49	-4466.28	-3829.27	-3214.51	-2662.73	-2065.4	-1461.7	-911.982	-382	134.154	656.132	1182.04	1701.32	2248.86	2780.57	3401.54	3951.91	4040.87	4171.34	4553.96	4911.58	5326	5854.3	6338.16	6857.32	7342.15	7834.57
	0.43661	-18048.7	-17420.1	-16765.4	-16162.8	-15534.3	-14905.7	-14277.1	-13675.3	-13046.7	-12392	-11737.2	-11114.2	-10463.8	-9837.41	-9209.33	-8631.42	-8028.33	-7423.16	-6819.31	-6236.68	-5628.16	-5099.91	-4481.82	-3844	-3230.06	-2678.34	-2080.32	-1477.71	-927.668	-395.203	118.044	641.791	1164.6	1688.75	2233.79	2765.48	3387.67	3938.02	4027.07	4156.47	4541.23	4897.52	5316.81	5841.21	6326.62	6847.06	7329.17	7823.94
	0.45141	-18064.5	-17435.9	-16781.1	-16182.2	-15553.6	-14925	-14296.5	-13695	-13066.4	-12411.6	-11756.9	-11130.6	-10483.1	-9857.7	-9228.67	-8651.8	-8049.73	-7442.04	-6840.09	-6254.46	-5646.4	-5118.05	-4502.7	-3861.1	-3248.03	-2697.41	-2099.27	-1495.73	-944.899	-414.022	98.693	622.57	1143.58	1667.89	2215.98	2744.67	3366.28	3918.97	4011.2	4137.66	4526.2	4881.45	5302.99	5823.31	6311.93	6831.4	7314.16	7807.85
	0.46621	-18090.7	-17462.1	-16807.4	-16206.6	-15578	-14949.4	-14320.8	-13719.1	-13090.5	-12435.8	-11781	-11154.8	-10507	-9882.35	-9252.97	-8674.83	-8075.03	-7464.74	-6864.36	-6279.96	-5668.46	-5141.01	-4527.22	-3884.19	-3272.34	-2719.27	-2124.11	-1519.19	-968.935	-435.228	77.8465	599.323	1118.9	1643.04	2193.08	2719.45	3340.77	3891.78	3990.3	4117.89	4508.61	4863.72	5285.23	5805.71	6298.95	6813.2	7296.46	7791.93
	0.48101	-18119.2	-17490.7	-16835.9	-16229	-15600.4	-14971.8	-14343.3	-13746	-13117.4	-12462.6	-11807.9	-11181.9	-10532.3	-9907.21	-9279.48	-8697.17	-8099.71	-7490.8	-6888.45	-6304.99	-5693.4	-5165.66	-4550.61	-3908.91	-3295.21	-2742.53	-2148.1	-1543.95	-995.265	-462.321	54.9028	573.761	1094.73	1615.5	2166.66	2692.2	3311.6	3863.08	3968.96	4096.13	4487.67	4844.84	5264.93	5788.61	6282.26	6792.39	7277.55	7775.72
	0.49581	-18151.3	-17522.7	-16868	-16257.5	-15628.9	-15000.3	-14371.8	-13775.5	-13146.9	-12492.1	-11837.4	-11209.8	-10562.2	-9936.22	-9311.13	-8726.94	-8128.67	-7521.04	-6917.31	-6337.3	-5724.2	-5196.45	-4578.78	-3940.02	-3325.19	-2771.88	-2178.68	-1574.89	-1028.46	-492.988	23.2891	542.026	1063.33	1582.42	2133.44	2662.09	3278	3827.39	3942.55	4071.92	4465.21	4823.19	5241.68	5770.77	6264.01	6771.27	7258.75	7756.07
	0.51061	-18181.8	-17553.3	-16898.5	-16287.8	-15659.2	-15030.7	-14402.1	-13805.4	-13176.9	-12522.1	-11867.4	-11237.9	-10591.2	-9963.59	-9342.09	-8755.34	-8159.5	-7551.28	-6946.78	-6365.29	-5753.78	-5224.53	-4606.62	-3971.57	-3356.38	-2801.04	-2210.67	-1604.81	-1060.29	-525.248	-9.65156	508.141	1032.12	1548.38	2096.42	2629.24	3243.7	3792.33	3918.12	4050.7	4444.48	4805.92	5220.75	5753.46	6245.32	6753.79	7241.1	7740.18
	0.52541	-18208.3	-17579.8	-16925	-16319.1	-15690.6	-15062	-14433.4	-13834.1	-13205.5	-12550.8	-11896	-11267.1	-10621.9	-9991.08	-9370.86	-8784.72	-8188.77	-7580.76	-6976.36	-6392.92	-5783.63	-5254.27	-4637.03	-3998.76	-3386.41	-2829.47	-2239.08	-1635.97	-1089.76	-555.884	-44.5519	475.944	1001.19	1513.48	2061.36	2596.24	3210.43	3756.77	3894.46	4033.71	4425.54	4787.83	5203.32	5739.31	6228.7	6739.31	7225.12	7723.64
	0.54021	-18244.2	-17615.7	-16960.9	-16357.8	-15729.2	-15100.6	-14472.1	-13870	-13241.5	-12586.7	-11931.9	-11304	-10658.8	-10029.8	-9407.37	-8820.47	-8225.07	-7618.02	-7012.91	-6428.96	-5818.82	-5289	-4675.36	-4035.73	-3423.96	-2867.29	-2275.14	-1674.45	-1126.47	-594.299	-85.1508	436.173	963.274	1471.72	2020.06	2552.57	3169.67	3713.87	3865.59	4009.24	4401.52	4766.16	5182.73	5718.17	6208.91	6722.83	7204.78	7705.15
	0.55501	-18235.8	-17607.2	-16952.5	-16350.5	-15722	-15093.4	-14464.8	-13862.3	-13233.8	-12579	-11924.2	-11297.9	-10650.5	-10023.7	-9398.12	-8814.39	-8216.15	-7611.75	-7006.96	-6421.32	-5810.97	-5280.65	-4669.42	-4027.72	-3415.99	-2860.03	-2266.69	-1669.28	-1121.12	-588.334	-78.9222	442.645	969.006	1473.96	2022.75	2552.94	3169.98	3715.17	3880.24	4027.43	4421.99	4789.71	5206.22	5740.61	6234.68	6747.9	7229.25	7726.61
	0.56981	-18257.7	-17629.1	-16974.3	-16373.9	-15745.3	-15116.7	-14488.1	-13884.5	-13256	-12601.2	-11946.4	-11320.9	-10672.8	-10049.1	-9420.3	-8837.41	-8238.32	-7633.45	-7029.62	-6443.27	-5834.42	-5303.42	-4692.24	-4051.76	-3439.86	-2883.96	-2291.35	-1693.56	-1144.83	-613.025	-102.162	417.091	942.364	1444.34	1993.53	2523.15	3139.33	3685.5	3867.07	4015.37	4414.5	4787.98	5204.57	5737.73	6231.97	6747.52	7226.86	7723.59
	0.58461	-18192.1	-17563.5	-16908.8	-16306.2	-15677.6	-15049	-14420.5	-13817	-13188.4	-12533.6	-11878.9	-11252.1	-10604.2	-9981.2	-9353.16	-8771.99	-8172.06	-7565.47	-6962.27	-6377.27	-5769.54	-5238.99	-4624.97	-3985.55	-3373.98	-2817.42	-2227.23	-1627.84	-1080.27	-547.646	-36.8394	480.863	1004.69	1502.62	2052.05	2582.19	3196.41	3741.97	3944.2	4097.79	4499.4	4875.91	5294.04	5828.52	6322.83	6837.65	7317.5	7810.5
	0.59941	-18065.6	-17437	-16782.3	-16179.3	-15550.7	-14922.1	-14293.6	-13689.6	-13061	-12406.3	-11751.5	-11124.7	-10476.7	-9854.84	-9229.35	-8647.64	-8048.04	-7438.56	-6836.77	-6252.73	-5645.87	-5115.76	-4497.78	-3861.15	-3249.64	-2694.56	-2102.41	-1501.46	-954.95	-423.962	87.2561	604.407	1124.92	1618.75	2169.11	2696.19	3312.58	3853.94	4083.84	4243.17	4647.23	5023.77	5447.5	5981.19	6473.31	6988.35	7471.37	7961.71
	0.61421	-18006.6	-17378	-16723.2	-16118.4	-15489.9	-14861.3	-14232.7	-13627.8	-12999.3	-12344.5	-11689.7	-11064.9	-10415.1	-9796.14	-9169.8	-8590.14	-7988.69	-7379.69	-6777.69	-6192.7	-5587.3	-5057.22	-4439.52	-3802.29	-3192.23	-2637.35	-2046.28	-1442.99	-898.7	-368.102	143.443	662.337	1180.39	1666.41	2218.5	2742.74	3361.65	3900.92	4159.52	4324.24	4734.02	5110.5	5538.7	6072.47	6563.89	7080.02	7566.34	8055.46
	0.62902	-17328.3	-16699.7	-16044.9	-15430.4	-14801.8	-14173.3	-13544.7	-12933.5	-12304.9	-11650.1	-10995.4	-10376.4	-9723.85	-9107.84	-8480.55	-7903.02	-7304.1	-6697.78	-6094.23	-5510.4	-4898.69	-4372.13	-3753.37	-3112.46	-2499.81	-1946.03	-1352.1	-752.686	-204.322	326.533	837.414	1354.77	1871.11	2345.39	2895.64	3419.33	4037.22	4578.19	4869.07	5039.95	5459.51	5836.65	6265.16	6798.87	7291.88	7807.07	8292.59	8780.95
	0.64382	-17095.9	-16467.3	-15812.5	-15193.6	-14565	-13936.5	-13307.9	-12693.8	-12065.2	-11410.4	-10755.7	-10140.5	-9486.96	-8868.62	-8240.27	-7663.69	-7066.88	-6461.71	-5856.49	-5274.04	-4660.95	-4134.04	-3517.64	-2875.83	-2261.28	-1708.73	-1117.26	-517.213	30.5243	561.764	1073.49	1590.9	2107.5	2574.68	3120.94	3647.39	4265.01	4807.84	5133.94	5309.15	5736.32	6116.53	6550.09	7083.65	7580.33	8096.74	8582.06	9072.44
	0.65862	-16674.4	-16045.8	-15391.1	-14762.1	-14133.5	-13505	-12876.4	-12260.8	-11632.2	-10977.5	-10322.7	-9708.98	-9054.79	-8438.01	-7808.8	-7229.13	-6634.18	-6032.29	-5424.49	-4843.49	-4231.35	-3700.56	-3086	-2444.32	-1826.32	-1276.89	-681.239	-84.6328	465.098	998.302	1510.21	2025.31	2540.54	2998.23	3546.16	4072.57	4691.07	5231.04	5595.35	5780.15	6214.6	6599.93	7037.01	7573.61	8071.44	8586.49	9072.57	9560.62
	0.67342	-16268.2	-15639.7	-14984.9	-14341.1	-13712.5	-13083.9	-12455.4	-11844.1	-11215.5	-10560.8	-9906.01	-9289.71	-8636.18	-8020.64	-7387.47	-6805.44	-6213.75	-5611.74	-5000.91	-4423.95	-3815.63	-3282.01	-2665.28	-2027.48	-1408	-860.367	-260.966	333.824	886.46	1420.85	1930.66	2445.8	2961.6	3410.29	3962.25	4485.51	5109.46	5644.51	6046.87	6244.98	6685.65	7075.22	7518.22	8058.82	8554.57	9066.19	9557.51	10046
	0.68822	-16016.4	-15387.8	-14733	-14081.6	-13453.1	-12824.5	-12195.9	-11588.1	-10959.5	-10304.7	-9649.96	-9030.73	-8378.65	-7765.43	-7128.66	-6546.41	-5953.79	-5353.3	-4740.43	-4167.67	-3557.33	-3024.01	-2407.21	-1770.03	-1149.05	-605.549	-3.36135	594.481	1146.83	1680.3	2186.63	2709.39	3221.73	3662.2	4213.96	4737.85	5363.33	5899.23	6346.31	6565.67	7017.19	7416.35	7862.88	8411.97	8906.72	9417.89	9911.19	10399.1
	0.70302	-15783.6	-15155	-14500.3	-13845.7	-13217.1	-12588.6	-11960	-11361.5	-10732.9	-10078.2	-9423.39	-8797.94	-8153.84	-7535.86	-6897.04	-6314.29	-5723.44	-5121.89	-4506.82	-3934.56	-3325.6	-2796.09	-2174.17	-1538.49	-916.255	-377.32	227.767	830.605	1380.43	1911.3	2418.46	2947.38	3459.37	3888.95	4437.04	4963.51	5590.03	6129.03	6629.72	6871.06	7334.22	7744.98	8202.9	8756.96	9253.35	9767.68	10259.4	10747.8
	0.71782	-15709.5	-15080.9	-14426.2	-13772.5	-13143.9	-12515.4	-11886.8	-11292.8	-10664.2	-10009.5	-9354.7	-8725.54	-8086	-7463.23	-6823.27	-6241.78	-5650.7	-5048.49	-4433.72	-3860.19	-3253.26	-2721.59	-2102.22	-1467.44	-844.076	-307.893	297.723	909.372	1451.89	1985.28	2495.42	3028.07	3536.74	3958.56	4505.71	5039.38	5664.33	6205.8	6780.58	7062.04	7547.21	7984.46	8455.2	9021.85	9523.89	10042.6	10530	11021
	0.73262	-15457.4	-14828.9	-14174.1	-13522.4	-12893.8	-12265.2	-11636.7	-11040.3	-10411.7	-9756.98	-9102.22	-8471.62	-7836	-7211.99	-6570.4	-5987.66	-5398.84	-4798.69	-4181.65	-3608.7	-3002.69	-2471.52	-1853.75	-1218.57	-591.151	-55.0753	552.635	1167.19	1709.27	2244.69	2757.6	3290.6	3798.39	4210.7	4759.97	5295.87	5922.95	6467.07	7132.18	7469.02	7989.59	8453.62	8947.33	9527.87	10036.4	10558.6	11042.8	11540.4
	0.74742	-15501.3	-14872.8	-14218	-13566.2	-12937.6	-12309	-11680.4	-11081.1	-10452.5	-9797.76	-9142.99	-8510.72	-7877.65	-7253.86	-6612.21	-6032.26	-5443.41	-4843.61	-4223.18	-3650.74	-3046.17	-2513.44	-1901.25	-1263.94	-635.539	-97.0804	513.186	1131.34	1676.07	2215.78	2727.24	3265.28	3775.26	4178.97	4730.59	5270.51	5899.21	6452.8	7256.75	7698.35	8288.82	8801.7	9337.43	9949.41	10469.7	10996.6	11484.3	11986.8
	0.76222	-15313.1	-14684.5	-14029.8	-13376.2	-12747.6	-12119	-11490.5	-10888	-10259.4	-9604.65	-8949.89	-8317.5	-7687.29	-7064.14	-6424.92	-5845.71	-5256.46	-4658.39	-4037.58	-3462.82	-2862.86	-2329.51	-1718.49	-1077.67	-447.898	98.2142	716.196	1336.83	1891.19	2432.47	2945.65	3484.56	3999.6	4389.01	4946.57	5485.75	6122.9	6689.38	7699.48	8307.58	9006.57	9602.43	10204	10862.9	11400	11936.8	12429.8	12936.1
	0.77702	-15148.5	-14519.9	-13865.2	-13207.5	-12579	-11950.4	-11321.8	-10716.7	-10088.1	-9433.35	-8778.59	-8149.29	-7517.13	-6893.76	-6259.48	-5684.23	-5095.23	-4494.3	-3875.99	-3303.68	-2706.97	-2169.03	-1560.77	-913.682	-276.286	278.336	909.553	1539.75	2103.65	2652.76	3166.14	3711.25	4228.21	4605.94	5168.44	5710.83	6359.63	6954.3	8302.2	9199.41	10085.2	10823.2	11533.2	12253	12813.6	13361	13862.4	14372.4
	0.79182	-14963	-14334.5	-13679.7	-13021.4	-12392.9	-11764.3	-11135.7	-10528.6	-9899.99	-9245.23	-8590.47	-7966.89	-7334.19	-6711.38	-6083.73	-5513.84	-4924.46	-4321.9	-3707.52	-3140.68	-2547.73	-2009.22	-1401.76	-742.551	-91.2257	483.096	1132.84	1784.05	2368.64	2926.47	3446.98	3999.57	4521.06	4888.88	5457.09	6007.17	6674.57	7317.28	9261.02	10617.6	11732	12621.3	13428.2	14186.7	14764.5	15315	15824.3	16330.8
	0.80662	-14620.9	-13992.3	-13337.6	-12670.3	-12041.8	-11413.2	-10784.6	-10177.4	-9548.81	-8894.05	-8239.29	-7619.04	-6987.69	-6366.44	-5742.6	-5175.25	-4589.22	-3992.37	-3380.09	-2819.94	-2230.06	-1692.05	-1083.67	-405.992	268.361	874.682	1553.4	2234.15	2847.34	3421.43	3949.69	4514.11	5040.5	5399.34	5974.11	6537.64	7233.98	7950.47	10709.8	12561.9	13934.6	14992.3	15908.6	16715.3	17307.9	17862.6	18377.4	18887.2
	0.82142	-14237.9	-13609.3	-12954.5	-12276.3	-11647.7	-11019.2	-10390.6	-9782.56	-9153.99	-8499.23	-7844.46	-7231.18	-6605.08	-5985.51	-5367.64	-4803.17	-4222.83	-3632.08	-3028.4	-2479.1	-1890.38	-1357.33	-745.503	-37.3429	676.815	1342.75	2066.31	2797.03	3455.89	4062	4607.77	5184.16	5720.81	6074.99	6660.05	7250.98	7992.24	8830.14	12675.6	14802.5	16250	17319.9	18232.4	19034.8	19616.4	20167.1	20675.6	21183.3
	0.83622	-13658.6	-13030	-12375.2	-11679.5	-11050.9	-10422.4	-9793.79	-9186.95	-8558.37	-7903.61	-7248.85	-6640.12	-6019.09	-5406.89	-4789.38	-4230.78	-3658.08	-3076.77	-2484.89	-1943.46	-1358.27	-824.705	-207.801	535.687	1303.05	2042.11	2825.75	3625.47	4335.55	4979.08	5544.35	6135.83	6682.85	7034.52	7635.94	8255.15	9052.44	10049.3	15087.8	17438.4	18897.4	19972.2	20880	21670.3	22238.6	22783.9	23285.7	23792.5
	0.85102	-12916.1	-12287.6	-11632.8	-10914.8	-10286.2	-9657.62	-9029.05	-8424.9	-7796.33	-7141.57	-6486.81	-5878.65	-5271.91	-4666.24	-4051.59	-3503.44	-2933.84	-2370	-1791.51	-1260.71	-682.031	-147.861	478.181	1272.35	2112.41	2948.67	3818.61	4705.6	5481.51	6179.04	6770.94	7376.65	7936.81	8297.44	8915.63	9577.41	10444.2	11646.1	17497	19745	21013.4	21952.1	22755.8	23498.7	24033	24564.8	25055.9	25555.9
	0.86582	-12199.6	-11571.1	-10916.3	-10180.4	-9551.86	-8923.29	-8294.72	-7693.95	-7065.38	-6410.62	-5755.86	-5147.61	-4552.93	-3953.46	-3343.7	-2805.19	-2237.62	-1688	-1123.26	-599.43	-33.5506	504.041	1142	1988.95	2903.54	3833.74	4797.41	5768.18	6605.61	7355.98	7973.45	8590.53	9163.72	9529.32	10167.5	10867.2	11805.7	13224.7	19952.1	22223.7	23400.2	24268.8	25013	25708.9	26218.8	26739.4	27220.3	27719.3
	0.88062	-11353.7	-10725.1	-10070.3	-9309.67	-8681.1	-8052.53	-7423.96	-6830.33	-6201.76	-5547	-4892.24	-4281.74	-3700.83	-3109.66	-2503.81	-1974.49	-1413.14	-881.095	-324.505	191.177	743.982	1283.22	1937.64	2843.52	3843.3	4880.08	5945.55	7007.87	7917.87	8720.83	9363.32	9999.11	10582.3	10956.9	11615.5	12358.1	13375.4	15032.8	22051.4	24054.3	25066.7	25821.5	26487.7	27132.8	27617	28122.5	28598	29091.9
	0.89542	-10742.9	-10114.4	-9459.61	-8688.03	-8059.46	-7430.89	-6802.32	-6213.96	-5585.39	-4930.63	-4275.87	-3665.03	-3096.44	-2506.99	-1907.38	-1383.4	-830.757	-310.536	239.594	751.443	1292.81	1834.38	2506.29	3459.29	4526.6	5648.81	6792.7	7926.32	8893.9	9733.82	10393	11042.8	11632.7	12008.3	12685.4	13461.9	14546.4	16409.3	23995.1	25873.2	26804.5	27495.6	28120.6	28731.1	29198.4	29693.8	30167.1	30657.7
	0.91022	-10083.7	-9455.09	-8800.32	-8015.36	-7386.79	-6758.22	-6129.65	-5539.97	-4911.4	-4256.64	-3601.87	-2997.38	-2438.95	-1853.61	-1259.44	-738.001	-196.164	312.642	859.099	1359.21	1896.27	2443.73	3134.65	4129.85	5264.8	6474.36	7694.65	8897.18	9918.55	10797.9	11466	12137.4	12733	13106.1	13800.2	14609.2	15762.7	17845.6	25921	27644.5	28459.9	29097.3	29697.1	30285.1	30741.1	31226	31697.8	32184.8
	0.92502	-9654.3	-9025.72	-8370.96	-7582.02	-6953.45	-6324.88	-5696.31	-5106.58	-4478	-3823.24	-3168.48	-2564.35	-2017.47	-1430.19	-841.766	-318.448	213.541	713.975	1258.4	1753.05	2286.98	2839.72	3542.98	4568.15	5747.09	7011.7	8278.84	9526.04	10582.6	11477.5	12155.9	12836	13438.5	13799.9	14510.1	15339.5	16545.2	18792.5	27617.4	29368.5	30175.6	30804.6	31395.9	31964.3	32411.9	32890.7	33358.8	33846
	0.93982	-9184.98	-8556.41	-7901.65	-7104.64	-6476.07	-5847.5	-5218.93	-4628.68	-4000.11	-3345.34	-2690.58	-2087.25	-1554.44	-969.44	-385.374	139.238	665.727	1155.16	1697.99	2184.65	2717.12	3272.78	3987.81	5049.91	6280.12	7600.33	8920.7	10211	11308.9	12223.4	12907	13607.4	14210.2	14562.6	15288.1	16142.1	17403.5	19854.3	29485.5	31168	32000.6	32625.4	33199.8	33750.9	34188.7	34659.7	35122.1	35608.6
	0.95462	-8877.22	-8248.64	-7593.88	-6788.36	-6159.79	-5531.22	-4902.64	-4314.18	-3685.61	-3030.84	-2376.08	-1771.78	-1245.99	-663.532	-86.757	443.419	963.213	1447.54	1990.76	2476.04	3007.11	3563.4	4287	5374.05	6638.74	7987.41	9342.04	10651.8	11767.8	12695	13378.9	14087	14696.5	15031.5	15766.1	16639.5	17942.1	20550	31278.7	33148.6	34098	34744.3	35316.4	35862.5	36294.6	36762.2	37219.2	37705
	0.96942	-8621.42	-7992.84	-7338.08	-6522.29	-5893.72	-5265.15	-4636.58	-4048.56	-3419.99	-2765.23	-2110.47	-1504.84	-985.231	-403.785	166.308	701.43	1214.76	1695.82	2242.26	2720.58	3249.64	3807.21	4540.92	5650.16	6953.76	8324.85	9713.98	11042.5	12169.6	13113.6	13790.6	14505.7	15124	15443.4	16182.8	17078.5	18418.5	21190.2	32983.6	34919.7	35953.2	36643.8	37234.9	37781	38212.2	38679.4	39132.4	39617.8
	0.98422	-8371.64	-7743.07	-7088.31	-6258.34	-5629.77	-5001.19	-4372.62	-3785.27	-3156.7	-2501.94	-1847.18	-1244.59	-728.943	-147.49	418.301	949.546	1455.5	1942.61	2487.34	2964.75	3491.3	4050.8	4794.97	5923.32	7255.67	8647.74	10060.9	11405.1	12537.3	13488	14166.2	14883.6	15505.9	15814	16558.8	17479	18858.3	21782.7	35069.4	37241.6	38359.3	39098.7	39715.2	40266.1	40693.7	41163.3	41616.6	42097.2
	0.99902	-8111.22	-7482.65	-6827.89	-5990.88	-5362.31	-4733.74	-4105.17	-3523.88	-2895.31	-2240.55	-1585.79	-981.095	-472.13	111.758	676.989	1200.78	1702.28	2193.9	2733.75	3211.86	3737.82	4298.37	5051.65	6201.16	7555.51	8974.09	10410	11773.8	12912.1	13868.9	14542.7	15261.9	15888.5	16185.5	16936.6	17880	19299.6	22379.4	37311	39753.2	40971.5	41805.1	42458.8	43007.2	43428.5	43901.7	44355.2	44832.6
	1.01382	-7916.23	-7287.66	-6632.9	-5795.38	-5166.81	-4538.24	-3909.67	-3324.9	-2696.33	-2041.57	-1386.81	-790.453	-281.742	301.42	868.016	1382.82	1882.64	2377.75	2913.67	3393.46	3924.3	4486.64	5248.54	6413.09	7784.94	9214.65	10667.5	12035.4	13176.5	14128.8	14798.8	15516.7	16144.9	16436.1	17194.4	18156.2	19609.5	22837	39591.9	42325.1	43621.2	44525.9	45212.2	45771.6	46191.2	46672	47122.5	47600.8
	1.02863	-7637.37	-7008.79	-6354.03	-5514.96	-4886.39	-4257.82	-3629.25	-3042.45	-2413.88	-1759.12	-1104.35	-513.955	-7.85979	573.335	1137.66	1649.16	2145.87	2642.62	3175.79	3655.47	4187.35	4751.44	5523.62	6707.29	8102.72	9550.49	11026.1	12410.9	13558.2	14510.5	15179.3	15898.3	16531	16812.9	17586.5	18567.1	20065.1	23454.7	42191	45142.3	46413.9	47245.8	47858.4	48372	48775.4	49247.4	49690.8	50165.2
	1.04343	-7467.82	-6839.25	-6184.49	-5344.17	-4715.6	-4087.03	-3458.45	-2869.27	-2240.7	-1585.94	-931.174	-346.234	153.519	733.87	1297.33	1808.89	2300.91	2799.61	3331.2	3811.5	4346.73	4912.88	5697.28	6894.22	8305.25	9755.51	11243.1	12632.7	13779.6	14730.5	15392.3	16112	16746.8	17020.7	17805.6	18800.7	20335	23870.4	44674.2	47951.8	49139.9	49811	50264.2	50695.8	51077.9	51528.5	51966.4	52434.1
	1.05823	-7312.97	-6684.4	-6029.63	-5185.38	-4556.81	-3928.24	-3299.67	-2710.64	-2082.07	-1427.31	-772.546	-187.586	307.138	882.7	1449.73	1960.52	2452.59	2950.3	3481.15	3961.76	4501.36	5066.78	5860.72	7064.33	8484.49	9939.39	11427.3	12820.1	13962.8	14908.5	15568.3	16285	16920.6	17183.6	17982.2	18988.8	20554.6	24216.7	46853.3	49903.3	50733	51147.3	51443.6	51809.2	52176.7	52609.4	53045.8	53508.1
	1.07303	-7234.98	-6606.41	-5951.65	-5110.03	-4481.46	-3852.89	-3224.32	-2634.8	-2006.23	-1351.47	-696.703	-113.212	378.404	954.818	1521.83	2034.09	2526.58	3022.54	3555.64	4033.95	4579.93	5143.15	5945.35	7147.39	8568.68	10020.5	11498.2	12883.7	14017.9	14959.6	15611.7	16325.6	16960.3	17212.8	18018.3	19034.5	20618	24376.1	48497.6	50964.9	51302	51459.8	51655.5	51991.1	52352.9	52779.8	53217.4	53679.4
	1.08783	-7304.38	-6675.81	-6021.05	-5184.48	-4555.91	-3927.33	-3298.76	-2710.41	-2081.84	-1427.07	-772.312	-190.462	305.407	880.076	1452.15	1961.38	2456.2	2958.18	3492.46	3971.43	4525.52	5085.12	5892.05	7080.93	8484.52	9919.04	11367.3	12729.2	13843.4	14769.4	15417.2	16121.8	16752.5	16993.5	17806.7	18822.5	20403	24204.5	49466.9	51291.1	51338.2	51423.7	51624.7	51968	52336.6	52765.3	53203.9	53668.5
	1.10263	-7387.49	-6758.91	-6104.15	-5274.26	-4645.69	-4017.12	-3388.55	-2801.24	-2172.67	-1517.91	-863.15	-278.043	219.949	793.488	1370.82	1879.28	2374.91	2881.73	3416.87	3896.7	4457.1	5014.09	5824.2	7000.58	8382.29	9793.71	11214.9	12552.3	13644.9	14555.2	15199.5	15895.6	16523	16756.9	17567.5	18583.4	20153.5	23971.4	50000.7	51521.8	51515.7	51577	51771.5	52118.3	52489.9	52919.9	53361.4	53825.9
	1.11743	-7623.43	-6994.86	-6340.1	-5514.48	-4885.91	-4257.34	-3628.77	-3041.39	-2412.82	-1758.06	-1103.3	-514.562	-14.3881	559.379	1139.46	1654.36	2147.57	2666.93	3199.61	3682.46	4250.6	4806.81	5617.69	6768.87	8118.26	9488.31	10871.9	12167.3	13232.5	14115.2	14756.3	15441.2	16068.2	16289.9	17098.9	18104.9	19654.3	23436.7	49939.9	51447.8	51470.9	51557.6	51771.5	52129.3	52507.9	52942.5	53387.1	53852.1
	1.13223	-7813.74	-7185.17	-6530.41	-5713.84	-5085.27	-4456.7	-3828.13	-3241.34	-2612.77	-1958.01	-1303.25	-711.525	-207.875	370.05	948.722	1466.73	1962.58	2491.16	3025.18	3509.85	4082.83	4640.2	5448.53	6581.42	7895.27	9229.22	10574.5	11838.7	12877.5	13734.5	14369.6	15044.7	15676.3	15884.3	16682.2	17681.4	19215	22955.2	49788.1	51525	51544.6	51632.1	51846	52209.4	52593	53030.8	53478.6	53944.6
	1.14703	-8002.36	-7373.79	-6719.03	-5905.61	-5277.04	-4648.47	-4019.9	-3427.54	-2798.97	-2144.21	-1489.45	-902.444	-392.727	188.542	766.908	1285.13	1786.39	2320.33	2856.34	3342.39	3921.94	4482.05	5284.83	6398.66	7681.47	8982.71	10289.6	11521.5	12535.5	13370.4	14000.3	14668.8	15299.8	15494.8	16286.5	17278.8	18795	22492.4	49561.7	51684.8	51709.7	51807.1	52025.9	52396.1	52784.4	53226.4	53675.3	54144.1
	1.16183	-8266.37	-7637.79	-6983.03	-6174.31	-5545.74	-4917.17	-4288.6	-3695.79	-3067.22	-2412.46	-1757.69	-1175.27	-658.081	-73.337	507.491	1027.59	1535.4	2072.3	2610.96	3106.41	3683.65	4250.06	5044.54	6136.5	7382.52	8641.35	9899.97	11095.4	12079.1	12890.2	13508.2	14174.2	14800.5	14986.6	15766.4	16746.3	18244.3	21862.2	48912	51563.9	51611.7	51728.9	51961.2	52342.6	52739.4	53185.7	53636.7	54107.3
	1.17663	-8431.29	-7802.72	-7147.95	-6340.11	-5711.54	-5082.97	-4454.39	-3857.31	-3228.73	-2573.97	-1919.21	-1342.84	-821.024	-236.206	348.142	869.071	1384.85	1922.3	2462.01	2965.53	3540.01	4112.58	4903.3	5974.86	7193.49	8423.26	9651.19	10816.7	11779.1	12575.1	13183.1	13846.4	14468.8	14642.5	15418.3	16389.8	17877.6	21445.7	48567.6	51769.4	51806.8	51914.6	52142.2	52526	52926	53373.7	53826.4	54296.8
	1.19143	-8683.17	-8054.6	-7399.84	-6596.9	-5968.33	-5339.76	-4711.19	-4110.6	-3482.03	-2827.27	-2172.51	-1602.29	-1077.26	-491.266	98.8797	619.293	1142.27	1684.73	2225.36	2737.2	3309.2	3886.91	4671.38	5723.16	6903.91	8095.89	9286.87	10413.3	11345.6	12126.5	12725.3	13382.9	14003.3	14162.9	14933.5	15894.2	17361.6	20853.2	47765.8	51693.1	51773.2	51911.4	52164.4	52561.9	52968.9	53422.1	53877.3	54349.7
	1.20623	-8867.09	-8238.52	-7583.75	-6777.71	-6149.14	-5520.57	-4892	-4292.77	-3664.2	-3009.43	-2354.67	-1783.82	-1259.06	-669.771	-75.9416	443.961	971.915	1519.13	2058.86	2579.82	3150.53	3731.73	4509.2	5546.23	6692.38	7856.4	9014.44	10113.3	11022.6	11796.7	12386.1	13034.5	13656.6	13798.9	14572	15520	16970.4	20405.9	47139.8	51797.9	51876.3	51994.9	52237.7	52635.6	53043.4	53498.5	53954.5	54426.9
	1.22103	-9031.25	-8402.68	-7747.91	-6945.05	-6316.48	-5687.91	-5059.34	-4462.6	-3834.03	-3179.27	-2524.51	-1946.24	-1424.92	-833.775	-235.258	283.834	815.168	1364.6	1911.73	2434.26	3008.25	3584.69	4359.73	5384.06	6498.26	7634.51	8762.4	9829.61	10721.1	11480.3	12065.2	12707.3	13330.7	13460.7	14231.4	15169.5	16604	19987	46463.6	51889.5	51997.1	52140	52402	52809.8	53224.4	53681.9	54139.9	54613.6
	1.23583	-9243.73	-8615.16	-7960.39	-7164.87	-6536.3	-5907.73	-5279.16	-4683.9	-4055.33	-3400.57	-2745.81	-2164.87	-1638.12	-1044.57	-441.326	72.3013	608.442	1160.47	1715.69	2240.78	2821.57	3388.98	4162.01	5169.52	6253.07	7356.27	8450.34	9488.84	10357.3	11102.7	11677.3	12314.9	12941	13055.7	13827.6	14753.3	16160.5	19476.2	45475.6	51785.4	51915	52058.1	52318.6	52731.3	53150.1	53608.5	54067.6	54541.3
	1.25063	-9366.7	-8738.13	-8083.37	-7298.76	-6670.18	-6041.61	-5413.04	-4815.7	-4187.12	-3532.36	-2877.6	-2294.46	-1764.42	-1172.93	-567.465	-52.8443	489.354	1037.59	1603.64	2127.81	2714.61	3276.32	4047.47	5040.6	6104.13	7181.28	8252.13	9265.49	10121.6	10848.8	11418.8	12054.9	12684.8	12785	13557.1	14472.8	15867.8	19137.6	44806.9	51924.1	52073.8	52228.4	52498.2	52915.7	53338.7	53799.1	54259.5	54734.1
	1.26543	-9568.27	-8939.7	-8284.94	-7511.1	-6882.53	-6253.96	-5625.39	-5026.27	-4397.7	-3742.94	-3088.18	-2504.99	-1966.94	-1377.4	-770.389	-249.236	295.028	842.006	1416.83	1941.34	2529.92	3089.64	3856.23	4833.52	5872.12	6922.35	7962.88	8949.81	9784.65	10495.5	11060.4	11694.4	12325.9	12411.2	13180.2	14085	15456.9	18658.8	43758.2	51807.5	52038.7	52211.9	52490.6	52915.1	53342.2	53806.6	54267.7	54743.2
	1.28023	-9709.4	-9080.83	-8426.07	-7659.91	-7031.33	-6402.76	-5774.19	-5173.18	-4544.61	-3889.84	-3235.08	-2648.43	-2107.66	-1519.45	-913.611	-383.593	163.885	708.725	1290.6	1816.41	2406.42	2965.72	3728.12	4689.31	5707.91	6739.02	7750.32	8714.98	9535.47	10230.9	10798.2	11430.5	12059.8	12131	12894.6	13796.2	15147.7	18301.6	42914.7	51763.4	52081.4	52260.3	52538.9	52965	53395.5	53861.8	54324.8	54800.4
	1.29503	-9827.98	-9199.41	-8544.64	-7790.23	-7161.65	-6533.08	-5904.51	-5297.71	-4669.13	-4014.37	-3359.61	-2774.21	-2229.49	-1640.09	-1034.82	-497.062	47.3492	597.92	1180.1	1706.72	2298.07	2860.23	3614.79	4563.77	5565.54	6577.21	7563.52	8507.48	9310.07	9996.31	10562.9	11194.8	11817.4	11880	12638	13537.2	14870.7	17974.5	42094.3	51693	52208.8	52409.3	52702.4	53135	53570.4	54039	54503.5	54980.2
	1.30983	-9998.54	-9369.97	-8715.21	-7966.43	-7337.86	-6709.29	-6080.72	-5473.47	-4844.9	-4190.13	-3535.37	-2945.04	-2395.32	-1807.61	-1203.47	-657.244	-115.676	441.298	1022.56	1554.5	2145.2	2710.06	3457.87	4391.69	5372.28	6360.74	7322.33	8245.95	9034.22	9706.57	10278.2	10901.2	11521.8	11575.6	12324.2	13220.3	14534.7	17576.6	41071.6	51301.7	52109.4	52318.3	52613.4	53047.6	53485.3	53956.2	54422.9	54899.9
	1.32463	-10101.1	-9472.56	-8817.8	-8074.4	-7445.83	-6817.26	-6188.69	-5579.26	-4950.69	-4295.93	-3641.17	-3051.95	-2499.48	-1908.65	-1301.85	-753.425	-217.29	347.131	927.04	1462.07	2055.61	2619.74	3362.44	4285.66	5248.82	6218.37	7163.54	8071.5	8845.89	9507.1	10079.3	10700.2	11315.6	11363	12106.8	12997.8	14301.1	17294.6	40322.9	51098.8	52239.7	52454.3	52760.1	53199.7	53641.5	54113.7	54582.5	55061
	1.33943	-10263.6	-9635.07	-8980.31	-8237.79	-7609.21	-6980.64	-6352.07	-5742.02	-5113.44	-4458.68	-3803.92	-3210.98	-2656.85	-2060.34	-1452.51	-904.795	-368.594	201.191	781.347	1320.09	1913.32	2478.3	3214.85	4124.89	5069.52	6012.8	6939.55	7830.62	8588.75	9243.34	9815.53	10431.5	11044.8	11085	11821.8	12706.2	13992	16924.8	39354.8	50530.6	52178.5	52444.4	52759.3	53202.5	53647.4	54123.2	54592.6	55072.6
	1.35423	-10390.3	-9761.76	-9107	-8359.23	-7730.66	-7102.09	-6473.52	-5863.57	-5235	-4580.23	-3925.47	-3335.93	-2779.43	-2176.22	-1568.38	-1021.76	-483.506	87.6008	672.483	1211.51	1807.19	2370.66	3104.71	3998.91	4930.61	5853.89	6762.47	7640.14	8386.86	9030.11	9602.44	10213.5	10827.5	10858.3	11594.6	12473.4	13743.8	16621.3	38530.4	49990.3	52126.2	52446.8	52760.8	53207.4	53654.1	54130.4	54601.7	55083.2
	1.36903	-10491	-9862.38	-9207.62	-8453.54	-7824.97	-7196.39	-6567.82	-5961.7	-5333.13	-4678.37	-4023.61	-3434.9	-2875.7	-2268.08	-1659.51	-1112.35	-568.214	0.96114	586.221	1127.8	1726.44	2287.4	3017.01	3899.41	4822.14	5722.57	6618.03	7478.64	8213.87	8851.74	9422.71	10031	10646.7	10669.1	11402.5	12275.9	13533.3	16364.1	37798.8	49453.2	52105.7	52599.6	52926.6	53379	53826.5	54303.7	54776.9	55260.5
	1.38383	-10639.6	-10011.1	-9356.3	-8601.3	-7972.72	-7344.15	-6715.58	-6109.78	-5481.21	-4826.44	-4171.68	-3584.66	-3019.64	-2413.15	-1802	-1255.53	-704.851	-135.754	450.785	994.657	1597.52	2155.67	2882.32	3751.74	4659.86	5539.07	6418.89	7260.59	7987.77	8617.83	9185.22	9787.22	10406.1	10415	11146	12012.8	13258.6	16025.8	36865.1	48529.5	51700.5	52442.1	52782.1	53239.5	53688	54165.7	54641.5	55126.6
	1.39863	-10718	-10089.4	-9434.65	-8682.5	-8053.93	-7425.36	-6796.79	-6189.56	-5560.99	-4906.23	-4251.47	-3666.01	-3095.67	-2491.12	-1876.51	-1331.05	-775.423	-206.016	381.392	926.299	1532.27	2087.82	2808.54	3672.74	4571.72	5429.49	6296.78	7124.39	7843.93	8471.14	9033.32	9632.6	10254.7	10249.6	10982.8	11843.7	13084.1	15805.5	36201.1	47832.1	51510.7	52550.7	52939.1	53400.6	53850.3	54329.9	54806.2	55291.7
	1.41343	-10845.7	-10217.1	-9562.37	-8814.89	-8186.32	-7557.75	-6929.18	-6316.22	-5687.65	-5032.89	-4378.12	-3792.08	-3219.37	-2618.28	-1998.25	-1454.8	-896.226	-325.096	262.882	810.246	1416.37	1978.32	2693.16	3546.52	4430.87	5273.61	6124.36	6940.31	7649.09	8270.69	8830.66	9423.59	10049.6	10028.5	10763.6	11620.9	12848.1	15514.2	35368.5	46838.8	50973.1	52352.8	52884.2	53356.5	53804.7	54289.6	54763.2	55252.7
	1.42823	-10945.4	-10316.8	-9662.05	-8915.69	-8287.12	-7658.55	-7029.98	-6417.71	-5789.14	-5134.38	-4479.62	-3890.1	-3317.21	-2714.14	-2092.94	-1548.64	-987.723	-414.818	178.093	725.991	1329.84	1892.08	2605.34	3450.72	4322.16	5147.33	5984.84	6794.33	7491.55	8107.74	8660.55	9253.98	9881.01	9849.68	10584.2	11437.4	12651.6	15264.7	34631.6	45882.9	50443.6	52142	52844.6	53326.5	53767.3	54259.7	54733.2	55227.4
	1.44304	-11016.9	-10388.3	-9733.56	-8989.78	-8361.21	-7732.64	-7104.07	-6491.72	-5863.15	-5208.39	-4553.62	-3961.33	-3387.89	-2782.49	-2162.13	-1617.85	-1052.46	-476.951	116.058	663.793	1266.9	1830.52	2542.83	3380.79	4238.02	5050.81	5883.29	6680.11	7370.36	7979.89	8527.15	9120.12	9751.14	9705.43	10440.6	11292.3	12494	15063.8	34005.6	45041.6	49938.6	51950.2	52853.7	53339.4	53771.7	54266.6	54744.8	55243.5
	1.45784	-11142.7	-10514.2	-9859.4	-9117.16	-8488.59	-7860.02	-7231.45	-6622.16	-5993.59	-5338.83	-4684.07	-4089.15	-3513.43	-2905.96	-2289.27	-1738.37	-1172.41	-594.085	3.05208	551.259	1151.14	1715.16	2426.52	3251.79	4097.88	4895.87	5715.61	6503.73	7183.46	7785.38	8329.39	8924.44	9553.97	9497.15	10230.5	11074.1	12260.7	14769.7	33158.4	43878.7	48984.2	51346.2	52445.3	52925.5	53344.7	53842.6	54324.1	54826.8
	1.47264	-11204.4	-10575.8	-9921.06	-9178.64	-8550.06	-7921.49	-7292.92	-6681.2	-6052.63	-5397.87	-4743.1	-4149.05	-3569.8	-2962.35	-2348.01	-1791.77	-1224.77	-644.794	-50.8932	500.711	1102.43	1664.89	2373.51	3191.12	4029.63	4814.43	5627.26	6405.9	7077.66	7673.94	8218.95	8814.89	9443.17	9377.05	10109	10945.6	12123.8	14593.2	32599.5	43097.3	48311.4	51006.5	52285.9	52756.1	53168.5	53664.3	54145.9	54652.4
	1.48744	-11318.2	-10689.6	-10034.9	-9287.28	-8658.71	-8030.14	-7401.57	-6789.88	-6161.31	-5506.55	-4851.79	-4258.33	-3676.36	-3068.33	-2453.96	-1893.15	-1324.67	-747.058	-152.784	404.869	1004.63	1567.13	2274.27	3079.92	3911.87	4681.02	5485.12	6252.39	6911.53	7505.32	8051.84	8651.52	9269.69	9200.81	9931.1	10755.2	11920.6	14338.4	31861	42057.7	47291.6	50281.2	51744.7	52197.8	52603.1	53097.6	53576.4	54082.9
	1.50224	-11398.3	-10769.8	-10115	-9367.45	-8738.88	-8110.31	-7481.74	-6869.74	-6241.17	-5586.41	-4931.65	-4336	-3756.01	-3145.44	-2528.95	-1967.28	-1397.87	-820.607	-227.938	336.203	934.775	1497.42	2200.29	3001.23	3824.25	4579.47	5378.27	6130.91	6779.32	7372.12	7920.29	8522.17	9136.26	9057.37	9788.11	10603.9	11757.3	14131.7	31220.2	41145.9	46339.6	49566.9	51229.4	51662.4	52059.7	52548.9	53028.5	53534.4
	1.51704	-11450.1	-10821.6	-10166.8	-9418.12	-8789.55	-8160.98	-7532.4	-6918.55	-6289.98	-5635.22	-4980.46	-4388.97	-3806.89	-3197.13	-2577.01	-2016.96	-1446.58	-869.145	-273.04	292.569	890.039	1453.89	2154.52	2948.67	3763.13	4508.24	5301.42	6044.12	6683.03	7277.87	7824.63	8427.09	9040.44	8951.67	9685.08	10491.5	11633.3	13970.8	30700.1	40387.4	45530.5	48915.8	50756.1	51167.1	51553.3	52036.3	52513.1	53018.1
	1.53184	-11554.8	-10926.2	-10271.4	-9525.02	-8896.45	-8267.88	-7639.31	-7024.25	-6395.68	-5740.92	-5086.16	-4497.44	-3915.46	-3304.1	-2679.49	-2118.11	-1546.01	-969.571	-369.925	196.935	793.81	1354.42	2052.91	2841.47	3642.83	4375.43	5163.67	5895.5	6522.34	7120.26	7662.12	8266.19	8879.34	8781.15	9510.81	10306.7	11436.8	13722	29967.1	39335.4	44376.4	47834.1	49832.1	50210.4	50578.4	51054.5	51526.3	52028.7
	1.54664	-11600.4	-10971.8	-10317.1	-9568.24	-8939.66	-8311.09	-7682.52	-7068.75	-6440.18	-5785.42	-5130.65	-4542.42	-3959.3	-3348.4	-2720.06	-2158.98	-1584.88	-1008.95	-404.185	161.537	758.337	1321.07	2013.05	2796.35	3590.68	4318.13	5098.24	5820.74	6443.15	7041.58	7581.65	8184.42	8798.02	8692.52	9418.96	10209.1	11331.4	13581.8	29507.6	38663.4	43641.8	47117.5	49226.7	49574.6	49921.5	50393.9	50861.4	51361.3
	1.56144	-11690.3	-11061.7	-10407	-9659.59	-9031.02	-8402.45	-7773.88	-7162.46	-6533.89	-5879.13	-5224.37	-4633.15	-4049.67	-3436.59	-2808	-2245.78	-1668.36	-1090.91	-485.283	80.6485	677.471	1240.71	1929.84	2704.79	3491.77	4209.94	4976	5694.21	6309.77	6908.69	7446.2	8046.45	8662.99	8547.75	9266.15	10052.9	11167	13366.8	28860.8	37734.2	42612.4	46051.7	48248.3	48557.1	48877.9	49345.1	49809.4	50306.3
	1.57624	-11752.8	-11124.2	-10469.5	-9722.31	-9093.74	-8465.17	-7836.59	-7229.07	-6600.5	-5945.74	-5290.98	-4696.23	-4114.02	-3498.88	-2870.7	-2306.82	-1730.28	-1148.16	-539.638	23.7384	621.329	1185.12	1868.18	2638.75	3418.6	4127.8	4882.6	5597.03	6210.66	6807.22	7345	7940	8558.98	8432.75	9146.64	9932.76	11041.9	13194.7	28323.6	36956.9	41746.7	45144.4	47362.9	47642.7	47937	48398.3	48862.2	49356.3
	1.59104	-11784.8	-11156.2	-10501.5	-9762.12	-9133.55	-8504.97	-7876.4	-7270.15	-6641.58	-5986.81	-5332.05	-4732.89	-4149.7	-3531.05	-2907.96	-2340.82	-1766.2	-1181.09	-572.206	-9.71134	589.09	1154.87	1832.81	2602.47	3371.21	4075.53	4820.03	5533.24	6140.84	6736.28	7271.22	7865.7	8487.23	8349.92	9060.74	9845.75	10948.4	13063.2	27879.2	36298	41012.6	44370.9	46591.5	46839.5	47115	47569.7	48029.4	48520.8
	1.60584	-11873	-11244.4	-10589.7	-9858.43	-9229.86	-8601.29	-7972.72	-7366.52	-6737.95	-6083.18	-5428.42	-4824.72	-4237.94	-3616.01	-2999.08	-2427.5	-1855.59	-1266.51	-655.243	-100.676	508.202	1070.71	1743.57	2507.73	3269.18	3962.12	4698.36	5406.62	6007.8	6600.87	7136.88	7729.04	8347.38	8203.45	8911.9	9693.17	10784.4	12847.7	27253.5	35394.6	39997.5	43297.7	45495.2	45718.6	45973.6	46420.7	46877.2	47365.5
	1.62064	-11901.7	-11273.2	-10618.4	-9893.62	-9265.04	-8636.47	-8007.9	-7400.8	-6772.22	-6117.46	-5462.7	-4856.86	-4269.28	-3644.88	-3030	-2458.17	-1886.74	-1296.02	-684.65	-129.416	477.967	1044.92	1711.53	2475.46	3228.3	3914.09	4644.35	5351	5946.21	6537.49	7073.53	7665.28	8281.52	8130.53	8837.78	9616.17	10700.5	12733.6	26867.6	34820.5	39356.2	42621.2	44810.4	45006.8	45247.7	45684.1	46138.1	46623.8
	1.63544	-11977.9	-11349.3	-10694.6	-9973.63	-9345.06	-8716.49	-8087.92	-7476.37	-6847.8	-6193.04	-5538.27	-4934.07	-4340.88	-3717.42	-3103.31	-2530.41	-1958.89	-1368.37	-753.453	-200.393	409.111	973.023	1637.17	2395.31	3142.12	3816.41	4542.05	5243.12	5834.55	6421.73	6960.23	7547.87	8164	8007.52	8710.28	9483.35	10559.4	12543.6	26312.7	34021.4	38449	41662.4	43828.7	43999.9	44217.7	44651.5	45100.5	45581.6
	1.65024	-12028	-11399.4	-10744.6	-10025.3	-9396.75	-8768.18	-8139.6	-7526.12	-6897.55	-6242.78	-5588.02	-4986.67	-4389.61	-3765.69	-3151.84	-2580.16	-2006.68	-1416.47	-800.93	-245.134	362.543	926.48	1587.5	2343.63	3084.46	3750.11	4468.17	5168.03	5756.55	6338.92	6877.57	7468.79	8080.64	7915.53	8619.3	9385.93	10452.3	12399.4	25876	33390.3	37734.7	40909.1	43053.1	43202.1	43406.4	43831	44275.6	44759.1
	1.66504	-12059.9	-11431.3	-10776.6	-10060.3	-9431.75	-8803.18	-8174.61	-7557.1	-6928.52	-6273.76	-5619	-5020.6	-4420.12	-3796.16	-3179.93	-2608.53	-2034.5	-1447.54	-829.803	-271.066	337.748	900.665	1557.98	2309.05	3049.3	3703.51	4415.84	5110.19	5702.06	6278.18	6817.74	7411.48	8021.71	7848.61	8548.37	9314.21	10368.9	12280.6	25479.8	32808.8	37073.3	40215.2	42334	42456.1	42649.3	43066.5	43505	43989.7
	1.67984	-12143.8	-11515.2	-10860.5	-10144.7	-9516.12	-8887.55	-8258.97	-7637.62	-7009.05	-6354.28	-5699.52	-5103.16	-4499.55	-3877.65	-3254.7	-2685.81	-2112.23	-1523.02	-907.607	-345.136	260.748	823.289	1482.46	2225.79	2963.14	3609.55	4311.58	4999.84	5595.54	6167.28	6704.91	7304.44	7911.02	7726.54	8422.94	9186.13	10222.9	12096	24953.9	32065.3	36227.8	39321.6	41407.8	41495.9	41687.9	42095.5	42529.6	43013.2
	1.69464	-12178.3	-11549.7	-10894.9	-10179.4	-9550.81	-8922.24	-8293.67	-7668.67	-7040.1	-6385.34	-5730.58	-5133.03	-4530.78	-3910.29	-3283.66	-2714.65	-2139.72	-1554.61	-935.233	-370.863	232.837	797.426	1455	2191.5	2927.78	3568.67	4265.52	4945.07	5543.53	6114.43	6651.16	7254.87	7857	7663.17	8360.62	9123.46	10147.4	11992.3	24614.9	31572.4	35666	38730.5	40794.2	40852.4	41038.7	41439.7	41870.6	42346.7
	1.70944	-12246.8	-11618.3	-10963.5	-10247.9	-9619.35	-8990.78	-8362.21	-7736.56	-7107.99	-6453.23	-5798.47	-5198.48	-4598.46	-3980.46	-3350.8	-2780.6	-2202.25	-1617.09	-997.356	-434.515	170.914	733.554	1393.28	2123.22	2853.04	3489.28	4179.42	4851.58	5449.71	6020.78	6557.93	7161.99	7761.14	7559.92	8255.76	9017.13	10025.7	11829.1	24145.5	30902.2	34905.5	37923.6	39951.8	39981	40158.3	40556.9	40980.1	41453.1
	1.72424	-12296.6	-11668	-11013.2	-10296.4	-9667.81	-9039.24	-8410.67	-7782.75	-7154.18	-6499.41	-5844.65	-5246.61	-4646.16	-4028.95	-3399.78	-2829.27	-2245.1	-1660.54	-1041.23	-477.755	128.388	690.446	1352.97	2076.31	2797.23	3430.69	4115.63	4783.06	5378.96	5951.04	6486.18	7090.63	7690.68	7481.41	8175.31	8936.94	9937.03	11706.2	23783.8	30376.8	34310.5	37287.5	39291.2	39295	39464	39858.8	40278.7	40748.9
	1.73904	-12323.9	-11695.3	-11040.5	-10322.8	-9694.25	-9065.68	-8437.11	-7810.69	-7182.12	-6527.35	-5872.59	-5273.6	-4670.57	-4054.95	-3429.48	-2857.39	-2270.25	-1682.72	-1065.44	-502.222	107.407	665.306	1329.38	2050.5	2762.53	3394.99	4074.08	4736.6	5330.87	5902.08	6435.71	7041.12	7643.25	7426.14	8115.03	8875.28	9869.48	11604.4	23455.2	29887.5	33754.9	36690.7	38667.9	38650.8	38811.4	39197.5	39615.3	40077.2
	1.75384	-12399.7	-11771.1	-11116.4	-10397.8	-9769.19	-9140.62	-8512.05	-7886.09	-7257.52	-6602.76	-5947.99	-5349.25	-4742.06	-4127.01	-3505.9	-2929.75	-2342.69	-1753.58	-1137.09	-573.964	37.7331	591.952	1257.15	1975.9	2680.9	3311.11	3983.29	4639.83	5234.78	5801.81	6333.16	6943.55	7541.93	7316.51	8001.63	8760.86	9748.9	11441	23026.4	29270	33055.2	35937	37881	37844.4	37994.8	38376.9	38794	39255
	1.76864	-12429.3	-11800.7	-11145.9	-10423.2	-9794.59	-9166.02	-8537.45	-7916	-7287.43	-6632.67	-5977.9	-5378.37	-4767.05	-4151.96	-3534.2	-2954.22	-2368.97	-1778.14	-1163.18	-597.984	16.3796	566.824	1231.72	1948.6	2648.79	3277.29	3943.09	4597.69	5192.26	5754.67	6285.98	6898.97	7497.83	7263.2	7948.58	8703.31	9688.38	11345.8	22744.8	28849	32577.2	35421.5	37346.1	37287.4	37428.7	37802.1	38216.4	38674.6
	1.78344	-12496.2	-11867.6	-11212.8	-10484.3	-9855.72	-9227.15	-8598.58	-7979.3	-7350.73	-6695.97	-6041.21	-5442.49	-4826.34	-4209.43	-3592.4	-3013.01	-2430.57	-1837.24	-1223.39	-656.487	-38.368	506.19	1171.98	1885.13	2579.3	3209.44	3864.54	4519.12	5111.95	5669.04	6199.9	6814.96	7413.17	7167.33	7852.84	8602.78	9583.25	11197.4	22361.1	28291	31947.5	34738	36629.4	36553.2	36683.4	37051.4	37462.3	37918.8
	1.79824	-12540.5	-11911.9	-11257.2	-10528.6	-9900.01	-9271.44	-8642.87	-8027.77	-7399.2	-6744.43	-6089.67	-5486.9	-4871.6	-4253.84	-3633.93	-3056.38	-2472.24	-1879.23	-1267.08	-696.982	-78.7025	462.668	1126.9	1834.51	2527.27	3156.04	3808.47	4459.23	5051.1	5607.42	6136.27	6752.31	7350.93	7093.97	7782.75	8523.37	9501.59	11081.2	22049.2	27838.5	31435.5	34178.8	36046.1	35953.3	36069	36431.8	36840.6	37287.8
	1.81304	-12560.3	-11931.7	-11276.9	-10551.3	-9922.78	-9294.2	-8665.63	-8049.55	-7420.98	-6766.22	-6111.46	-5505.47	-4890.84	-4272.96	-3651.9	-3076.91	-2490.8	-1897.8	-1284.55	-716.035	-95.3485	442.082	1105.15	1810.97	2499.32	3126.16	3774.44	4425.01	5014.11	5571.62	6098.9	6713.01	7313.07	7045.52	7736.82	8469.74	9444.75	10992.1	21778.5	27436.6	30979.3	33675.7	35519.5	35406	35508.5	35866.4	36273.4	36716.4
	1.82784	-12618.8	-11990.2	-11335.4	-10615.6	-9987.06	-9358.49	-8729.92	-8115.8	-7487.23	-6832.46	-6177.7	-5568.73	-4956.19	-4337.19	-3716.29	-3143.97	-2553.99	-1959.97	-1345.45	-778.52	-161.567	382.034	1039.59	1741.49	2423.42	3048.49	3693.95	4342.96	4927.83	5487.16	6016.81	6626.07	7227.41	6950.8	7643.63	8368.38	9333.66	10844.6	21417.6	26926.1	30404.5	33039.2	34851	34721.9	34817.3	35169.9	35576	36013.5
	1.84264	-12635.7	-12007.1	-11352.3	-10636.9	-10008.3	-9379.74	-8751.17	-8135.3	-7506.73	-6851.97	-6197.2	-5587.17	-4973.27	-4356.9	-3735.3	-3164.23	-2571	-1976.73	-1362.3	-795.601	-178.82	368.345	1020.09	1721.63	2395.2	3018.38	3661.95	4310.5	4892.89	5452.35	5986.17	6589.84	7193.78	6909.31	7600.71	8321.56	9277.29	10762.4	21175.1	26577.3	30009.6	32598.9	34386.1	34238.7	34327.9	34672.3	35075.8	35515.2
	1.85745	-12688.1	-12059.5	-11404.7	-10692	-10063.4	-9434.86	-8806.28	-8190.17	-7561.59	-6906.83	-6252.07	-5640.53	-5024.16	-4412.46	-3786.85	-3215.86	-2621.98	-2026.29	-1410.53	-843.298	-230.902	317.984	967.633	1666.05	2333.12	2957.03	3598.76	4239.86	4823.16	5379.09	5918.38	6515.96	7124.02	6827.37	7514.92	8236.72	9177.52	10630.8	20848.9	26123.8	29489.9	32028.7	33778.9	33612	33698	34043.6	34438.2	34879.6
	1.87225	-12731	-12102.4	-11447.6	-10736.5	-10107.9	-9479.36	-8850.79	-8233.33	-7604.76	-6949.99	-6295.23	-5682.46	-5067.64	-4459.01	-3827.98	-3253.91	-2661.86	-2065.76	-1448.25	-880.129	-270.053	279.207	925.021	1622.42	2284.19	2906.45	3549.23	4183.26	4765.52	5318.09	5863.12	6456.15	7063.43	6760.62	7440.56	8166.92	9097.98	10521.3	20568.7	25736.7	29047.1	31539.2	33261.3	33074.3	33160.2	33503.5	33886.1	34327.7
	1.88705	-12746.4	-12117.9	-11463.1	-10753.1	-10124.5	-9495.91	-8867.34	-8250.18	-7621.61	-6966.85	-6312.08	-5701.44	-5081.61	-4475.93	-3841.2	-3268.01	-2675.97	-2076.85	-1460.3	-889.745	-284.263	264.462	908.697	1606.9	2265.96	2882.85	3526.16	4153.56	4737.29	5286.08	5834.81	6425.24	7034.63	6722.01	7396.86	8127.38	9047.7	10444.9	20340.9	25407.3	28665.3	31120.7	32810.5	32603.4	32685.5	33030.6	33408.9	33843.8
	1.90185	-12808.6	-12180	-11525.3	-10820.2	-10191.6	-9563.02	-8934.45	-8314.04	-7685.47	-7030.7	-6375.94	-5767.86	-5144.3	-4540.4	-3900.97	-3325.14	-2738.61	-2136.3	-1521.24	-947.559	-344.263	202.134	845.092	1542.81	2198.28	2809.88	3455.93	4077.37	4656.78	5206.72	5757.53	6343.69	6953.56	6632.88	7302.57	8033.24	8945.5	10309.1	20021.6	24964.6	28153.8	30560.8	32213.8	31992.8	32078.8	32415.4	32792.7	33225.1
	1.91665	-12825.3	-12196.7	-11541.9	-10837	-10208.4	-9579.81	-8951.24	-8330.49	-7701.92	-7047.16	-6392.39	-5786.87	-5159.28	-4554.32	-3912.57	-3338.92	-2755.24	-2147.85	-1537.75	-958.054	-357.608	186.89	832.195	1526.39	2179.92	2786.69	3434.31	4051.67	4629.45	5180.27	5727.91	6316.58	6927.8	6597.87	7266.37	7994.61	8899.84	10244	19824.5	24674.3	27822	30191	31812.8	31580.5	31660.8	31990.9	32369.2	32799
	1.93145	-12871.9	-12243.4	-11588.6	-10881.5	-10252.9	-9624.34	-8995.76	-8373.5	-7744.93	-7090.17	-6435.41	-5834.69	-5205.46	-4597.4	-3955.31	-3380.46	-2800.86	-2190.7	-1582.5	-999.198	-399.621	144.095	788.587	1481.06	2130.19	2733.99	3378.93	3997.73	4571	5123.84	5668.33	6257.4	6867.71	6532.31	7197.79	7923.88	8815.65	10135	19553.3	24289.3	27379.8	29701.3	31287.1	31044.2	31124	31446	31820.1	32250.7
	1.94625	-12908.1	-12279.5	-11624.8	-10917.8	-10289.3	-9660.69	-9032.12	-8408.64	-7780.06	-7125.3	-6470.54	-5871.06	-5238.62	-4630.11	-3988.86	-3415.42	-2836.17	-2225.25	-1617	-1032.53	-431.007	113.425	755.979	1445.96	2092.15	2690.52	3335.67	3953.4	4523.71	5078.71	5616.57	6209.09	6821.91	6476.77	7144.26	7861.99	8747.14	10045.4	19322.4	23965.4	27008.1	29284.4	30832.4	30580	30652.8	30972.6	31340	31772.5
	1.96105	-12919.2	-12290.6	-11635.9	-10930.2	-10301.7	-9673.1	-9044.53	-8421.3	-7792.72	-7137.96	-6483.2	-5883.34	-5247.78	-4638.45	-3999.71	-3428.44	-2846.9	-2236.46	-1627.09	-1041.88	-438.549	105.348	746.613	1437.15	2077.8	2672.85	3312.03	3935.89	4501.31	5055.34	5592.78	6185.69	6799.03	6447.56	7114.09	7826.09	8706.44	9981.74	19134	23694.7	26691.7	28927.4	30436.3	30174.9	30240.6	30559.8	30924.2	31356.2
	1.97585	-12974.1	-12345.5	-11690.7	-10987.3	-10358.8	-9730.2	-9101.62	-8482	-7853.43	-7198.67	-6543.91	-5940.55	-5304.73	-4694.81	-4056.89	-3485.4	-2900.88	-2293.77	-1682.73	-1098.68	-491.313	53.1593	691.131	1380.11	2016.15	2606.07	3240.47	3868.34	4430.38	4983.13	5520.98	6111.39	6726.33	6368.94	7036.49	7736.84	8612.99	9860.93	18862.5	23314.5	26255.6	28446.9	29904.6	29636.7	29692	30014.2	30374.4	30806.1
	1.99065	-12985.3	-12356.7	-11701.9	-10998.7	-10370.1	-9741.53	-9112.96	-8495.37	-7866.8	-7212.04	-6557.28	-5953.2	-5316.18	-4704.21	-4067.72	-3497.05	-2908.11	-2306.27	-1691.79	-1107.24	-500.447	43.9781	680.291	1369.35	2000.82	2587.72	3217.74	3848.04	4408.18	4958.8	5499.09	6090.02	6703.84	6340.43	7009.68	7704.23	8575.79	9798.28	18699.8	23073.8	25973	28132.1	29549.3	29268.9	29320.4	29642.4	30002.5	30431
	2.00545	-13024.8	-12396.2	-11741.4	-11037.7	-10409.1	-9780.53	-9151.96	-8539.29	-7910.72	-7255.96	-6601.2	-5994.57	-5355.79	-4743.94	-4106.94	-3534.75	-2942.94	-2346.68	-1728.77	-1145.91	-538.248	5.10213	641.742	1329.46	1957.46	2540.16	3167.19	3796.47	4356.27	4905.97	5447.2	6040.42	6650.34	6278.52	6950.55	7638.14	8504.38	9695.33	18465.3	22743.3	25584.9	27698.6	29071.3	28781.6	28830.6	29154	29515.3	29941.8
	2.02025	-13060.7	-12432.1	-11777.4	-11069.1	-10440.5	-9811.93	-9183.36	-8570.95	-7942.38	-7287.62	-6632.86	-6030.01	-5388.94	-4774.18	-4140.59	-3567.23	-2973.81	-2380.37	-1760.54	-1175.98	-570.452	-27.3754	611.417	1296.66	1923.67	2499.49	3125.9	3752.31	4317.52	4861.64	5405.94	5999.24	6604.37	6227.95	6899.02	7584.38	8441.4	9607.76	18272.2	22466.5	25260.1	27333.3	28667.3	28363.9	28416.5	28737.4	29100.7	29526.3
	2.03505	-13072.8	-12444.2	-11789.5	-11075.6	-10447	-9818.48	-9189.91	-8575.51	-7946.94	-7292.18	-6637.41	-6038.74	-5397.68	-4777.94	-4146.69	-3574.02	-2980.52	-2385.18	-1765.66	-1180.39	-576.699	-34.6567	611.72	1290.61	1916.53	2486.96	3113.34	3735.85	4303.41	4845.68	5390.51	5984.43	6589.03	6206.33	6875.65	7558.01	8407.34	9550.95	18115.5	22233.4	24982.5	27015.4	28317.4	27999.6	28048.3	28368.6	28736.9	29157.6
	2.04985	-13125	-12496.5	-11841.7	-11127.7	-10499.1	-9870.58	-9242.01	-8625.65	-7997.08	-7342.32	-6687.56	-6091.03	-5451.18	-4824.61	-4197.1	-3624.58	-3032.48	-2433.2	-1814.85	-1230.21	-626.189	-83.9867	561.579	1238.34	1863.96	2428.39	3054.95	3676.27	4244.42	4782.4	5329.17	5923.42	6526.19	6135.93	6803.35	7479	8323.77	9442.23	17884.5	21908.1	24601	26586.6	27850.4	27524.3	27572	27893	28262.1	28682
	2.06465	-13134	-12505.5	-11850.7	-11135.3	-10506.7	-9878.12	-9249.55	-8633.56	-8004.99	-7350.23	-6695.46	-6098.24	-5460.46	-4829.21	-4203.13	-3630.02	-3038.39	-2436.22	-1817.94	-1234.13	-631.087	-88.6781	557.201	1229.91	1855.67	2419.99	3044.94	3664.33	4231.06	4768.2	5313.15	5907.72	6513.82	6115.93	6783.25	7450.95	8291.41	9391.33	17747.1	21702.8	24354.1	26301.9	27535	27199.8	27245.7	27568	27936.5	28356
	2.07945	-13164.7	-12536.1	-11881.3	-11172.6	-10544.1	-9915.5	-9286.93	-8669.63	-8041.06	-7386.3	-6731.54	-6132.78	-5497.08	-4861.53	-4235.66	-3663.81	-3071.13	-2470.15	-1849.9	-1267.35	-661.503	-121.316	520.978	1192.49	1817.69	2382.62	3007.17	3622.97	4187.69	4725.81	5269.56	5862.83	6470.45	6063.42	6729.03	7390.14	8228.3	9301.09	17545.9	21417.9	24011.5	25912.3	27109.4	26769.1	26814.6	27138.6	27503.1	27925
	2.09425	-13191.8	-12563.2	-11908.5	-11205.1	-10576.6	-9947.99	-9319.42	-8702.75	-8074.18	-7419.42	-6764.66	-6162.78	-5526.54	-4890.81	-4265.4	-3693.82	-3098.85	-2498.37	-1875.97	-1295.54	-687.781	-150.384	490.907	1160.85	1785.32	2352.29	2973.72	3585.01	4151.44	4689.33	5229.76	5824.69	6432.74	6018.25	6680.09	7338.84	8170.99	9221.99	17375.5	21175.7	23721.9	25577.5	26745.2	26402.1	26446.8	26771.2	27134.7	27555
	2.10905	-13193.2	-12564.6	-11909.9	-11210.5	-10581.9	-9953.35	-9324.77	-8708.94	-8080.37	-7425.61	-6770.84	-6164.42	-5529.65	-4895.03	-4268.13	-3695.95	-3101.72	-2499.28	-1879.49	-1297.76	-685.828	-152.306	486.733	1158.93	1781.82	2347.25	2966.48	3576.21	4140.13	4680.84	5218.66	5813.14	6421.82	6000.22	6657.76	7316.71	8146.39	9172.02	17239.5	20971.3	23469.9	25279.5	26417.1	26072.8	26116.8	26438.3	26801	27222.3
	2.12385	-13236	-12607.4	-11952.6	-11257.5	-10628.9	-10000.3	-9371.77	-8757.47	-8128.89	-7474.13	-6819.37	-6210.65	-5575.95	-4942.52	-4316.03	-3741.01	-3148.23	-2542.22	-1924.37	-1343.8	-729.872	-195.002	438.403	1112.81	1731.4	2296.13	2913.07	3517.97	4085.18	4624.9	5164.6	5759.22	6364.14	5934.75	6588.12	7248.06	8069.98	9071.84	17039.2	20685.4	23133.6	24890.1	25992.8	25652.5	25699.9	26017.6	26379.4	26802.8
	2.13865	-13241.3	-12612.7	-11958	-11263.5	-10634.9	-10006.3	-9377.74	-8760.73	-8132.16	-7477.4	-6822.64	-6214.33	-5579.12	-4947.54	-4321.5	-3743.15	-3152.83	-2545.19	-1930.38	-1347.77	-731.227	-199.135	434.446	1108.59	1722.89	2287.17	2900.01	3504.92	4069.87	4613.84	5152.21	5746.97	6350.19	5913.6	6566.16	7225.17	8043.33	9025.84	16921.8	20500.7	22909	24619.7	25695.2	25350.7	25401.5	25718.1	26079.2	26504.6
	2.15345	-13272.9	-12644.3	-11989.6	-11297.1	-10668.5	-10039.9	-9411.36	-8791.43	-8162.86	-7508.1	-6853.34	-6247.09	-5609.85	-4977.81	-4354.97	-3773.11	-3184.63	-2575.42	-1959.3	-1377.53	-761.984	-227.521	402.453	1077.51	1687.1	2251.69	2857.81	3461.27	4027.73	4571.59	5113.11	5707.57	6305.7	5861.32	6513.77	7170.61	7979.7	8945.42	16748.2	20247.9	22611.5	24267	25304.9	24960.5	25019.9	25338.1	25694.5	26121.2
	2.16825	-13304.1	-12675.6	-12020.8	-11323.6	-10695.1	-10066.5	-9437.93	-8814.93	-8186.36	-7531.6	-6876.83	-6272.81	-5634.24	-5002.24	-4379.75	-3797.48	-3210.05	-2598.46	-1981.88	-1400.85	-784.731	-251.142	377.528	1054.73	1659.2	2225.8	2823.61	3428.8	3993.29	4539.6	5081.56	5674.8	6270.18	5816.83	6470.13	7123.97	7930.75	8878.93	16602.8	20038.7	22354.1	23963.9	24969.1	24621.9	24686.8	25010.5	25359.5	25788.4
	2.18305	-13312.2	-12683.6	-12028.8	-11323	-10694.4	-10065.9	-9437.29	-8814.8	-8186.23	-7531.47	-6876.71	-6272.78	-5630.79	-4999.29	-4377.02	-3794.9	-3208.01	-2594.75	-1978.79	-1398.27	-784.054	-249.708	380.237	1055.53	1659.45	2223.37	2817.27	3423.92	3987.58	4532.62	5081.27	5668.98	6261.34	5800.58	6455.78	7104.85	7907.27	8842.25	16492	19862	22135.8	23704.3	24671.2	24327.3	24396.7	24716.1	25066.6	25493
	2.19785	-13361.6	-12733	-12078.2	-11371.2	-10742.6	-10114.1	-9485.5	-8861.56	-8232.99	-7578.23	-6923.47	-6318.58	-5674.6	-5045.65	-4422.46	-3841.94	-3253.66	-2641.18	-2020.69	-1443.44	-829.07	-294.901	334.358	1006.2	1613.83	2174.02	2765.62	3371.33	3932.01	4478.82	5029.65	5613.74	6204.25	5737.87	6391.77	7037.62	7833.07	8751.8	16313.1	19608.7	21828.8	23351.4	24282.6	23944.1	24017.2	24335.8	24690.7	25113.3
	2.21265	-13368	-12739.4	-12084.7	-11374	-10745.4	-10116.9	-9488.31	-8861.7	-8233.12	-7578.36	-6923.6	-6320.35	-5675.13	-5048.1	-4424.08	-3842.94	-3251.33	-2643.04	-2019.67	-1443.07	-830.263	-295.122	334.453	1002.67	1613.25	2168.48	2762.22	3366.45	3923.2	4471.81	5024.44	5605.85	6194.36	5725.02	6377.06	7021.13	7811.23	8716.66	16209.7	19446.7	21624.6	23108.5	24009	23673.8	23746.4	24061.9	24420.2	24842.4
	2.22745	-13397.8	-12769.2	-12114.5	-11400.2	-10771.6	-10143.1	-9514.5	-8889.44	-8260.87	-7606.11	-6951.35	-6348.32	-5705.77	-5080.05	-4454.82	-3872.58	-3277.06	-2671.69	-2045.46	-1469.57	-859.166	-323.122	309.533	971.823	1584.25	2134.69	2732.65	3331.31	3890.31	4438.51	4988.12	5568.13	6157.57	5684.55	6331.91	6976.17	7755.98	8645.89	16056.7	19224	21352.7	22790.6	23658.8	23325.1	23403.9	23719.3	24078	24501.2
	2.24225	-13421.1	-12792.5	-12137.8	-11421.6	-10793	-10164.4	-9535.86	-8910.41	-8281.84	-7627.08	-6972.31	-6369.26	-5727.91	-5104.28	-4477.45	-3892.43	-3297.6	-2694.59	-2068.56	-1488.34	-879.79	-344.921	288.536	949.03	1560.4	2108.61	2708.43	3306.3	3864.76	4413.05	4959.99	5537.67	6126.78	5650.03	6294.95	6939.37	7712.29	8585.13	15925.2	19028	21111.8	22509.1	23342.7	23015.6	23094.5	23411.4	23774.1	24195.6
	2.25705	-13413.1	-12784.5	-12129.7	-11416.4	-10787.8	-10159.2	-9530.66	-8908.78	-8280.21	-7625.45	-6970.69	-6365.9	-5722.38	-5101.06	-4473.96	-3885.61	-3294.97	-2689.43	-2064.4	-1483.16	-873.165	-342.26	294.163	954.789	1563.13	2107.88	2708.91	3307.15	3867.13	4411.88	4956.07	5531.47	6124.53	5643.37	6286.4	6932.54	7696.06	8549.89	15828.1	18873.9	20914.7	22269.9	23071.6	22748.8	22833.2	23150.5	23516.7	23937.8
	2.27186	-13455	-12826.5	-12171.7	-11459.8	-10831.3	-10202.7	-9574.13	-8952.73	-8324.16	-7669.4	-7014.64	-6409.03	-5762.71	-5144.92	-4516.43	-3926.91	-3337.88	-2730.35	-2106.7	-1525.2	-914.664	-384.286	252.561	911.714	1516.48	2060.69	2662.94	3261.26	3818.08	4361.11	4905.68	5479.6	6072.03	5586.7	6226.78	6873.01	7628.55	8461.57	15663.9	18639	20629.1	21940	22707.9	22393.6	22480.6	22804.4	23175.5	23593.9
	2.28666	-13451.2	-12822.6	-12167.9	-11459.2	-10830.6	-10202	-9573.46	-8955.19	-8326.62	-7671.86	-7017.1	-6412.04	-5761.44	-5144.46	-4516.66	-3924.36	-3337.83	-2727.66	-2106.35	-1523.9	-912.468	-384.187	253.741	914.044	1517.03	2059.35	2661.45	3259.13	3813.78	4356.61	4898.47	5470.9	6065.92	5575.54	6213.24	6860.1	7609.27	8427.87	15569.4	18488.3	20436.6	21706.3	22450.6	22137.7	22233.3	22557.7	22930.6	23346.9
	2.30146	-13474	-12845.4	-12190.7	-11482.5	-10853.9	-10225.3	-9596.78	-8980.18	-8351.61	-7696.85	-7042.09	-6437.34	-5784.09	-5168.11	-4538.84	-3946.9	-3360.55	-2748.2	-2126.99	-1546.69	-934.537	-408.763	230.446	891	1492.29	2032.75	2635.56	3231.7	3783.96	4327.5	4864.5	5439.04	6032.8	5540.45	6173.7	6815.21	7561.24	8366.39	15438.2	18289.4	20185.2	21420.1	22136.5	21824.3	21930.3	22257.3	22631.9	23048.2
	2.31626	-13495.6	-12867	-12212.2	-11505.3	-10876.8	-10248.2	-9619.61	-9004.73	-8376.16	-7721.39	-7066.63	-6460.76	-5807.27	-5187.51	-4561.43	-3968.44	-3381.6	-2767.94	-2146.75	-1567.45	-955.166	-428.476	208.22	871.597	1469.01	2010.51	2611.11	3203.32	3757.17	4302.78	4833.06	5407.66	5999.56	5507.18	6137.29	6776.92	7516.75	8311.46	15315.5	18099.4	19953.4	21150.4	21843.2	21533.2	21647.9	21975.1	22355	22769.4
	2.33106	-13491.7	-12863.2	-12208.4	-11501.2	-10872.7	-10244.1	-9615.52	-9000.1	-8371.52	-7716.76	-7062	-6453.78	-5802.99	-5182.11	-4554.34	-3960.94	-3373.73	-2760.48	-2136.87	-1562.18	-947.448	-420.46	214.306	878.444	1472.01	2016.25	2615.6	3203.7	3757.44	4303.19	4831.13	5406.42	5996.41	5502.33	6128.26	6767.16	7501.52	8284.12	15233.5	17959.3	19772.8	20930.4	21605.2	21293	21415.1	21745.6	22126.5	22543.6
	2.34586	-13539.5	-12910.9	-12256.2	-11550	-10921.4	-10292.8	-9664.27	-9047.57	-8419	-7764.24	-7109.48	-6496.79	-5851.87	-5226.35	-4596.48	-4004.77	-3416.1	-2804.4	-2180.33	-1607.27	-990.162	-461.742	169.705	833.454	1425.7	1971.5	2569.54	3155.5	3707.18	4252.43	4780.13	5353.41	5940.96	5441.54	6066.65	6702.11	7432.13	8201.09	15079.8	17729	19501.3	20614.6	21266.2	20963.2	21089.3	21423.7	21806	22226.1
	2.36066	-13543.3	-12914.7	-12260	-11557.9	-10929.4	-10300.8	-9672.22	-9053.34	-8424.77	-7770.01	-7115.25	-6502.67	-5861.14	-5230.67	-4599.15	-4010.07	-3419.74	-2808.65	-2181.84	-1610.28	-992.574	-464.975	166.518	828.678	1420.6	1965.66	2562.64	3145.8	3696.98	4241.11	4770.46	5344.01	5928.57	5421.47	6048.5	6681.26	7407.38	8165.21	14991.7	17585.7	19320.1	20395.1	21023.8	20727.3	20860.1	21195.7	21580	22001.8
	2.37546	-13572.9	-12944.3	-12289.5	-11588.2	-10959.6	-10331	-9702.46	-9084.73	-8456.16	-7801.39	-7146.63	-6532.73	-5893.2	-5261.9	-4627.9	-4039.24	-3449.07	-2842.32	-2209.31	-1639.41	-1020.65	-490.333	139.437	798.643	1390.99	1933.4	2529.15	3112.48	3663.76	4205.79	4735.25	5307.11	5891.88	5376.92	6004.69	6630.4	7356.68	8098.82	14863.6	17390.3	19080.1	20124	20720.2	20438.1	20573.5	20916.6	21296	21723.7
	2.39026	-13598.8	-12970.2	-12315.4	-11612.8	-10984.2	-10355.7	-9727.08	-9110.91	-8482.34	-7827.58	-7172.82	-6560.04	-5921.08	-5287.51	-4654.22	-4065.28	-3472.24	-2871.07	-2234.07	-1661.72	-1045.64	-513.436	114.391	773.81	1365.67	1905.87	2501.44	3085.46	3633.81	4173.83	4704.49	5274.88	5861.53	5335.97	5966.09	6585.74	7312.3	8040.12	14747.5	17212.4	18860.4	19872.9	20437.8	20168.3	20307.8	20658.2	21035.8	21466.3
	2.40506	-13600.9	-12972.3	-12317.6	-11611.9	-10983.3	-10354.8	-9726.2	-9111.77	-8483.2	-7828.44	-7173.68	-6560.83	-5920.57	-5286.95	-4655.2	-4066.23	-3470.96	-2872.77	-2233.85	-1659.1	-1043.88	-510.887	116.909	774.962	1367.19	1905.33	2500.67	3085.48	3631.84	4170.13	4701.06	5269.87	5859.17	5325.18	5954.1	6568.57	7295.45	8010.88	14670.7	17077.6	18687.9	19672.2	20208.2	19950	20091.2	20450.8	20825.8	21257.1
	2.41986	-13643.3	-13014.7	-12359.9	-11655.9	-11027.3	-10398.7	-9770.15	-9157.33	-8528.76	-7874	-7219.24	-6606.94	-5962.27	-5330.58	-4697.85	-4113.5	-3515.57	-2917.19	-2279.37	-1700.47	-1087.45	-553.981	73.7817	729.291	1322.9	1859.89	2453.94	3040.87	3580.89	4118.9	4652.75	5220.89	5807.12	5265.32	5894.65	6505.33	7229.19	7933.6	14528.6	16863.7	18432.3	19383.1	19890.7	19645.6	19795.9	20160.2	20537.4	20969
	2.43466	-13647.8	-13019.2	-12364.5	-11658.3	-11029.8	-10401.2	-9772.63	-9165.67	-8537.1	-7882.33	-7227.57	-6611.06	-5963.95	-5334.7	-4699.73	-4118.92	-3519.16	-2919.08	-2285.59	-1702.81	-1089.1	-557.44	72.3217	726.116	1318.53	1854.13	2448.01	3037.44	3575.11	4110.16	4645.63	5213.41	5797.08	5251.64	5875.97	6488	7210.67	7902.47	14452.4	16731.9	18265	19184	19672.2	19438.5	19593	19959.5	20338.9	20770.1
	2.44946	-13675.3	-13046.7	-12392	-11686.2	-11057.6	-10429.1	-9800.49	-9195.32	-8566.75	-7911.99	-7257.23	-6639.55	-5989.84	-5362.51	-4724.92	-4145.02	-3543.67	-2946.26	-2314.42	-1728.11	-1115.22	-584.023	49.2094	699.243	1290.35	1829.45	2419.53	3009.66	3544.46	4077.76	4613.49	5182.34	5761.1	5212.36	5833.84	6446.63	7163.93	7843.58	14335.5	16551.1	18038.7	18923.8	19394.2	19173.1	19334.9	19702.2	20084.1	20521.7
	2.46426	-13700.1	-13071.6	-12416.8	-11713.1	-11084.5	-10455.9	-9827.37	-9223.68	-8595.11	-7940.35	-7285.59	-6667.02	-6013.24	-5387.07	-4749.64	-4169.04	-3568.41	-2970.67	-2338.98	-1751.5	-1140.84	-608.492	25.8208	673.216	1265.79	1805.19	2391.33	2983.46	3518.28	4045.68	4581.53	5152.2	5728.14	5177.04	5793.19	6406.01	7120.6	7787.86	14226.8	16385	17832.1	18685.7	19143.6	18930.9	19099.6	19469	19849.5	20289.5
	2.47906	-13695.3	-13066.8	-12412	-11708.1	-11079.6	-10451	-9822.41	-9220.23	-8591.66	-7936.89	-7282.13	-6662.91	-6008.29	-5383.24	-4745.5	-4163.23	-3563.51	-2965.21	-2332.15	-1743.6	-1135.8	-601.028	33.2461	679.131	1270.17	1812.07	2394.96	2985.66	3519.84	4047.38	4580.61	5151.57	5727.17	5173.52	5784.09	6400.1	7108.65	7766.67	14156.3	16259.8	17670.3	18496.4	18939	18733.7	18910.7	19282.7	19662.5	20109.3
	2.49386	-13735.1	-13106.6	-12451.8	-11749.8	-11121.3	-10492.7	-9864.12	-9261.76	-8633.19	-7978.43	-7323.66	-6703.35	-6049.38	-5426.49	-4787.05	-4202.07	-3604.34	-3003.09	-2371.81	-1781.55	-1177.06	-641.415	-4.38822	637.584	1228.58	1772.7	2351.77	2941.82	3475.43	4001.2	4534.65	5104.07	5679.63	5122.99	5730.2	6343.48	7045.89	7695.4	14020.3	16062.9	17432.5	18225.1	18651.7	18463.1	18645.2	19022.8	19404.6	19855.5
	2.50866	-13731.7	-13103.1	-12448.3	-11748.3	-11119.7	-10491.2	-9862.6	-9261.15	-8632.58	-7977.82	-7323.06	-6700.58	-6048.25	-5424.94	-4787.37	-4200.36	-3602.95	-2999.96	-2367.52	-1779.07	-1173.52	-639.549	-0.79105	639.814	1228.71	1774.14	2354.34	2943	3473.84	3999.78	4532.3	5101.23	5674.29	5115.6	5719.06	6333.28	7028.24	7671.86	13949.8	15944.5	17280.3	18045	18451.9	18280	18466.9	18847.7	19230.2	19685.2
	2.52346	-13751.5	-13123	-12468.2	-11771.8	-11143.2	-10514.6	-9886.05	-9281.71	-8653.13	-7998.37	-7343.61	-6721.97	-6072.06	-5446.13	-4808.85	-4221	-3625.92	-3019.72	-2387.99	-1800.09	-1192.8	-663.142	-21.274	618.417	1206.79	1752.69	2330.06	2918.85	3447	3973.95	4505.2	5073.17	5642.38	5082	5683.08	6295.11	6985.02	7621.47	13837.7	15779.1	17076.1	17810.4	18198.1	18045.8	18237.7	18622.5	19007.3	19463.9
	2.53826	-13775.5	-13147	-12492.2	-11798	-11169.4	-10540.9	-9912.3	-9304.39	-8675.82	-8021.06	-7366.3	-6747.8	-6099.77	-5470.74	-4835.13	-4246.55	-3653.21	-3043.84	-2413.45	-1827.4	-1216.92	-687.171	-47.3418	595.173	1180.64	1726	2304.8	2890.69	3419.28	3946.78	4473.86	5043.23	5607.9	5045.14	5645.28	6254.81	6940.42	7569.74	13730.3	15625.4	16883.1	17592.4	17961	17827.1	18023.6	18412.6	18801.9	19255.4
	2.55306	-13765	-13136.4	-12481.6	-11790.7	-11162.1	-10533.5	-9904.98	-9294.53	-8665.96	-8011.2	-7356.44	-6741.86	-6093.44	-5463.64	-4828.02	-4239.46	-3644.51	-3035.96	-2406.11	-1821.33	-1208.05	-677.27	-41.6988	605.651	1191.23	1734.87	2313.64	2897.33	3425.25	3954.69	4474.94	5045.78	5609.01	5046.15	5644.21	6247.84	6931.54	7552.09	13665.9	15513	16733.5	17417.4	17771.7	17652.9	17856.9	18249	18641.1	19093.7
	2.56786	-13813.4	-13184.9	-12530.1	-11837	-11208.4	-10579.8	-9951.27	-9340.38	-8711.81	-8057.05	-7402.28	-6789.93	-6138.86	-5512.3	-4874.88	-4286.13	-3689.44	-3082.48	-2454.55	-1868.55	-1252.2	-721.359	-85.9302	563.206	1148.9	1689.58	2269.89	2850.77	3378.95	3906.8	4424.56	4994.85	5554.61	4989.5	5587.26	6186.81	6865.68	7481.29	13532.9	15324.2	16504.3	17163.4	17504.4	17404	17616.4	18010.2	18409.2	18856.9
	2.58266	-13814	-13185.4	-12530.7	-11838.7	-11210.1	-10581.5	-9952.95	-9342.32	-8713.75	-8058.98	-7404.22	-6791.45	-6138.72	-5512.9	-4873.67	-4284.27	-3689.48	-3081.73	-2453.43	-1867.13	-1247.79	-718.944	-84.4595	564.1	1154.12	1692.98	2272.83	2852.79	3380.43	3907.97	4423.73	4992.43	5554.66	4981.62	5581.43	6177.07	6852.75	7462.02	13469.8	15212	16359.7	16995.2	17329.2	17241.7	17459.5	17857.6	18256.5	18702.5
	2.59746	-13844.5	-13216	-12561.2	-11868.4	-11239.9	-10611.3	-9982.73	-9373.16	-8744.59	-8089.83	-7435.06	-6821.57	-6168.71	-5542.8	-4903.06	-4313.15	-3718.23	-3108.88	-2480.75	-1892.21	-1273.81	-743.258	-108.792	537.258	1131.53	1668.96	2248.38	2827.24	3354.08	3879.71	4393.98	4961.33	5526.47	4944.32	5541.87	6138.05	6809.06	7412.57	13366.2	15050.3	16162.8	16772.8	17100.5	17029.4	17252.1	17654.3	18055.1	18499.5
	2.61226	-13872.8	-13244.3	-12589.5	-11901.6	-11273	-10644.4	-10015.8	-9404.63	-8776.06	-8121.3	-7466.54	-6849.59	-6198.27	-5570.1	-4932.72	-4341.9	-3747.45	-3136.68	-2506.59	-1917.21	-1299.47	-767.431	-134.697	510.038	1110.5	1643.46	2223.58	2802.74	3324.12	3851.63	4364.55	4930.38	5497.29	4908.17	5504.31	6098	6767.03	7360.21	13268.5	14898.8	15981.5	16565.6	16888.5	16831.2	17060.7	17465.2	17868.5	18312.3
	2.62706	-13872.7	-13244.1	-12589.4	-11897.2	-11268.6	-10640	-10011.5	-9399.72	-8771.15	-8116.39	-7461.63	-6845.87	-6192.51	-5564.98	-4926.5	-4336.77	-3742.07	-3130.63	-2498.27	-1908.88	-1292.55	-758.766	-124.343	518.581	1126.4	1651.62	2230.17	2810.21	3330.11	3858.04	4371.19	4933.34	5501.75	4905.08	5499.56	6093.41	6759.97	7346.08	13211.8	14792.8	15843.7	16404.4	16723.1	16676.2	16911.6	17321.8	17723.9	18169.4
	2.64186	-13924.1	-13295.6	-12640.8	-11949.7	-11321.1	-10692.5	-10064	-9448.23	-8819.65	-8164.89	-7510.13	-6896.27	-6241.83	-5612.34	-4974.62	-4384.36	-3788.85	-3176.28	-2545.98	-1955.47	-1338.79	-801.563	-168.076	473.899	1083.83	1605.41	2182.03	2762.01	3281.97	3809.88	4323.44	4882.18	5448.01	4846.63	5441.6	6034.21	6697.28	7274	13087.7	14611.4	15631	16171.3	16484.2	16449.9	16694.8	17106.2	17511.4	17957.8
	2.65666	-13930.3	-13301.7	-12647	-11951.3	-11322.7	-10694.1	-10065.5	-9445.55	-8816.98	-8162.22	-7507.45	-6895.54	-6242.74	-5612.44	-4973.28	-4381.77	-3785.79	-3173.92	-2543.42	-1952.24	-1331.82	-796.234	-162.126	480.843	1092.13	1608.67	2186.56	2764.37	3283.33	3812.18	4326	4883.65	5446.43	4839.65	5432.94	6025.35	6688.96	7256.53	13031.3	14508.5	15496.9	16017.9	16326.8	16302.9	16557.7	16969.9	17377.4	17826.8
	2.67146	-13961.6	-13333.1	-12678.3	-11981	-11352.4	-10723.9	-10095.3	-9471.88	-8843.31	-8188.55	-7533.78	-6923.21	-6271.17	-5640.25	-5001.51	-4409.87	-3811.97	-3199.35	-2569.44	-1977.43	-1355.75	-819.972	-187.606	460.892	1068.49	1585.32	2162.06	2738.39	3255.91	3786.63	4297.93	4854.83	5414.9	4803.88	5395.8	5986.96	6650.51	7210.63	12932	14355.6	15315.8	15816.6	16117.6	16110.1	16375.8	16789.5	17201.3	17650.2
	2.68627	-13990.5	-13361.9	-12707.1	-12009.5	-11380.9	-10752.4	-10123.8	-9495.74	-8867.17	-8212.41	-7557.65	-6948.84	-6297.12	-5666.46	-5025.06	-4435.43	-3836.7	-3222.06	-2591.43	-2002.66	-1378.97	-841.262	-211.077	439.602	1046.32	1565.05	2138.93	2712.58	3232.32	3762.94	4272.59	4827.48	5386.41	4768.26	5359.8	5947.85	6611.67	7164.81	12837.6	14216.7	15146.4	15629.3	15923.4	15931.7	16204.5	16622.9	17036.9	17486.6
	2.70107	-13987.6	-13359.1	-12704.3	-12003.5	-11375	-10746.4	-10117.8	-9488.61	-8860.03	-8205.27	-7550.51	-6944.56	-6288.14	-5659.85	-5019.64	-4429.38	-3827.98	-3210.5	-2584.59	-1994.62	-1372.68	-830.878	-201.634	450.817	1056.2	1579.21	2148.74	2720.98	3243.01	3774.66	4281.21	4833.11	5390.99	4769.36	5357.72	5945.7	6608.5	7153.92	12782.1	14117.8	15021.6	15488.9	15773.4	15800.9	16078.3	16501.6	16915.6	17367.3
	2.71587	-14032.4	-13403.8	-12749.1	-12051.6	-11423	-10794.5	-10165.9	-9537.65	-8909.08	-8254.31	-7599.55	-6992.29	-6332.79	-5705.72	-5064.7	-4475.26	-3873.67	-3255.13	-2632.46	-2042.06	-1418.04	-875.583	-244.447	405.599	1010.34	1536.43	2103.17	2674.5	3199.43	3729.12	4236.56	4784.11	5342.53	4713.72	5302.13	5887.04	6546.99	7084.83	12658	13949.4	14818.9	15270.6	15552.3	15597	15879.6	16308.3	16723.5	17177.9
	2.73067	-14030.9	-13402.3	-12747.6	-12050.5	-11422	-10793.4	-10164.8	-9539.13	-8910.56	-8255.8	-7601.04	-6993.32	-6330.32	-5703.72	-5064.06	-4474.88	-3870.95	-3255.39	-2630.29	-2040.38	-1418.16	-869.81	-239.784	409.557	1013.39	1539.88	2108.73	2678.77	3205.82	3732.4	4243.03	4783.38	5342.38	4712.32	5297.72	5880.05	6537.69	7070.65	12598.1	13849.2	14695.1	15132	15410.3	15466	15758.3	16187.2	16603.9	17060.9
	2.74547	-14054.8	-13426.2	-12771.5	-12078.1	-11449.6	-10821	-10192.4	-9570.18	-8941.6	-8286.84	-7632.08	-7021.97	-6356.69	-5730.68	-5089.3	-4500.38	-3893.94	-3282.78	-2655.58	-2065.29	-1443.63	-893.961	-261.42	385.85	988.623	1514.72	2085.05	2655.12	3185.14	3705.66	4221.78	4756.5	5314.97	4681.83	5265.05	5845.02	6496.87	7025.73	12501	13708.2	14526.1	14951.7	15229.4	15295.7	15595.1	16025.4	16446.6	16907.1
	2.76027	-14077.2	-13448.6	-12793.8	-12101.1	-11472.6	-10844	-10215.4	-9595.94	-8967.37	-8312.61	-7657.84	-7046.49	-6379.43	-5756.25	-5114.18	-4522.12	-3916.96	-3309.87	-2679.33	-2086.6	-1466.49	-915.485	-283.378	364.063	967.487	1491.83	2066.18	2634.64	3166.23	3683.52	4200.36	4732.86	5290.55	4655.13	5233.21	5811.12	6460.83	6986.55	12412.4	13576.8	14373.5	14784.9	15060.8	15137.4	15446.1	15878.3	16299.6	16764.5
	2.77507	-14068.8	-13440.2	-12785.4	-12091.5	-11462.9	-10834.4	-10205.8	-9589.31	-8960.74	-8305.98	-7651.22	-7038.01	-6370.49	-5749.41	-5105.61	-4512.42	-3906.41	-3301.64	-2669.9	-2075.52	-1457.03	-903.529	-271.076	375.558	981.972	1505.44	2079.61	2647.2	3179.51	3694.81	4211.49	4744.57	5299.53	4658.43	5236.01	5812.19	6458.59	6982.44	12362.1	13488	14262.3	14661.6	14935.9	15023	15340.3	15774.9	16196.2	16663.5
	2.78987	-14115	-13486.4	-12831.6	-12135.6	-11507	-10878.5	-10249.9	-9636.82	-9008.25	-8353.49	-7698.73	-7084.58	-6414.56	-5795.15	-5150.45	-4556.05	-3952.36	-3347.57	-2715.99	-2118.19	-1501.96	-946.735	-312.994	331.88	940.085	1464.33	2040.29	2605.85	3137.99	3650.97	4166.74	4701.36	5252.84	4607.27	5180.3	5753.25	6399.86	6922.1	12245.5	13326.5	14076.4	14462.7	14736.3	14838.1	15166.1	15601	16024.7	16492.1
	2.80467	-14110.7	-13482.2	-12827.4	-12131.4	-11502.8	-10874.2	-10245.7	-9633.66	-9005.09	-8350.33	-7695.57	-7080.45	-6409.38	-5791.69	-5145.11	-4552.65	-3946.64	-3341.28	-2709.45	-2113.1	-1498.2	-939.888	-305.121	339.939	948.376	1474.35	2050.36	2614.67	3146.06	3660.11	4174.15	4707.24	5255.73	4604.94	5178.1	5748.02	6393.48	6914.19	12195.4	13235.9	13967.2	14342.6	14614.8	14729.1	15065.5	15500.4	15927.7	16394.5
	2.81947	-14134.3	-13505.7	-12850.9	-12156.3	-11527.7	-10899.1	-10270.5	-9658.63	-9030.06	-8375.29	-7720.53	-7103.07	-6431.47	-5815.35	-5166.94	-4579.4	-3970.78	-3362.14	-2731	-2134.93	-1518.27	-960.206	-324.029	320.828	929.26	1456.58	2033.7	2595.81	3126.65	3641.25	4154.45	4685.76	5233.18	4576.13	5146.86	5713.85	6357.66	6875.03	12110.3	13105.5	13815.2	14178.6	14452.8	14581.3	14922.5	15359.1	15791.6	16256.7
	2.83427	-14156.5	-13527.9	-12873.1	-12178.4	-11549.9	-10921.3	-10292.7	-9679.03	-9050.46	-8395.7	-7740.94	-7122.8	-6450.33	-5833.26	-5184.43	-4600.88	-3992.19	-3380.52	-2746.96	-2152.63	-1536.48	-978.006	-341.133	306.44	911.521	1443.38	2018.92	2582.57	3112.08	3625.41	4139.18	4667.29	5214.26	4551.04	5118.59	5686.01	6325.59	6841.66	12030.3	12986.2	13673.6	14029.2	14301.5	14445.1	14792.9	15229.1	15665.7	16131
	2.84907	-14150.2	-13521.7	-12866.9	-12170.1	-11541.6	-10913	-10284.4	-9670.88	-9042.31	-8387.55	-7732.79	-7113.87	-6440.41	-5823.17	-5176.61	-4593.47	-3984.01	-3369.47	-2735.99	-2140.8	-1521.92	-965.363	-326.535	321.02	926.782	1457.69	2034.53	2599.34	3128.08	3640.81	4153.74	4679.65	5225.77	4557.93	5122.1	5689.74	6327.25	6836.74	11986.9	12906.5	13572.3	13918.6	14191.1	14348.3	14701	15138.6	15577.6	16043.8
	2.86387	-14196.3	-13567.7	-12913	-12212.8	-11584.2	-10955.7	-10327.1	-9713.76	-9085.19	-8430.42	-7775.66	-7157.42	-6484.72	-5866.59	-5219.95	-4635.04	-4026.39	-3412.18	-2778.54	-2182.31	-1560.84	-1008.97	-366	281.513	887.068	1419.1	1999.84	2561.15	3090.27	3603.49	4116.4	4639.49	5183.26	4510.11	5071.88	5636.58	6273.46	6777.89	11876.9	12758.5	13401.7	13742.1	14010.9	14185.7	14543.7	14985	15426.6	15894.3
	2.87867	-14197.3	-13568.7	-12914	-12212.8	-11584.2	-10955.6	-10327.1	-9713.57	-9085	-8430.24	-7775.48	-7157.09	-6485.42	-5864.62	-5219.02	-4633.66	-4026.37	-3409.44	-2776.01	-2179.78	-1555.29	-1007.18	-360.147	288.406	893.128	1426.32	2008.85	2569.93	3094.8	3610.73	4121.61	4643.94	5185.77	4508.98	5068.2	5631.37	6267.09	6765.74	11825.8	12677.1	13304.3	13634.1	13901.3	14091	14452.7	14898.2	15340.3	15810.2
	2.89347	-14225	-13596.4	-12941.7	-12237.1	-11608.5	-10980	-10351.4	-9737.84	-9109.27	-8454.51	-7799.75	-7182.8	-6513.68	-5889.51	-5245.1	-4658.44	-4051.93	-3432.93	-2798.82	-2203.37	-1575.57	-1033.47	-379.936	268.864	870.611	1408.69	1993.13	2551.16	3072.74	3593.9	4103.23	4623.21	5163.13	4482.39	5038.1	5597.77	6233.84	6729.19	11742.2	12555.6	13165.6	13486.1	13753.2	13958.1	14325.1	14776.4	15217.2	15688.6
	2.90827	-14248.5	-13619.9	-12965.2	-12259.8	-11631.2	-11002.6	-10374.1	-9760.53	-9131.96	-8477.19	-7822.43	-7207.09	-6539.46	-5911.58	-5266.95	-4678.32	-4074.44	-3453.82	-2819.78	-2224.5	-1593.89	-1055.17	-398.784	251.33	854.097	1394.19	1975.8	2533.84	3054.14	3578.75	4085.51	4602.97	5142.17	4458.66	5011.71	5568.94	6201.29	6695.88	11666.8	12445.9	13041	13350.4	13620.7	13837.1	14211.5	14664.8	15108.8	15579.4
	2.92307	-14244.4	-13615.8	-12961.1	-12253.9	-11625.3	-10996.8	-10368.2	-9752.55	-9123.97	-8469.21	-7814.45	-7200.33	-6535.14	-5902.97	-5260.75	-4670.68	-4065.56	-3443.39	-2810.6	-2216.88	-1584.34	-1045.23	-389.365	264.038	868.509	1407.45	1987.44	2549.46	3068.83	3596.27	4099.51	4617.11	5150.34	4467.58	5018.03	5570.6	6202.07	6695.35	11626.8	12369.3	12948.8	13252.6	13521.2	13752	14131.4	14589.7	15034.4	15505
	2.93787	-14285.5	-13656.9	-13002.1	-12301.2	-11672.6	-11044	-10415.5	-9797.41	-9168.83	-8514.07	-7859.31	-7246.6	-6581.22	-5947.46	-5304.68	-4713.35	-4110.45	-3487.72	-2853.85	-2261.62	-1627.61	-1086.73	-432.117	223.406	831.675	1368.04	1947.36	2514.32	3031.29	3559.28	4061.05	4577.72	5106.39	4424.1	4971.84	5519.95	6150.25	6637.71	11523.5	12230	12793.4	13091.9	13361.1	13606.4	13991.7	14454.6	14899.8	15372.6
	2.95267	-14283.8	-13655.2	-13000.5	-12303.4	-11674.8	-11046.3	-10417.7	-9797.62	-9169.05	-8514.29	-7859.52	-7247.48	-6581.89	-5945.55	-5305.65	-4714.15	-4109.23	-3485.2	-2851.57	-2260.28	-1625.72	-1084.02	-428.831	227.957	838.488	1376.19	1954.05	2523.77	3040.8	3568.48	4070.27	4583.99	5111.21	4425.82	4971.38	5515.44	6144.9	6626.99	11478.2	12151.7	12700.7	12998.3	13267	13523.5	13914.5	14381.3	14824.8	15301.5
	2.96747	-14304	-13675.4	-13020.6	-12331.6	-11703	-11074.4	-10445.9	-9824.76	-9196.19	-8541.43	-7886.67	-7274.28	-6608.54	-5969.91	-5332.14	-4741.06	-4136.98	-3511.59	-2876.84	-2287.08	-1649.84	-1108.53	-450.794	202.617	817.781	1355.19	1935.69	2506.61	3023.46	3549.52	4050.98	4562	5089.66	4401.37	4942.09	5481.15	6111.65	6588.36	11394.8	12035.6	12570.9	12863.3	13136	13401.4	13801.7	14271	14713.2	15193.9
	2.98227	-14327.6	-13699.1	-13044.3	-12354.2	-11725.6	-11097	-10468.5	-9850.24	-9221.67	-8566.91	-7912.14	-7299.15	-6631.48	-5992.41	-5355.62	-4763.62	-4160.28	-3534.5	-2898.83	-2309.69	-1672.99	-1130.93	-470.679	181.287	796.717	1338.5	1917.21	2489.27	3007.74	3533.4	4033.11	4541.79	5067.88	4376.66	4916.71	5450.54	6078.96	6556	11319.7	11930	12452.9	12742.9	13019	13293.9	13700.2	14171.8	14613.2	15096.9
	2.99707	-14320.2	-13691.6	-13036.8	-12347.5	-11719	-11090.4	-10461.8	-9845.02	-9216.45	-8561.69	-7906.93	-7293.73	-6625.34	-5987.13	-5348.45	-4757.83	-4155.05	-3529.45	-2890.84	-2303.99	-1665.04	-1123.62	-461.979	191.79	807.403	1352.04	1929.76	2503.61	3022.64	3547.62	4046.76	4554.64	5077.07	4383.57	4921.19	5451.53	6078.28	6556.17	11276.2	11859.3	12369	12654.5	12933.7	13220.1	13630.8	14102.8	14546.6	15030.4
	3.01187	-14363.3	-13734.8	-13080	-12388.7	-11760.1	-11131.6	-10503	-9889.49	-9260.91	-8606.15	-7951.39	-7335.14	-6668.76	-6029.22	-5390.28	-4800	-4197.34	-3573.74	-2934.13	-2347	-1706.18	-1165.21	-503.996	152.087	768.952	1314.4	1889.77	2466.43	2985.19	3508.65	4009	4513.88	5035.71	4338.95	4873.66	5402.3	6027.42	6505.64	11178.8	11733.3	12227.2	12509	12795	13091	13506.8	13980	14425.9	14908.3
	3.02667	-14357.9	-13729.3	-13074.6	-12382.4	-11753.8	-11125.3	-10496.7	-9882.59	-9254.02	-8599.25	-7944.49	-7326.77	-6664.1	-6022.79	-5383.92	-4795.17	-4191.47	-3567.72	-2929.49	-2341.61	-1698.21	-1157.83	-497.063	162.596	781.407	1325.31	1902.88	2482.35	2999.29	3521.06	4023.23	4525.99	5046.23	4347.22	4877.72	5403.25	6027.11	6506.11	11141.9	11671.6	12150.4	12428.3	12718.7	13025.2	13444.6	13917.9	14367.9	14850.4
	3.04147	-14383.4	-13754.9	-13100.1	-12403.4	-11774.8	-11146.2	-10517.7	-9905.13	-9276.56	-8621.8	-7967.04	-7347.83	-6686.99	-6044.13	-5406.38	-4818.98	-4215.21	-3591.19	-2954.18	-2364.25	-1720.89	-1179.65	-520.281	143.13	765.265	1305.41	1886.48	2466.22	2980.02	3504.72	4006.9	4506.01	5027.38	4325.47	4853.18	5373.61	5996.5	6472.93	11068.4	11572.1	12036.4	12311.1	12605.1	12924.2	13349.2	13822.6	14274.3	14756.8
	3.05627	-14406.4	-13777.8	-13123.1	-12427	-11798.4	-11169.8	-10541.2	-9926.77	-9298.19	-8643.43	-7988.67	-7368.85	-6707	-6066.1	-5427.16	-4841.32	-4235.03	-3612.48	-2977.16	-2386.51	-1740.87	-1197.57	-541.384	125.421	747.159	1287.35	1871.86	2450.77	2966.29	3490.53	3992.18	4490.61	5009.12	4306.32	4830.79	5346.53	5966.72	6445.98	11000.6	11480.6	11932.2	12205.4	12503.4	12829.8	13261.5	13735.6	14190	14673
	3.07107	-14404.6	-13776	-13121.2	-12421.3	-11792.7	-11164.1	-10535.6	-9921.34	-9292.77	-8638.01	-7983.25	-7363.07	-6698.83	-6061.13	-5418.73	-4833.8	-4227.58	-3609.56	-2970.92	-2378.49	-1734.32	-1187.59	-533.32	133.459	756.377	1297.4	1886.03	2462.89	2978.93	3503.97	4005.75	4503.59	5018.99	4316.03	4838.72	5347.47	5964.25	6445.79	10960.8	11417.3	11858	12128.4	12429.8	12766.6	13204	13679.2	14136.5	14617.1
	3.08588	-14446.3	-13817.7	-13162.9	-12466.1	-11837.6	-11209	-10580.4	-9965.27	-9336.7	-8681.94	-8027.18	-7409.36	-6741.75	-6106.22	-5460.98	-4877.97	-4268.67	-3652.94	-3015.44	-2421.08	-1778.78	-1227.02	-573.518	90.7201	712.603	1258.47	1848.2	2422.51	2941.42	3466.61	3966.54	4462.64	4976.32	4271.59	4794.4	5301.21	5911.94	6396.35	10864.8	11297.8	11728.6	11997.4	12302.9	12649.1	13092.6	13567.5	14029.7	14510.3
	3.10068	-14439.9	-13811.4	-13156.6	-12458.9	-11830.4	-11201.8	-10573.2	-9956.98	-9328.41	-8673.64	-8018.88	-7405.82	-6736.26	-6099.48	-5453.13	-4869.18	-4260.42	-3643.83	-3006.55	-2411.46	-1771.27	-1214.87	-562.716	100.992	721.93	1271.65	1864.33	2431.61	2954.76	3479.77	3979.15	4473.42	4986.84	4281.21	4803.05	5306.54	5913.03	6399.05	10830.1	11239.7	11662.5	11931.5	12235	12594.8	13040.1	13519.1	13983.3	14463.3
	3.11548	-14455.2	-13826.6	-13171.8	-12479.7	-11851.1	-11222.6	-10594	-9978.69	-9350.12	-8695.36	-8040.6	-7428.37	-6757.68	-6120.41	-5474.98	-4888.04	-4283.06	-3662.32	-3026.55	-2428.54	-1791.92	-1231.8	-578.959	84.7157	703.282	1255.51	1847.42	2412.07	2937.04	3462.22	3961.58	4454.05	4968.42	4259.38	4779.79	5285.11	5887.27	6373.21	10762.6	11146.2	11562.1	11831.2	12133.5	12507.3	12953.2	13439.2	13904.3	14386.5
	3.13028	-14470	-13841.5	-13186.7	-12498	-11869.4	-11240.9	-10612.3	-9995.33	-9366.76	-8712	-8057.23	-7444.43	-6776.85	-6137.41	-5493.06	-4904.58	-4299.57	-3676.13	-3042.93	-2441.07	-1807.45	-1247.62	-592.527	71.5143	688.876	1242.43	1834.01	2396.15	2923.03	3445.52	3948.53	4438.7	4951.86	4243.14	4758.88	5264.44	5866.16	6352.58	10704.8	11061.4	11470.8	11742.2	12042.5	12427.5	12878.4	13368.2	13833	14314.8
	3.14508	-14458.1	-13829.5	-13174.8	-12488.9	-11860.3	-11231.8	-10603.2	-9983.89	-9355.32	-8700.56	-8045.79	-7430.52	-6765.72	-6125.56	-5480.79	-4895.04	-4288.05	-3664.94	-3031.89	-2425.96	-1794.82	-1233.83	-580.147	85.1009	701.392	1255	1846.93	2409.95	2935.17	3458.1	3959.79	4452.29	4962.03	4256.28	4767.19	5273.62	5876.33	6362.79	10674.9	11009.3	11415.4	11684.2	11985.9	12380.2	12831.4	13326.7	13791.1	14275.6
	3.15988	-14499.6	-13871	-13216.3	-12528.9	-11900.4	-11271.8	-10643.2	-10024.2	-9395.59	-8740.83	-8086.07	-7467.06	-6804.58	-6163.74	-5519.99	-4936.23	-4326.26	-3703.77	-3071.09	-2463.64	-1831.67	-1273.75	-619.165	45.5055	660.465	1215.41	1804.89	2369.75	2898.04	3416.37	3916.81	4410.94	4919.84	4215.51	4725.54	5227.79	5832.35	6318.64	10592.2	10902.7	11305.5	11570.3	11876.7	12279.2	12734.5	13231.3	13694.6	14180.7
	3.17468	-14492.1	-13863.6	-13208.8	-12519.9	-11891.3	-11262.7	-10634.2	-10013.3	-9384.71	-8729.95	-8075.18	-7455.48	-6792.1	-6153.76	-5509.02	-4925.59	-4313.87	-3695.54	-3060.33	-2451.8	-1819.35	-1261.17	-609.606	55.1353	669.536	1223.29	1812.23	2381.38	2909.61	3429.54	3925.01	4421.98	4928.55	4225.69	4735.41	5235.7	5842.16	6328.61	10565.6	10858.1	11254.2	11515.8	11827	12237.7	12693.6	13193.7	13654.6	14142.8
	3.18948	-14510.6	-13882	-13227.3	-12541.5	-11912.9	-11284.3	-10655.8	-10034.9	-9406.34	-8751.58	-8096.82	-7475.47	-6811.57	-6175.51	-5530.02	-4944.74	-4334.64	-3717.2	-3080.27	-2472.52	-1840.01	-1284.04	-629.275	31.5221	645.953	1198.14	1786.15	2358.81	2888.86	3410.48	3900.94	4398.99	4903.95	4202.19	4712.78	5212.05	5818.46	6302.84	10504.1	10777	11164.5	11423.8	11741.7	12158.4	12621.3	13122.9	13578.6	14069.7
	3.20428	-14526.8	-13898.2	-13243.4	-12555.9	-11927.4	-11298.8	-10670.2	-10051	-9422.48	-8767.71	-8112.95	-7491.74	-6824.66	-6193.94	-5545.75	-4959.1	-4349.66	-3731.31	-3095.32	-2488.59	-1856.62	-1300.49	-645.699	14.7057	629.404	1178.15	1768.5	2341.87	2872.03	3397.14	3883.2	4380.19	4886.11	4185.19	4696.26	5195.56	5802.11	6282.78	10449.7	10705.5	11083.9	11345.2	11666.2	12091.3	12559.7	13061	13513.6	14007.6
	3.21908	-14515.5	-13886.9	-13232.1	-12546.1	-11917.5	-11288.9	-10660.4	-10044	-9415.38	-8760.62	-8105.86	-7482.93	-6813.98	-6185.8	-5538.81	-4946.66	-4342.63	-3722.02	-3085.35	-2480.36	-1848.73	-1292.09	-636.071	22.211	636.914	1183.44	1777.18	2349.19	2877.86	3405.26	3888.34	4386.74	4891.7	4193.58	4704.78	5204.77	5811.86	6284.96	10421.8	10660.1	11031.8	11291.9	11616.3	12049	12522.5	13023.1	13474.7	13970.3
	3.23388	-14551.8	-13923.2	-13268.4	-12585.1	-11956.5	-11328	-10699.4	-10083.8	-9455.2	-8800.44	-8145.67	-7521.04	-6852.04	-6223.83	-5578.92	-4983.35	-4384.78	-3759.22	-3124.33	-2518.49	-1889.59	-1332.32	-676.362	-19.8539	594.087	1139.62	1734.6	2306.73	2834.28	3362.3	3844.15	4341.79	4848.76	4154.2	4663.05	5162.41	5772.45	6241.31	10340.8	10560.6	10925.7	11188.3	11515.3	11957.9	12432.8	12934.5	13386.2	13884.9
	3.24868	-14544.9	-13916.4	-13261.6	-12577.2	-11948.6	-11320	-10691.5	-10078.5	-9449.96	-8795.2	-8140.44	-7514.3	-6846.96	-6216.27	-5572.94	-4976.35	-4380.69	-3754.5	-3117.2	-2511.38	-1884.49	-1327.7	-672.27	-16.5678	598.776	1140.9	1740.13	2308.55	2836.79	3363.85	3846.55	4344.68	4851.75	4160.97	4668.96	5166.54	5779.26	6245.35	10311.1	10515.8	10875.4	11138.1	11467.5	11918.5	12393.1	12896.6	13349.9	13849.7
	3.26348	-14566.2	-13937.6	-13282.9	-12596.1	-11967.5	-11339	-10710.4	-10101.5	-9472.9	-8818.14	-8163.38	-7534.15	-6870.65	-6236.02	-5592.39	-4998.39	-4402.79	-3775.5	-3140.34	-2533.32	-1908.05	-1353.7	-697.726	-40.9635	573.74	1113.52	1712.78	2280.34	2809.34	3332.47	3818.43	4318.07	4823.58	4137.91	4645.17	5141.49	5755.49	6219.98	10249.1	10440.7	10793.2	11053	11390.2	11846.4	12324	12826.4	13283.7	13783
	3.27828	-14583	-13954.4	-13299.6	-12609.9	-11981.3	-11352.8	-10724.2	-10117	-9488.47	-8833.71	-8178.94	-7550.25	-6888.42	-6251.5	-5608.75	-5016.37	-4417.54	-3791.98	-3159.21	-2548.4	-1925.27	-1373.45	-717.199	-58.8439	555.292	1091.82	1690.13	2257.25	2786.46	3306.46	3794.54	4296.22	4802.97	4120.21	4626.48	5124.2	5737.02	6202.24	10196.8	10375.6	10720.4	10979.4	11321.1	11783.7	12264.2	12766.1	13226.8	13723.2
	3.29308	-14570.5	-13941.9	-13287.1	-12595.5	-11966.9	-11338.3	-10709.8	-10102.4	-9473.87	-8819.11	-8164.35	-7533.54	-6877.89	-6236.89	-5598.6	-5004.94	-4403.3	-3779.99	-3150.05	-2535.78	-1915.18	-1364.48	-706.495	-47.8764	564.102	1100.71	1695.8	2262.79	2791.34	3307.41	3800.88	4303.34	4811.52	4130.31	4636.2	5137.54	5749.13	6214.56	10173.7	10338.1	10678.9	10936.7	11280.9	11751.5	12234.8	12737.9	13199.6	13694.5
	3.30788	-14599.4	-13970.8	-13316	-12626.8	-11998.2	-11369.6	-10741.1	-10134.6	-9506.06	-8851.3	-8196.53	-7565.02	-6914.22	-6270.78	-5638.21	-5042.96	-4437.84	-3815.88	-3188.79	-2571.16	-1952.09	-1403.03	-747.133	-87.1589	522.191	1056.73	1649.09	2219.68	2744.93	3259.3	3755.77	4259.46	4770.73	4090.34	4596.04	5101.3	5711.78	6177.91	10100.5	10249.1	10585.7	10846.4	11191	11669.3	12153.9	12659.1	13120.7	13614.3
	3.32268	-14582.8	-13954.2	-13299.5	-12611.3	-11982.7	-11354.1	-10725.6	-10117.1	-9488.57	-8833.8	-8179.04	-7547.45	-6905.96	-6258.98	-5631.05	-5034.48	-4425.88	-3806.66	-3181.23	-2562.33	-1942.75	-1395.02	-741.977	-80.7214	526.444	1061.01	1649.16	2225.45	2746.36	3260.21	3758.57	4263.67	4776.56	4096.74	4602.55	5113.13	5725.57	6188.34	10078.1	10212.3	10546.9	10807.6	11156.6	11636.1	12123.8	12631.4	13095.5	13586.9
	3.33748	-14590	-13961.5	-13306.7	-12620.5	-11991.9	-11363.3	-10734.8	-10126.7	-9498.1	-8843.34	-8188.58	-7558.53	-6926.55	-6279.14	-5654.99	-5056.67	-4445.65	-3829.27	-3202.8	-2588.29	-1963.05	-1419.89	-770.126	-107.791	498.436	1031.27	1616.75	2198.02	2715.35	3228.53	3728.42	4233.36	4744.75	4069.37	4577.41	5093.14	5705.88	6165	10020.2	10140.1	10474.5	10734.4	11087.6	11570.4	12058.3	12568.7	13035.5	13526.1
	3.35228	-14592.4	-13963.9	-13309.1	-12623.1	-11994.5	-11365.9	-10737.4	-10127.3	-9498.68	-8843.92	-8189.15	-7562.31	-6940.44	-6293.62	-5671.16	-5070.87	-4461.11	-3845.21	-3216.09	-2606.9	-1979.54	-1437.06	-789.351	-126.959	475.309	1009.74	1591.57	2177.84	2692.32	3207.15	3706.33	4210.98	4720.76	4050.04	4560.24	5080.33	5693.52	6150.76	9973	10077.7	10411.4	10671.7	11029.3	11516.3	12005.2	12515.1	12987.8	13475.7
	3.36708	-14566.9	-13938.3	-13283.5	-12599.7	-11971.1	-11342.6	-10714	-10101.8	-9473.23	-8818.47	-8163.71	-7541.37	-6927.4	-6284.15	-5659.72	-5059.04	-4449.65	-3835.31	-3204.73	-2601.55	-1971.18	-1428.17	-782.886	-124.98	478.174	1014.37	1593.55	2181.54	2694.98	3210.59	3709.71	4212.06	4720.81	4058.48	4569.67	5091.63	5702.76	6163.46	9951.24	10044	10375	10636.6	10993.1	11488.3	11978.7	12488.7	12963.3	13450.1
	3.38188	-14591	-13962.5	-13307.7	-12626.2	-11997.6	-11369	-10740.4	-10125	-9496.43	-8841.67	-8186.91	-7570.18	-6960.74	-6319.59	-5692.79	-5094.13	-4486.12	-3870.83	-3239.19	-2638.81	-2009.32	-1464.22	-821.001	-165.427	436.633	974.695	1550.38	2135.79	2651.24	3169.58	3666.19	4167.51	4677.87	4020.18	4533.19	5057.89	5664.87	6127.68	9882.74	9962.59	10288.8	10553.8	10913.2	11414.8	11903.2	12415.9	12892.5	13379.7
	3.39668	-14580.3	-13951.7	-13297	-12616.7	-11988.1	-11359.5	-10730.9	-10114	-9485.39	-8830.63	-8175.87	-7562.89	-6950.58	-6312.4	-5682.02	-5087.99	-4478.42	-3865.15	-3231.35	-2634.66	-2005.07	-1457.24	-816.541	-165.848	437.943	978.214	1551.76	2132.51	2650.71	3170.28	3665.8	4166.72	4677.6	4026.56	4541.11	5066.7	5671.01	6136.81	9861.85	9929.54	10252.6	10519	10880.6	11389.3	11876	12390.7	12865.3	13353.2
	3.41148	-14604.7	-13976.1	-13321.3	-12638.8	-12010.2	-11381.7	-10753.1	-10139	-9510.42	-8855.66	-8200.9	-7586.98	-6967.78	-6332.87	-5695.92	-5106.94	-4496.46	-3883.07	-3248.84	-2654.79	-2028.03	-1475.85	-839.529	-189.289	413.842	954.442	1527.73	2104.33	2625.63	3145.9	3639.56	4139.26	4654.5	4004.89	4525.23	5049.14	5653.43	6119.52	9813.02	9869.44	10187.9	10457.7	10821.9	11335.6	11822	12336.9	12811.6	13301.1
	3.42628	-14629.9	-14001.4	-13346.6	-12658.8	-12030.2	-11401.7	-10773.1	-10159.6	-9531.02	-8876.26	-8221.5	-7608.59	-6977.09	-6345.35	-5703.2	-5117.05	-4505.71	-3892.79	-3258.32	-2667.92	-2043.33	-1487.19	-854.952	-204.821	397.744	937.457	1511.83	2082.1	2606.59	3125.84	3621.4	4120.18	4638.1	3992.14	4517.9	5039.45	5645.76	6110.5	9773.8	9820.78	10135.7	10408	10774.1	11292	11780.7	12294.8	12768.3	13259
	3.44108	-14630.5	-14002	-13347.2	-12656	-12027.5	-11398.9	-10770.3	-10156.3	-9527.73	-8872.97	-8218.21	-7605.47	-6961.42	-6332.22	-5686.92	-5103.11	-4492.08	-3876.13	-3244.82	-2654.13	-2032.12	-1476.01	-843.231	-195.059	407.63	945.616	1520.62	2089.59	2614.08	3131	3627.5	4127.18	4647.88	4006.66	4535.47	5054.96	5664.03	6126.46	9758.88	9797.35	10111.3	10383.3	10751.5	11273	11764.8	12276.1	12749.4	13242.7
	3.45588	-14678.7	-14050.1	-13395.3	-12702.7	-12074.1	-11445.5	-10817	-10200.8	-9572.21	-8917.45	-8262.69	-7650.17	-6992.43	-6367.21	-5719.89	-5134.12	-4524.61	-3906.78	-3278.52	-2689.73	-2068.42	-1512.95	-880.416	-233.443	368.989	905.313	1480.81	2048.12	2570.82	3085.94	3582.7	4088.51	4608.31	3973.39	4504.84	5022.57	5632.73	6094.5	9697.35	9726.83	10036.4	10312.1	10681.6	11206.6	11699.7	12210.2	12683.7	13180.2
	3.47068	-14677.5	-14048.9	-13394.2	-12701.4	-12072.8	-11444.2	-10815.7	-10199	-9570.4	-8915.64	-8260.87	-7648.04	-6977.85	-6354.26	-5708.37	-5120.81	-4513.36	-3895.83	-3267.05	-2678.09	-2056.26	-1504.98	-870.79	-226.976	376.477	910.416	1486.58	2055.4	2576.07	3090.01	3586.99	4096.71	4615.83	3987.64	4519.42	5038.37	5650.61	6109.86	9684.53	9705.41	10013.5	10289.7	10659.7	11187.7	11682.2	12192.4	12666.5	13163.9
	3.48548	-14705	-14076.4	-13421.6	-12731.9	-12103.3	-11474.8	-10846.2	-10226.3	-9597.72	-8942.96	-8288.19	-7675.25	-6998.03	-6375.62	-5730.69	-5140.77	-4533.28	-3918.15	-3289.05	-2700.44	-2078.16	-1531.68	-894.885	-252.236	350.091	882.13	1457.98	2027.73	2546.44	3060.7	3555.97	4070.92	4588.57	3965.88	4500.65	5023.49	5632.21	6091.65	9638.31	9648.27	9954.26	10231.2	10602.4	11131.9	11628.8	12139.8	12613.8	13112.1
	3.50029	-14712.8	-14084.2	-13429.5	-12743.8	-12115.3	-11486.7	-10858.1	-10241.2	-9612.67	-8957.91	-8303.15	-7687.44	-7004.96	-6382.25	-5739.92	-5148.35	-4540.31	-3926.79	-3297.3	-2709.71	-2086.54	-1542.27	-905.879	-264.151	336.257	866.574	1442.72	2014.92	2531.57	3044.18	3540.09	4059.45	4575.67	3960.04	4496.28	5019.55	5628.05	6087.84	9607.93	9608.65	9911.85	10188.1	10561.5	11090	11590.3	12101.8	12577.3	13073.8
	3.51509	-14698.7	-14070.2	-13415.4	-12734	-12105.4	-11476.9	-10848.3	-10231	-9602.42	-8947.66	-8292.89	-7676.39	-6989.58	-6365.85	-5724.93	-5135.08	-4525.32	-3911.57	-3283.93	-2695.97	-2074.23	-1531.06	-896.089	-253.393	346.121	874.272	1452.2	2025.26	2538.73	3050.19	3547.97	4071.78	4585.46	3974.32	4514.53	5038.45	5646.48	6109.55	9598.5	9591.03	9890.25	10167	10541.7	11071.3	11572.4	12085.9	12563.5	13057.8
	3.52989	-14728.7	-14100.1	-13445.4	-12763.9	-12135.3	-11506.7	-10878.2	-10263.7	-9635.12	-8980.36	-8325.6	-7706.77	-7019.14	-6392.5	-5754.62	-5165.24	-4556.15	-3941.74	-3314.1	-2726.95	-2104.57	-1561.02	-929.176	-286.958	308.484	836.251	1415.73	1990	2501.67	3013.39	3511.26	4038.1	4550.5	3943.96	4487.02	5012.83	5619.2	6083.02	9544.27	9527.4	9825.71	10103.7	10478.3	11009.8	11514	12027	12507.2	12995.9
	3.54469	-14717.8	-14089.2	-13434.4	-12754.9	-12126.4	-11497.8	-10869.2	-10253.6	-9624.99	-8970.23	-8315.47	-7698.47	-7008.52	-6378.87	-5741.35	-5154.48	-4545.71	-3930.02	-3302.69	-2716.81	-2094.63	-1549.89	-919.095	-279.704	313.351	840.483	1422.19	1997.68	2506.71	3019.61	3516.93	4045.9	4556.69	3956.25	4501.8	5029.47	5634.43	6101.42	9532.68	9509.11	9805.68	10083.8	10457.8	10991.3	11497	12011.1	12493.2	12979
	3.55949	-14750.2	-14121.6	-13466.8	-12781.5	-12152.9	-11524.3	-10895.7	-10275.4	-9646.8	-8992.04	-8337.28	-7722.5	-7039.77	-6402.12	-5766.68	-5182.85	-4576.69	-3952.1	-3326.15	-2751.75	-2121.75	-1571.42	-943.715	-315.971	289.311	809.483	1393.26	1968.98	2474.39	2983.64	3481.44	4012.25	4525.29	3936.16	4477.48	5012.84	5615.22	6074.59	9480.72	9449.19	9742.79	10031	10406.3	10926.8	11441.8	11957.9	12442.9	12920.2
	3.57429	-14763.2	-14134.6	-13479.8	-12790.8	-12162.2	-11533.6	-10905.1	-10285.8	-9657.24	-9002.47	-8347.71	-7734.53	-7051.45	-6410.01	-5775.89	-5191.92	-4587.66	-3961.76	-3334.01	-2766.48	-2132.5	-1580.28	-954.562	-332.471	278.741	794.754	1378.59	1956.44	2460.65	2967.84	3466.48	3997.08	4511.38	3929.39	4471.08	5009.74	5611.8	6067.85	9447.81	9409.27	9697.16	9992.43	10368	10885.4	11406.9	11923.6	12410.1	12882.1
	3.58909	-14753.7	-14125.1	-13470.3	-12775.7	-12147.2	-11518.6	-10890	-10272	-9643.44	-8988.68	-8333.92	-7720.94	-7039.85	-6395.72	-5761.24	-5178.18	-4572.39	-3948.69	-3318.83	-2752.02	-2115.19	-1567.53	-940.264	-322.239	292.139	803.557	1387.26	1966.58	2474.23	2982.01	3477.73	4006.89	4525.73	3947.11	4490.19	5030.23	5630.47	6084.79	9439.39	9394.89	9677.32	9975.46	10356.7	10871.5	11395.5	11911.4	12398.8	12871.5
	3.60389	-14778.3	-14149.7	-13494.9	-12804.1	-12175.5	-11546.9	-10918.3	-10305.1	-9676.51	-9021.75	-8366.99	-7750.8	-7064.03	-6425.79	-5787.09	-5201.29	-4591.98	-3983.02	-3350.6	-2767.46	-2139.45	-1600.61	-973.742	-347.354	253.629	770.782	1349.08	1931.61	2444.45	2959.7	3451.79	3977.16	4498.5	3918.94	4466.91	5005.01	5604.38	6067.34	9390.96	9341.92	9622.96	9911.06	10294.3	10828.5	11344.3	11857.9	12341.5	12823.6
	3.61869	-14767.5	-14138.9	-13484.2	-12790.3	-12161.7	-11533.2	-10904.6	-10291.4	-9662.8	-9008.04	-8353.28	-7735.67	-7050.21	-6411.54	-5774.1	-5187.7	-4576.44	-3971.39	-3338.22	-2750.08	-2123.98	-1589.53	-961.978	-336.953	265.177	782.435	1360.26	1940.45	2455.96	2972.24	3465.75	3989.9	4513.76	3938.53	4486.54	5026.01	5625.56	6087.03	9387.41	9330.18	9608.72	9894.72	10280.4	10816.1	11331.8	11845.6	12328.4	12814.5
	3.63349	-14794	-14165.4	-13510.6	-12813.7	-12185.1	-11556.5	-10928	-10315.2	-9686.61	-9031.85	-8377.09	-7757.24	-7072.61	-6435.42	-5796.29	-5212.47	-4598.92	-3994.89	-3363.21	-2772.48	-2148.8	-1618.32	-988.476	-365.882	237.901	756.637	1331.19	1911.64	2427.61	2944.05	3440.73	3963.4	4490.05	3919.32	4469.1	5008.16	5607.31	6068.64	9344.13	9279.15	9556.77	9842.11	10228.4	10768.3	11282.6	11796.5	12276.9	12765.9
	3.64829	-14802.9	-14174.4	-13519.6	-12821.4	-12192.8	-11564.2	-10935.7	-10323.5	-9694.89	-9040.13	-8385.37	-7763.65	-7080.67	-6442.29	-5800.14	-5219.49	-4605.48	-4001.85	-3371.23	-2778.43	-2158.85	-1630.87	-997.308	-377.269	227.541	746.169	1319.56	1899.64	2417.89	2932.03	3431.83	3954.56	4482.95	3918.82	4468.35	5008.13	5606.57	6069.03	9316.11	9246.38	9524.6	9807.54	10194.3	10736.3	11249.4	11765	12242.9	12734.3
	3.66309	-14796.4	-14167.8	-13513	-12814.3	-12185.7	-11557.1	-10928.6	-10317.1	-9688.52	-9033.76	-8379	-7753.33	-7072.65	-6434.86	-5792.57	-5211.49	-4598.69	-3994.94	-3364.75	-2769.47	-2155.27	-1627.1	-993.317	-373.241	231.095	750.473	1322.58	1903.47	2423.41	2935.73	3439.63	3960.78	4489.99	3932.97	4482.2	5021.8	5619.28	6082.83	9303.5	9228.53	9504.69	9789.17	10173.8	10720.5	11230.8	11748	12223.7	12716.8
	3.67789	-14824.6	-14196.1	-13541.3	-12845.3	-12216.7	-11588.1	-10959.5	-10349.2	-9720.58	-9065.82	-8411.06	-7784.1	-7102.95	-6464	-5823.87	-5240.25	-4631.72	-4026.71	-3396.9	-2800.67	-2191.35	-1660.09	-1028.68	-406.46	196.048	715.494	1288.05	1868.51	2390.08	2900.93	3405.73	3926.96	4457.03	3905.34	4455.32	4994.8	5592.66	6055.56	9250.1	9172.19	9448.15	9731.37	10115.7	10664.9	11176.1	11692.2	12166.3	12662.6
	3.69269	-14812.1	-14183.5	-13528.7	-12833.1	-12204.5	-11575.9	-10947.3	-10337.7	-9709.14	-9054.38	-8399.61	-7770.37	-7088.74	-6452.47	-5812.92	-5228.12	-4621.64	-4016.35	-3385.54	-2789.64	-2184.08	-1648.12	-1019.73	-395.667	205.849	722.933	1299.21	1877.22	2399.76	2911.12	3414.49	3938.81	4467.67	3923.75	4474.25	5011.47	5611.14	6073.32	9241.69	9159.58	9434.87	9718.49	10102.3	10652.9	11164.1	11681.5	12153	12650.4
	3.70749	-14833.3	-14204.7	-13549.9	-12855.7	-12227.2	-11598.6	-10970	-10361.5	-9732.95	-9078.19	-8423.43	-7793.78	-7112.02	-6476.35	-5836.14	-5250.97	-4648.15	-4041.61	-3409.41	-2814.83	-2210.49	-1673.4	-1045.34	-422.518	176.648	694.156	1275.18	1849.07	2372.95	2884.94	3386.46	3912.85	4443.29	3904.02	4456.97	4992.07	5593.13	6054.07	9197.57	9111.15	9386.77	9668.98	10054.7	10603.4	11117.5	11635.6	12105.7	12603.5
	3.72229	-14838.6	-14210	-13555.2	-12862.9	-12234.3	-11605.7	-10977.2	-10368.4	-9739.88	-9085.11	-8430.35	-7800.76	-7118.66	-6485.23	-5842.8	-5256.99	-4655.74	-4049.04	-3417.11	-2823.7	-2219.8	-1681.54	-1053.58	-432.815	165.808	683.273	1267.37	1839.47	2363.44	2873.81	3377.74	3906.46	4435.93	3904.74	4458.48	4991.13	5594.09	6051.3	9171.55	9081.87	9357.13	9638.45	10025.6	10571.6	11089.6	11607.4	12078.4	12571
	3.73709	-14831.2	-14202.7	-13547.9	-12856.3	-12227.7	-11599.2	-10970.6	-10363.8	-9735.27	-9080.5	-8425.74	-7798.09	-7115	-6480	-5838.07	-5249.57	-4649.6	-4044.41	-3411.82	-2819.24	-2214.54	-1678	-1050.77	-431.497	166.199	683.204	1272.19	1842.51	2365.44	2877.39	3382.49	3911.78	4440.09	3917.11	4472.46	5003.72	5606.66	6061.36	9155.91	9064.59	9341.11	9618.49	10008.6	10552.1	11073	11590.9	12061.1	12554.5
	3.75189	-14862.9	-14234.3	-13579.5	-12888.7	-12260.1	-11631.5	-11003	-10394.4	-9765.83	-9111.07	-8456.3	-7832.86	-7147.36	-6513.8	-5870.42	-5281.79	-4679.96	-4076.67	-3443.81	-2855.33	-2246.3	-1711.38	-1084.33	-469.085	131.804	650.374	1236.59	1807.67	2331.46	2843.33	3348.86	3880.5	4406.53	3890.99	4448.04	4978.41	5581.86	6034.3	9103.26	9010.3	9287.48	9563.54	9954.62	10499.3	11017.5	11537.1	12010.1	12502.1
	3.76669	-14854.8	-14226.2	-13571.4	-12879.2	-12250.6	-11622	-10993.5	-10383.4	-9754.83	-9100.07	-8445.31	-7823.63	-7138.25	-6503.75	-5860.07	-5272.88	-4667.33	-4067.64	-3432.27	-2846.92	-2234.76	-1702.23	-1074.79	-463.164	139.578	657.69	1243.8	1817.18	2339.7	2853.88	3360.82	3890.6	4417.74	3908.16	4465.52	4995.05	5599.05	6049.97	9097.09	8997.35	9278.12	9551.19	9942.17	10490.1	11003.4	11524.6	11999.6	12493.4
	3.78149	-14880	-14251.4	-13596.7	-12905.6	-12277	-11648.5	-11019.9	-10407.1	-9778.57	-9123.81	-8469.04	-7849.7	-7161.68	-6529.22	-5885.65	-5299.34	-4689.6	-4091.84	-3456.38	-2873.03	-2259.41	-1727.41	-1100.68	-489.471	112.468	631.093	1216.08	1794.32	2316.34	2828.74	3336.26	3866.61	4395.2	3889.58	4446.56	4977.2	5580.76	6030.25	9055.08	8950.04	9233.62	9505.2	9897.09	10446	10954.1	11477.4	11954	12448.7
	3.79629	-14889.7	-14261.1	-13606.4	-12916.4	-12287.8	-11659.3	-11030.7	-10418.3	-9789.78	-9135.01	-8480.25	-7860.98	-7171.85	-6537.91	-5895.1	-5310.77	-4697.36	-4100.13	-3466.69	-2882.34	-2268.46	-1736.99	-1109.56	-498.721	101.466	620.714	1202.42	1786.37	2306.39	2818.23	3327.25	3857.47	4387.88	3886.77	4443.53	4973.62	5576.79	6026.7	9031.59	8919.23	9203.46	9475.12	9867.42	10418	10922.9	11447.3	11924.3	12418.7
	3.81109	-14887	-14258.4	-13603.7	-12916.1	-12287.5	-11659	-11030.4	-10416.4	-9787.79	-9133.02	-8478.26	-7858.86	-7169.8	-6534.15	-5890.53	-5308.97	-4693.71	-4094.75	-3465.28	-2879.52	-2267.79	-1734.01	-1107.47	-494.154	103.202	625.366	1204.52	1792.31	2311.42	2822.12	3331.66	3862.4	4392.3	3898.91	4454.95	4984.42	5586.25	6038.24	9019.67	8901.51	9184.31	9458.75	9852.09	10400.1	10903.7	11429.2	11906.8	12400.8
	3.82589	-14921.5	-14292.9	-13638.1	-12952.8	-12324.2	-11695.6	-11067	-10451.4	-9822.87	-9168.11	-8513.34	-7893.01	-7204.39	-6565.15	-5923.5	-5343.51	-4729.55	-4126.46	-3499.93	-2913.83	-2304.04	-1770.06	-1143.47	-529.556	66.2027	593.791	1166.91	1759.2	2278.53	2787.21	3298.59	3829.2	4358.57	3871.92	4428.76	4956.39	5558.42	6011.77	8969.67	8847.36	9128.39	9406.79	9800.08	10346.6	10850.3	11373.6	11853.4	12344.6
	3.84069	-14910.1	-14281.6	-13626.8	-12943.1	-12314.5	-11685.9	-11057.4	-10442.4	-9813.8	-9159.04	-8504.28	-7882.97	-7194.14	-6552.61	-5914.13	-5333.31	-4720.28	-4114.49	-3491.65	-2904.53	-2295.55	-1763.29	-1135.87	-519.157	73.8084	604.386	1177.6	1770.65	2289.39	2798.26	3311.1	3843.81	4370.42	3890.04	4448.74	4973.16	5575.6	6029.63	8964.94	8836.68	9115.8	9397.81	9789.67	10336.2	10841	11360.6	11841.6	12334.3
	3.85549	-14933.6	-14305	-13650.2	-12968.1	-12339.5	-11710.9	-11082.3	-10467.4	-9838.86	-9184.1	-8529.34	-7907.53	-7217.72	-6574.05	-5941.08	-5357.24	-4747.69	-4138.02	-3518.38	-2932.25	-2319.32	-1789.52	-1162.94	-545.54	46.0121	580.308	1152.93	1745.06	2264.86	2773.03	3289.07	3820.96	4347.29	3871.21	4432.92	4956.15	5556.23	6009.97	8925.56	8792.13	9069.09	9354.3	9744.58	10291	10795.8	11312.8	11795.2	12287.9
	3.87029	-14941.2	-14312.6	-13657.9	-12976.7	-12348.1	-11719.5	-11091	-10476.7	-9848.14	-9193.38	-8538.62	-7915.82	-7226.31	-6581.77	-5952.92	-5364.89	-4755.55	-4148.62	-3528.3	-2944.11	-2327.6	-1800.61	-1175.46	-555.913	35.556	569.332	1146.19	1737.06	2256.56	2765.31	3284.9	3814.12	4341.94	3870.13	4432.87	4954.16	5551.54	6006.7	8901.92	8764.85	9041.64	9327.81	9714.57	10259.3	10767.5	11281.5	11766.9	12259.2
	3.88509	-14943.1	-14314.5	-13659.8	-12975.9	-12347.3	-11718.7	-11090.2	-10475.5	-9846.96	-9192.2	-8537.44	-7915.83	-7226.16	-6581.55	-5954.41	-5364.41	-4756.08	-4148.42	-3529.9	-2944.71	-2326.7	-1801.26	-1176.71	-556.916	34.1993	567.234	1146.7	1737.83	2257.83	2765.37	3288.31	3813.73	4346.54	3877.86	4439.1	4964.12	5557.26	6010.73	8887.83	8747.03	9023.15	9310.18	9692.95	10235.8	10747.7	11260.2	11746.4	12237.4
	3.89989	-14977.1	-14348.6	-13693.8	-13011.5	-12383	-11754.4	-11125.8	-10510.2	-9881.6	-9226.84	-8572.08	-7953.75	-7262.01	-6617.41	-5991.08	-5401.35	-4791.78	-4184.76	-3564.49	-2980.06	-2361.88	-1839.1	-1216.68	-594.527	-2.9623	529.426	1109.75	1703.92	2223.11	2730.54	3256.53	3778.54	4316.2	3849.92	4409.59	4935.88	5528.58	5980.65	8837.54	8693.05	8967.89	9257.53	9636.63	10179.2	10694	11203.9	11692.4	12180.7
	3.9147	-14971.9	-14343.3	-13688.6	-13006.7	-12378.1	-11749.5	-11121	-10504.4	-9875.86	-9221.1	-8566.34	-7947.95	-7255.74	-6612.81	-5985.69	-5394.85	-4787.39	-4179.27	-3557.89	-2972.21	-2357.54	-1833.79	-1213.53	-590.182	2.9608	535.196	1114.43	1710.81	2231.18	2739.89	3266.49	3786.12	4327.74	3865.02	4424.03	4952.51	5544.01	5992.62	8830.06	8681.24	8954.4	9246.14	9620.3	10164.5	10679.5	11190	11679.2	12165.4
	3.9295	-15004.3	-14375.8	-13721	-13039.3	-12410.7	-11782.1	-11153.5	-10536	-9907.42	-9252.66	-8597.9	-7980.44	-7285.56	-6646.09	-6017.82	-5428.43	-4820.21	-4213.16	-3590.58	-3005.01	-2392.88	-1867.54	-1249.34	-625.468	-32.133	500.869	1081.73	1679.02	2201.58	2709.36	3238.24	3754.91	4298.65	3841.56	4398.3	4925.99	5518.59	5965.56	8782.51	8631.26	8900.76	9195.24	9567.57	10110.8	10629.4	11137.9	11627.3	12112
	3.9443	-15015.8	-14387.3	-13732.5	-13051.8	-12423.2	-11794.6	-11166	-10549.1	-9920.5	-9265.74	-8610.98	-7992.13	-7297.1	-6661.63	-6030.97	-5440.9	-4834.65	-4227.67	-3604.63	-3018.73	-2409.69	-1882	-1264.09	-641.414	-46.0495	486.739	1070.25	1667.18	2191.87	2700.25	3226.69	3746.74	4288.73	3837.64	4394.95	4922.12	5513.32	5958.72	8754.67	8599.88	8869.19	9162.93	9535.08	10080.9	10596.8	11105.2	11592.8	12081.7
	3.9591	-15018	-14389.4	-13734.6	-13053	-12424.4	-11795.8	-11167.3	-10549.5	-9920.93	-9266.17	-8611.41	-7991.81	-7299.13	-6665.85	-6032.44	-5444.84	-4837.11	-4230.72	-3608.56	-3022.69	-2415.27	-1886.72	-1268.04	-646.38	-50.379	481.778	1070.49	1664.12	2193.39	2702.91	3225.11	3746.2	4289.64	3842.47	4400.2	4924.97	5516.1	5962.51	8737.58	8580.74	8845.7	9138.58	9510.97	10059.2	10574.5	11081.4	11567.7	12058.4
	3.9739	-15050.2	-14421.7	-13766.9	-13086.6	-12458	-11829.4	-11200.9	-10583.1	-9954.53	-9299.77	-8645.01	-8025.45	-7338.19	-6701.06	-6068.19	-5480.94	-4873.47	-4267.41	-3647.78	-3060.37	-2453.06	-1923.68	-1305.54	-687.095	-87.8258	443.637	1034.77	1628.09	2159.79	2670.57	3189.29	3713.03	4257.89	3812.76	4373.2	4893.78	5485.64	5931.68	8686.28	8528.85	8792.26	9082.6	9455.82	10006.6	10518.8	11025.8	11511.5	12005.4
	3.9887	-15045.5	-14416.9	-13762.2	-13078.5	-12449.9	-11821.3	-11192.8	-10574.9	-9946.34	-9291.58	-8636.82	-8019.18	-7334.8	-6696.57	-6062.96	-5477.47	-4868.42	-4264.2	-3645.77	-3057.41	-2448.52	-1919.38	-1302.75	-685.673	-84.2875	445.273	1039.07	1633.59	2166.12	2678.7	3195.52	3719.85	4264.92	3823.78	4386.97	4905.38	5496.81	5943.19	8675.69	8515.69	8778.95	9068.85	9441.52	9991.32	10504.8	11009.6	11494.2	11990
	4.0035	-15079.6	-14451	-13796.3	-13109.6	-12481	-11852.4	-11223.9	-10609.5	-9980.93	-9326.16	-8671.4	-8053.46	-7371.37	-6732.99	-6100.35	-5512.45	-4905.39	-4301.49	-3683.35	-3095.48	-2484.42	-1955.4	-1340.13	-725.475	-123.174	408.721	1000.37	1598.63	2131.49	2645.98	3162.92	3686.99	4230.04	3794.51	4359.58	4874.61	5467.92	5912.71	8624.8	8461.08	8726.08	9017.55	9388.5	9937.27	10450.9	10956.2	11438.5	11938.1
	4.0183	-15088.2	-14459.6	-13804.8	-13117.4	-12488.8	-11860.3	-11231.7	-10621.3	-9992.76	-9337.99	-8683.23	-8064.73	-7384.29	-6749.1	-6115.51	-5525.96	-4920.14	-4315.52	-3699.05	-3109.04	-2497.98	-1971.22	-1353.42	-739.913	-136.513	395.362	987.252	1588.4	2119.02	2636.62	3152.36	3677.91	4216.87	3789.6	4353.96	4869.04	5461.06	5905.27	8598.3	8432.1	8696.33	8988.44	9359.23	9905.9	10419.4	10926.9	11406.1	11906.9
	4.0331	-15088.2	-14459.6	-13804.8	-13122.8	-12494.2	-11865.6	-11237.1	-10628.6	-10000	-9345.24	-8690.48	-8070.36	-7390.98	-6758.23	-6124.18	-5534.52	-4928.99	-4324.26	-3707.25	-3118.51	-2504.82	-1982.18	-1361.48	-748.369	-145.878	388.974	979.185	1583	2113.74	2633.43	3148.34	3676.73	4212.22	3790.91	4355.19	4869.31	5458.12	5902.96	8576.54	8406.24	8673.25	8963.11	9334.81	9881.4	10390.7	10901.9	11379.1	11881.7
	4.0479	-15123.1	-14494.6	-13839.8	-13161.7	-12533.1	-11904.5	-11276	-10670.6	-10042	-9387.24	-8732.47	-8108.67	-7430.4	-6800.2	-6165.17	-5574.83	-4969.35	-4364.47	-3745.67	-3159.13	-2545.5	-2024.91	-1400.85	-788.126	-184.384	351.51	941.451	1548.18	2076.63	2597.36	3113.48	3644.05	4174.65	3760.09	4323.66	4836.58	5421.68	5868.75	8523.53	8351.93	8618.88	8907.1	9282.1	9827.05	10333.3	10846.8	11322.3	11823.6
	4.0627	-15122.2	-14493.6	-13838.9	-13160.7	-12532.1	-11903.5	-11274.9	-10671.8	-10043.3	-9388.51	-8733.75	-8107.46	-7429.94	-6799.15	-6163.47	-5573.05	-4968.01	-4362	-3742.01	-3157.31	-2543.77	-2025.22	-1399.29	-784.896	-182.634	354.888	943.273	1552.94	2081.62	2602.91	3120.45	3653.68	4181.94	3770.78	4334.73	4847.41	5429.01	5876.67	8513.01	8340.48	8604.98	8891.1	9267.38	9812.51	10316	10832.5	11306.3	11806.3
	4.0775	-15161.6	-14533.1	-13878.3	-13201.2	-12572.6	-11944	-11315.5	-10710.8	-10082.2	-9427.44	-8772.68	-8145.54	-7465.96	-6835.97	-6198.53	-5609.62	-5005.93	-4398.89	-3776.16	-3191.19	-2580.68	-2062.32	-1434.01	-820.714	-219.005	320.308	907.919	1517.99	2048.98	2570.67	3088.41	3623.83	4149.18	3743.83	4306.76	4817.53	5397.65	5846.84	8465.61	8292.35	8554.78	8838.09	9214.74	9759.86	10261.8	10779.1	11253.5	11753
	4.0923	-15180	-14551.4	-13896.7	-13218.9	-12590.3	-11961.8	-11333.2	-10724.5	-10095.9	-9441.12	-8786.36	-8158.91	-7478.08	-6848.19	-6206.61	-5622.19	-5019.68	-4410.29	-3786.28	-3199.07	-2592.08	-2073.73	-1444.92	-830.347	-229.802	310.027	898.437	1508.71	2040.07	2563.26	3081.27	3615.41	4143.53	3742.19	4303.21	4817.22	5392.59	5843.06	8443.53	8268.18	8528.42	8810.05	9186.61	9731.93	10232.8	10751.2	11225.7	11724.9
	4.1071	-15197	-14568.4	-13913.7	-13235	-12606.4	-11977.8	-11349.3	-10736.2	-10107.6	-9452.84	-8798.08	-8171.18	-7485.65	-6858.45	-6213.66	-5631.18	-5028.98	-4418.29	-3792.7	-3206.85	-2600.01	-2079.76	-1453.21	-837.431	-239.257	303.103	890.125	1502.13	2033.61	2559.5	3077.09	3609.71	4137.89	3742.92	4302.67	4817.7	5391.69	5840.95	8422.18	8245.14	8503.52	8785.77	9160.08	9705.35	10206.1	10724.8	11199.9	11698.2
	4.1219	-15244.4	-14615.9	-13961.1	-13278.6	-12650	-12021.4	-11392.9	-10776.1	-10147.5	-9492.73	-8837.97	-8213.14	-7523.92	-6897.8	-6250.98	-5670.37	-5067.54	-4457.46	-3830.15	-3244.96	-2637.28	-2115.07	-1491.86	-873.858	-276.866	264.617	855.441	1465.78	1996.43	2525	3041.48	3572.74	4102.3	3713.39	4271.5	4787.77	5359.81	5809.51	8371.86	8193.48	8451.12	8732.34	9106.6	9652.33	10152.6	10669.2	11146.3	11644.4
	4.1367	-15250.1	-14621.5	-13966.7	-13284.2	-12655.6	-12027	-11398.5	-10778.3	-10149.8	-9494.99	-8840.23	-8216.16	-7524.12	-6899.11	-6251.16	-5672.17	-5067.77	-4457.19	-3830.24	-3245.48	-2636.46	-2110.99	-1491.6	-873.103	-276.521	264.756	857.317	1465.75	1999.65	2529.67	3046.14	3577.98	4106.31	3721.07	4276.92	4796.16	5368.1	5813.96	8357.87	8178.55	8434.97	8718.05	9090.27	9635.91	10135.7	10650.1	11128.4	11626
	4.1515	-15291.4	-14662.8	-14008.1	-13323.8	-12695.2	-12066.6	-11438.1	-10818	-10189.4	-9534.65	-8879.88	-8256.91	-7561.95	-6936.48	-6288.55	-5710.45	-5105.02	-4492.78	-3869.67	-3284.35	-2674.59	-2145.88	-1529.43	-911.025	-313.145	226.332	823.37	1429.51	1964.81	2496.5	3010.81	3545.67	4073.39	3691.43	4244.8	4765.24	5337.13	5780.83	8307.29	8127.62	8382.71	8665.98	9036.02	9582.2	10080.6	10594.5	11074.3	11570.3
	4.1663	-15304.2	-14675.6	-14020.9	-13336.5	-12708	-12079.4	-11450.8	-10832.1	-10203.6	-9548.79	-8894.03	-8270.46	-7573.5	-6949.02	-6298.81	-5724.34	-5116.17	-4502.15	-3881.97	-3296.32	-2687.23	-2157.65	-1542.02	-922.197	-323.709	214.919	813.627	1418.09	1957.86	2489.58	3002.04	3540.79	4066.14	3687.37	4238.23	4759.28	5332.24	5773.02	8281.88	8102.17	8355.11	8640.67	9006.92	9552.59	10051.9	10564.5	11043.3	11540.1
	4.1811	-15311	-14682.4	-14027.6	-13342.9	-12714.4	-12085.8	-11457.2	-10838.4	-10209.8	-9555.02	-8900.26	-8280.38	-7579.79	-6955.43	-6303.69	-5732.65	-5122.15	-4504.9	-3890.7	-3304.65	-2695.43	-2168.16	-1548.91	-929.923	-329.412	209.411	807.495	1415.9	1954.68	2489.08	2999.93	3540.01	4064.63	3692.22	4238.75	4758.17	5332.08	5770.71	8262.94	8081.28	8334.02	8618.46	8981.18	9524.88	10028.1	10539.1	11016	11515.8
	4.1959	-15344.7	-14716.1	-14061.4	-13377.8	-12749.2	-12120.6	-11492	-10872.3	-10243.7	-9588.98	-8934.22	-8313.49	-7614.87	-6991.21	-6337.37	-5768	-5157.39	-4538.84	-3926.65	-3341.71	-2732.64	-2206.38	-1585.85	-967.61	-363.638	173.38	771.984	1381.52	1924.1	2457.44	2968.46	3509.08	4032.4	3666.51	4210.34	4726.74	5300.97	5738.75	8213.06	8031.22	8283.71	8568.07	8931.24	9471.36	9976.56	10485.9	10963.2	11463.1
	4.2107	-15340.6	-14712.1	-14057.3	-13373.7	-12745.1	-12116.6	-11488	-10868.1	-10239.6	-9584.8	-8930.04	-8310.26	-7611.67	-6984.7	-6331.98	-5760.99	-5152.06	-4534.79	-3923.24	-3338.9	-2730.12	-2204.63	-1582.15	-967.092	-360.13	177.319	776.959	1389.71	1930.82	2464.84	2978.03	3515.89	4039.24	3682.16	4222.04	4737.31	5309.76	5745.68	8203.31	8020.25	8270.46	8554.24	8916.33	9455.08	9961.67	10470.1	10946.7	11447.5
	4.2255	-15371.3	-14742.7	-14088	-13406.1	-12777.6	-12149	-11520.4	-10902.2	-10273.6	-9618.84	-8964.08	-8340.63	-7645.13	-7013.94	-6365.01	-5791.44	-5183.53	-4570.64	-3957.21	-3373.77	-2766.12	-2239.38	-1619.49	-1004.16	-396.483	140.551	742.631	1355.73	1897.36	2430.45	2947.6	3482.47	4006.68	3655.64	4195.07	4707.1	5278.23	5714.24	8153.94	7969.27	8218.48	8502.78	8866.37	9400.94	9907.65	10414.4	10892.5	11393.5
	4.2403	-15374.4	-14745.9	-14091.1	-13408.1	-12779.5	-12151	-11522.4	-10905.5	-10276.9	-9622.15	-8967.39	-8342.87	-7646.73	-7013.53	-6368.79	-5790.57	-5185.04	-4575.16	-3961.57	-3378.24	-2771.07	-2243.22	-1627.28	-1011.89	-405.188	133.425	737.189	1351.22	1893.5	2426.07	2947.96	3476.77	4003	3657.53	4195.89	4706.61	5277.49	5713.49	8134.91	7946.25	8196.2	8478.82	8843.5	9376.31	9883.97	10388.1	10867.1	11367.8
	4.2551	-15375.4	-14746.9	-14092.1	-13405.1	-12776.6	-12148	-11519.4	-10907.3	-10278.7	-9623.97	-8969.21	-8340.1	-7644.79	-7009.96	-6369.52	-5786.5	-5183.57	-4576.8	-3963.7	-3381.19	-2775.05	-2246.99	-1633.21	-1017.59	-410.28	127.966	731.585	1347.14	1890.78	2422.65	2947.68	3472.55	4000.98	3657.87	4197.13	4704.69	5274.28	5712.37	8116.93	7921.79	8175.39	8451.91	8822.63	9350.35	9858.45	10362.6	10840.1	11340.2
	4.2699	-15400.2	-14771.7	-14116.9	-13426.8	-12798.2	-12169.7	-11541.1	-10927.1	-10298.6	-9643.79	-8989.03	-8360.55	-7662.1	-7029.12	-6390.27	-5802.26	-5204.86	-4599.28	-3986.08	-3404.17	-2801.3	-2273.97	-1665.46	-1046.99	-441.141	97.038	700.142	1317.18	1862.09	2395.07	2919.8	3442.77	3969.71	3630.08	4170.04	4674.75	5244.43	5685.82	8072.82	7873.4	8128.69	8402.49	8774.34	9302.72	9809.19	10312.6	10792.8	11289.5
	4.2847	-15379.2	-14750.6	-14095.8	-13404.7	-12776.1	-12147.6	-11519	-10907.4	-10278.8	-9624.03	-8969.27	-8336.4	-7635.12	-7001.31	-6365.71	-5776.21	-5181.4	-4576.29	-3964.52	-3384.89	-2784.32	-2260.36	-1654.9	-1036.83	-434.102	106.722	707.971	1326.69	1873.09	2407.26	2929.91	3454.42	3977.69	3643	4182.06	4687.5	5253.92	5696.46	8066.18	7864.02	8116.47	8388.54	8764.18	9290.05	9793.64	10299.4	10781.8	11276.8
	4.2995	-15389.5	-14761	-14106.2	-13414.4	-12785.9	-12157.3	-11528.7	-10915.3	-10286.7	-9631.93	-8977.16	-8342.1	-7639.91	-7004.24	-6371.14	-5779.04	-5187.18	-4583.92	-3974.91	-3397.15	-2802.66	-2281.92	-1681.75	-1066.74	-468.092	73.9852	675.444	1294.87	1840.96	2378.59	2897.5	3426.1	3944.93	3612.4	4151.9	4659.3	5222.95	5664.66	8019.47	7815.15	8065.26	8338.24	8713.3	9239.8	9742.66	10249.9	10733.2	11226.5
	4.3143	-15366.4	-14737.8	-14083	-13385.1	-12756.5	-12127.9	-11499.3	-10887	-10258.4	-9603.63	-8948.86	-8310.02	-7604.48	-6968.64	-6336.39	-5747.06	-5154.52	-4555.64	-3949.46	-3377.12	-2788.45	-2271	-1677.56	-1068.48	-472.801	68.9972	670.91	1289.52	1836.89	2375.24	2893.93	3423.53	3939.92	3609.76	4149.28	4661.35	5217.95	5659.13	7998.28	7793.35	8041.24	8313.98	8689.53	9215.27	9716.2	10227.2	10709.1	11202.9
	4.32911	-15332.9	-14704.3	-14049.5	-13347	-12718.4	-12089.8	-11461.3	-10846.6	-10218	-9563.28	-8908.52	-8269.22	-7562.32	-6924.92	-6293.14	-5706.93	-5115.9	-4520.98	-3919.99	-3354.4	-2774.09	-2263.96	-1678.25	-1074.04	-481.717	58.1586	662.699	1280.81	1826.97	2364.66	2884.03	3417.18	3929.88	3603.01	4142.64	4654.66	5208.44	5646.46	7973.11	7765.65	8013.21	8287.62	8659.67	9186.89	9685.23	10201	10680.5	11174.2
	4.34391	-15303.5	-14674.9	-14020.1	-13316.4	-12687.8	-12059.2	-11430.6	-10816.3	-10187.7	-9532.92	-8878.16	-8236.56	-7531.07	-6895.05	-6265.66	-5684.4	-5095.71	-4505.05	-3911.4	-3356.42	-2782.46	-2278.17	-1698.51	-1104.59	-512.828	26.5531	630.565	1248.74	1796.35	2331.9	2850.93	3384.88	3896.74	3575.29	4113.37	4624.65	5177.68	5612.91	7924.14	7717	7966.15	8239.59	8612.51	9139.65	9634.53	10154	10634	11127.9
	4.35871	-15233.3	-14604.7	-13949.9	-13245.7	-12617.2	-11988.6	-11360	-10746.9	-10118.3	-9463.53	-8808.76	-8169.5	-7470.34	-6835.71	-6209.34	-5633.69	-5048.79	-4463.82	-3876.35	-3328.5	-2759.26	-2262.02	-1686.49	-1098.1	-504.441	34.9738	637.385	1258.23	1805.28	2338.06	2857.11	3389.65	3903.02	3587.1	4123.4	4631.5	5186.39	5617.04	7913.5	7705.22	7955.68	8229.2	8601.13	9127.03	9623.01	10142.5	10621.1	11117.4
	4.37351	-15205.7	-14577.2	-13922.4	-13224.6	-12596	-11967.4	-11338.9	-10729.7	-10101.1	-9446.37	-8791.6	-8156.42	-7472.42	-6842.5	-6219.21	-5650.06	-5067.85	-4489.16	-3906.24	-3361.22	-2793.91	-2296.98	-1722.25	-1133.63	-537.012	0.34851	603.791	1226.68	1771.32	2304.65	2824.26	3350.99	3868.88	3557.79	4090.83	4595.56	5152.25	5581.93	7863.05	7654.12	7907.61	8180.14	8551.3	9077.25	9575.14	10093.1	10571.1	11067.4
	4.38831	-15174.2	-14545.6	-13890.8	-13202.3	-12573.7	-11945.1	-11316.5	-10710.6	-10082	-9427.23	-8772.47	-8141.35	-7474.2	-6848.09	-6228.64	-5664.21	-5086.88	-4510.5	-3927.52	-3380.63	-2812.34	-2315.28	-1735.81	-1142.07	-541.725	-4.58069	598.952	1223.23	1767.43	2298.07	2819.13	3342.2	3864.06	3555.74	4087.26	4586.55	5147.32	5573.67	7838.71	7631.16	7885.39	8160.46	8529.94	9054.11	9554.69	10070.2	10548.2	11043.3
	4.40311	-15186.6	-14558	-13903.3	-13227.6	-12599.1	-11970.5	-11341.9	-10736.8	-10108.2	-9453.47	-8798.71	-8172.43	-7519.37	-6898.17	-6277.8	-5714.96	-5138.99	-4560.57	-3971.59	-3420.69	-2844.91	-2342.13	-1755.49	-1154.55	-548.377	-11.5617	591.249	1215.09	1756.5	2288.96	2809.85	3329.03	3853.11	3547.92	4076.1	4574.04	5136.18	5560.85	7808.11	7603.7	7856.74	8132.44	8502.18	9026.24	9526.66	10040.9	10517.7	11012
	4.41791	-15253.1	-14624.6	-13969.8	-13302.7	-12674.1	-12045.6	-11417	-10811.8	-10183.2	-9528.44	-8873.68	-8251.66	-7602.54	-6983.7	-6360.43	-5796.56	-5220.02	-4635.76	-4040.33	-3478.29	-2894.07	-2385.49	-1792.99	-1181.41	-571.886	-35.3759	565.748	1189.98	1727.72	2258.89	2779.9	3296.87	3819.15	3519.17	4046.03	4542.68	5104.37	5527.75	7759.32	7557.06	7810.34	8088.79	8457.35	8982.57	9481.3	9993.46	10470.2	10964.1
	4.43271	-15301.5	-14673	-14018.2	-13352	-12723.5	-12094.9	-11466.3	-10859.5	-10230.9	-9576.14	-8921.38	-8302.01	-7648.98	-7030	-6400.94	-5834.09	-5254.11	-4662.29	-4057.51	-3485.85	-2893.75	-2377.22	-1780	-1162.16	-546.963	-15.0097	587.03	1212.14	1742.52	2274.9	2793.17	3306.22	3823.9	3528.06	4055.57	4549.96	5111.74	5533.73	7749.52	7547.9	7799.05	8077.42	8446.99	8972.54	9471.37	9980.72	10458.6	10953.1
	4.44751	-15380.7	-14752.1	-14097.3	-13432.5	-12803.9	-12175.3	-11546.8	-10937.9	-10309.4	-9654.6	-8999.84	-8379.47	-7714.64	-7094.57	-6458.55	-5889.68	-5303.65	-4703.72	-4091.64	-3507.58	-2912.11	-2385.7	-1788.33	-1168.65	-547.855	-23.9376	580.875	1205.05	1725.71	2251.52	2766.29	3274.2	3787.34	3493.57	4021.92	4514.58	5075.02	5498.05	7697.85	7498.84	7747.25	8029.31	8399.54	8925.29	9423.21	9930.79	10408.3	10903.4
	4.46231	-15410.7	-14782.1	-14127.4	-13460.1	-12831.5	-12203	-11574.4	-10962.8	-10334.3	-9679.5	-9024.74	-8403.3	-7721.74	-7098.94	-6458.24	-5887.62	-5295.66	-4687.17	-4067.31	-3474.04	-2875.09	-2336.16	-1741.45	-1125.7	-498.887	15.2875	623.236	1243.42	1750.09	2265.65	2777.4	3276.01	3782.26	3492.7	4019.55	4510.31	5070.89	5495.49	7677.06	7478.55	7726.54	8009.65	8379.99	8907.96	9405.27	9909.55	10388.4	10884.4
	4.47711	-15389.2	-14760.6	-14105.8	-13434.8	-12806.2	-12177.6	-11549.1	-10936.6	-10308	-9653.27	-8998.51	-8374.22	-7677.7	-7055.14	-6410.3	-5838.55	-5240.67	-4621.34	-3994.3	-3388	-2785.91	-2230.51	-1650.3	-1035.66	-393.649	92.9252	705.476	1319.68	1803.32	2297.24	2797.91	3277.85	3772.95	3488.08	4014.25	4502.52	5062.73	5486.89	7651.79	7452.22	7701.92	7983.63	8356.54	8885.43	9381.97	9884.23	10364.3	10858
	4.49191	-15346.7	-14718.2	-14063.4	-13385.8	-12757.3	-12128.7	-11500.1	-10886.8	-10258.2	-9603.44	-8948.68	-8322.19	-7594.04	-6970.61	-6325.5	-5751.28	-5146.95	-4513.94	-3874.62	-3250.81	-2646.11	-2058.69	-1510.55	-921.072	-266.465	187.941	809.332	1406.11	1848.77	2311.57	2801.6	3254.59	3742.46	3463.12	3987.37	4473.77	5032.05	5457.57	7608.8	7407.95	7659.14	7939.9	8312.95	8843.03	9340.18	9842.88	10320.7	10814.4
	4.50671	-15186.2	-14557.7	-13902.9	-13214	-12585.4	-11956.9	-11328.3	-10711.9	-10083.4	-9428.59	-8773.83	-8150.79	-7404.36	-6780.51	-6138.45	-5564.24	-4953.7	-4298.87	-3642.78	-3000.04	-2392.86	-1791.71	-1258.32	-678.808	-16.2382	380.232	1021.64	1596.22	1978.72	2388.06	2847.19	3267.91	3749.83	3473.49	3996.02	4481.41	5038.84	5462.17	7598.78	7397.23	7649.09	7928.4	8301.24	8831.49	9328.66	9833.94	10310.4	10800.7
	4.52151	-14955.1	-14326.6	-13671.8	-12982.5	-12353.9	-11725.4	-11096.8	-10481.5	-9852.95	-9198.19	-8543.43	-7923.01	-7142.55	-6523.87	-5889.54	-5313.27	-4698.31	-4011.11	-3329.06	-2665.66	-2085.68	-1464.62	-966.904	-379.934	281.404	614.468	1253.15	1792	2101.87	2442.75	2867.77	3237.81	3715.19	3439.89	3960.35	4446.91	5001.24	5425.03	7548.37	7346.21	7599.68	7880.13	8251.37	8781.56	9276.66	9785.02	10261.7	10751.3
	4.53631	-14602	-13973.4	-13318.6	-12604.9	-11976.3	-11347.8	-10719.2	-10104.7	-9476.17	-8821.4	-8166.64	-7551.09	-6717.77	-6100.97	-5463.79	-4891.69	-4284	-3571.44	-2879.06	-2220.62	-1651.93	-1036.3	-573.452	22.1224	678.655	966.967	1638.26	2121.23	2319.67	2557.71	2939.08	3252.14	3713.53	3439.49	3959.21	4445.21	4996.78	5419.9	7529.57	7326.48	7582	7862.88	8230.77	8760.91	9253.63	9764.72	10242.6	10731.6
	4.55111	-14119.6	-13491	-12836.3	-12109.2	-11480.6	-10852	-10223.5	-9618.18	-8989.6	-8334.84	-7680.08	-7066.16	-6251.9	-5643.14	-5022.81	-4454.15	-3856.26	-3101.73	-2394.29	-1759.86	-1211.06	-589.458	-129.634	454.784	1087.91	1351.35	2017.56	2477.06	2575.47	2709.89	3012.17	3262.55	3709.3	3434.14	3952.25	4435.35	4986.5	5410.86	7505.04	7299.57	7558.34	7841.53	8206.44	8736.68	9227.74	9739	10217.5	10705.6
	4.56591	-13739	-13110.4	-12455.7	-11712.2	-11083.6	-10455	-9826.44	-9218.31	-8589.74	-7934.98	-7280.22	-6668.32	-5839.22	-5225.87	-4597.19	-4026.88	-3442.45	-2667.6	-1945.57	-1372.6	-864.807	-263.298	194.725	748.258	1365.67	1623.64	2289.79	2761.52	2761.97	2805.04	3047.52	3266.5	3688.81	3410.97	3927.12	4409.55	4960.97	5384	7463.82	7259.87	7519.69	7804.11	8166.82	8697.43	9188.7	9697.67	10178.7	10665.8
	4.58071	-13431.2	-12802.6	-12147.8	-11413.5	-10785	-10156.4	-9527.82	-8915.4	-8286.83	-7632.07	-6977.31	-6366.69	-5546.91	-4913.3	-4291.38	-3716.04	-3162.85	-2384.25	-1658.25	-1126.44	-620.681	-15.1513	464.46	1030.27	1623.23	1883.2	2508.67	2970.77	2926.97	2929.15	3114.63	3306.77	3706.89	3421.33	3937.49	4415.99	4968.41	5391.97	7456.73	7250.34	7510.55	7796.59	8159.41	8687.57	9179.73	9686.77	10168.8	10656.6
	4.59551	-13301.1	-12672.5	-12017.8	-11270.4	-10641.8	-10013.2	-9384.68	-8764.88	-8136.3	-7481.54	-6826.78	-6209.71	-5361.51	-4704.41	-4064.76	-3480.98	-2947.43	-2211.18	-1479.39	-982.402	-488.461	129.479	594.371	1178.59	1767.72	2073.15	2648.17	3111.68	3041.38	2999.45	3153.73	3310.76	3687.57	3392.7	3906.01	4381.6	4934.27	5357.85	7410.84	7204.42	7462.32	7750.95	8114.28	8640.26	9134.75	9639.58	10122.4	10611.6
	4.61031	-13217.4	-12588.9	-11934.1	-11149	-10520.4	-9891.83	-9263.26	-8630.92	-8002.35	-7347.59	-6692.83	-6065.95	-5187.08	-4512.62	-3862.18	-3264.21	-2748.41	-2055.66	-1332.34	-844.296	-304.507	330.218	836.712	1452.98	2008.96	2376.24	2893.87	3266.3	3187.05	3092.49	3210.71	3343.26	3699.49	3394.5	3905.54	4377.01	4929.65	5352.81	7392.74	7187.72	7441.25	7732.15	8096.93	8616.73	9116.1	9620.3	10101.3	10592.8
	4.62511	-13112.6	-12484	-11829.3	-10946.1	-10317.5	-9688.97	-9060.4	-8395.56	-7766.99	-7112.23	-6457.47	-5798.43	-4851.77	-4161.73	-3492.73	-2883.79	-2363.57	-1680.76	-924.973	-416.739	168.848	818.204	1363.59	1953.36	2451.02	2832.96	3228.62	3486.12	3424.78	3267.17	3297.2	3377.71	3707.52	3388.14	3893	4362.5	4918.51	5341.6	7366.72	7161.85	7412.02	7703.96	8071.82	8587.22	9088.85	9595.03	10072.7	10564.6
	4.63991	-12744.9	-12116.3	-11461.6	-10447.5	-9818.94	-9190.37	-8561.79	-7860.35	-7231.77	-6577.01	-5922.25	-5232.48	-4226.67	-3531.92	-2841.64	-2208.02	-1698.68	-1069.04	-332.283	200.805	807.842	1431.09	2007.46	2569.84	2985.8	3357.91	3618.02	3712.8	3598.26	3400.85	3350.96	3380.85	3687.91	3364.13	3865.74	4336.19	4890.98	5315.61	7326.71	7122	7372.25	7665.92	8034.42	8546.33	9049.69	9556.22	10032.3	10524.2
	4.65471	-12022.4	-11393.9	-10739.1	-9588.96	-8960.39	-8331.81	-7703.24	-6968.88	-6340.31	-5685.55	-5030.79	-4307.86	-3247.28	-2559.12	-1848.87	-1207.59	-711.531	-98.6673	630.547	1188.88	1834.57	2409.9	2972.41	3488.61	3773.88	4019.16	4169.5	4063.56	3864.99	3587.9	3425.18	3407.27	3699.89	3375.02	3873.19	4343.84	4897.88	5322.59	7318.3	7112.3	7363.82	7656.62	8026.9	8537.97	9040.39	9548.35	10022.1	10513.7
	4.66951	-10922.9	-10294.3	-9639.55	-8386.17	-7757.6	-7129.02	-6500.45	-5745.65	-5117.08	-4462.32	-3807.56	-3068.47	-1993.23	-1308.17	-592.953	65.4087	581.978	1124.5	1804.54	2393.49	3037.31	3579.81	4099.3	4521.62	4633.38	4680.8	4650.24	4398.88	4046.09	3689.19	3411.07	3369.95	3659.12	3341.82	3838.84	4311.44	4862.9	5287.76	7269.6	7064.54	7317.54	7612.76	7983.5	8494.34	8996.57	9504.13	9976.87	10468.5
	4.68431	-9598.96	-8970.39	-8315.63	-7028.37	-6399.8	-5771.23	-5142.66	-4402.81	-3774.24	-3119.48	-2464.72	-1724.14	-651.992	2.3544	711.147	1384.64	1907.08	2437.06	3107.3	3685.46	4329.16	4801.33	5245.44	5551.1	5474.6	5324.71	5146.71	4752.48	4285.1	3831.72	3432.32	3361.28	3653.1	3344.08	3841.48	4313.64	4862.85	5287.62	7255.25	7048.8	7303.88	7599.25	7969.32	8481.16	8982.16	9490.25	9963.31	10454.1
	4.69911	-7847.75	-7219.18	-6564.42	-5312.65	-4684.08	-4055.51	-3426.94	-2733.6	-2105.03	-1450.27	-795.505	-87.2276	819.112	1435.85	2107.84	2791.01	3299.47	3767.22	4381.92	4919.51	5477.98	5828.45	6158.92	6368.02	6131.26	5789.28	5464.26	4983.63	4421.12	3896.7	3433.39	3348.22	3640.2	3340.11	3836.86	4308.81	4857.41	5281.61	7233.54	7028.29	7285.91	7582.2	7951.1	8464.15	8963.86	9471.4	9945.51	10435.4
	4.71391	-6414.1	-5785.53	-5130.77	-3968.88	-3340.31	-2711.74	-2083.17	-1439.24	-810.672	-155.91	498.852	1161.59	1841.94	2425	3044.07	3705.82	4168.6	4591.33	5135.02	5603	6077.97	6348.11	6566.81	6671.9	6355.83	5933.21	5537.03	4998.29	4417.74	3872.39	3379.08	3314.36	3612.13	3319.89	3816.27	4288.53	4835.82	5260.55	7196.21	6994.09	7251.68	7549.98	7918.62	8431.85	8928.18	9435.95	9912.43	10403.7
	4.72871	-5318.9	-4690.33	-4035.56	-3090.89	-2462.32	-1833.74	-1205.17	-635.966	-7.39423	647.368	1302.13	1886.04	2217.01	2733.57	3288.34	3893.1	4278.25	4672.64	5133.22	5506.57	5886.21	6081.28	6215.74	6300.38	6023.4	5608.56	5267.27	4770.86	4283.64	3768.8	3330.01	3311.47	3613.27	3331.38	3825.23	4299.15	4845.84	5269.33	7191.37	6988.76	7245.62	7544.27	7915.63	8426.49	8921.78	9428.33	9908.12	10399.7
	4.74352	-5109.12	-4480.54	-3825.78	-3178.76	-2550.19	-1921.62	-1293.05	-810.298	-181.726	473.036	1127.8	1626.11	1601.6	2049.42	2554.22	3113.22	3433.22	3793.32	4183.95	4490.37	4825.99	4991.79	5102.22	5223.38	5090.15	4794.17	4544.54	4204.54	3888.79	3530.27	3200.03	3251.13	3565.66	3293.36	3787.57	4264.18	4807.29	5231	7143.22	6941.12	7196.8	7495.75	7869.44	8379.72	8873.96	9379.04	9862.25	10354.6
	4.75832	-5702.4	-5073.82	-4419.06	-4041.62	-3413.05	-2784.48	-2155.91	-1741.8	-1113.23	-458.47	196.292	634.399	376.795	790.563	1263.21	1779.48	2084.92	2447.57	2809.78	3102.13	3434.11	3605.78	3749.63	3969.28	4005.41	3864.2	3773.81	3596.39	3452.89	3252.41	3082.11	3220.55	3555.86	3292.11	3785.75	4263.29	4804.76	5227.68	7128.49	6925.57	7181.48	7479.33	7856.49	8364.12	8858.7	9365.27	9847.7	10340.4
	4.77312	-7298.96	-6670.39	-6015.62	-5824.73	-5196.16	-4567.59	-3939.02	-3547.8	-2919.23	-2264.47	-1609.71	-1192.4	-1488	-1063.14	-598.958	-92.7808	223.321	607.948	987.187	1321	1689.42	1930.75	2173.35	2514.61	2723.31	2772.85	2853.75	2894.62	2938.28	2933.54	2934.38	3160	3525.72	3273.83	3766.22	4244.54	4785.01	5207.95	7096.33	6892.94	7150.73	7449.67	7827.95	8332.75	8827.06	9337.54	9817.49	10310.5
	4.78792	-9232.68	-8604.11	-7949.35	-7813.38	-7184.81	-6556.24	-5927.67	-5526.95	-4898.38	-4243.62	-3588.86	-3152.23	-3324.05	-2867.57	-2381.89	-1865.04	-1495.3	-1073.74	-652.136	-260.816	166.471	477.094	824.857	1268.99	1609.54	1815.37	2053.01	2262.31	2465.4	2619.94	2777.99	3082.28	3480.38	3241.57	3733.92	4212.54	4753.18	5175.24	7051.43	6850.96	7109.54	7407.29	7786.29	8291.74	8784.73	9298.33	9777.22	10269.7
	4.80272	-11135.4	-10506.8	-9852.06	-9643.5	-9014.93	-8386.36	-7757.79	-7315.01	-6686.44	-6031.68	-5376.92	-4904.87	-4891.77	-4393.86	-3883.57	-3346.22	-2932.99	-2463.68	-1985.51	-1538.23	-1056.89	-674.478	-237.953	287.698	724.028	1053.47	1419.2	1772.22	2094.45	2382.28	2662.61	3033.07	3461.64	3239.83	3731.92	4209.6	4751.62	5174.84	7035.14	6836.14	7097.47	7393.58	7770.93	8277.64	8769.56	9285.76	9764.99	10256.4
	4.81752	-12855.5	-12227	-11572.2	-11241.8	-10613.2	-9984.66	-9356.08	-8861.53	-8232.96	-7578.2	-6923.44	-6403.52	-6182.57	-5646.93	-5102.14	-4542.39	-4075.25	-3564.65	-3041.19	-2545.15	-2017.55	-1575.9	-1064.85	-485.282	24.7491	444.775	904.064	1360.81	1769.52	2151.85	2523.15	2945.19	3397.2	3194.02	3687.18	4165.33	4707.38	5132.01	6977.71	6783.93	7048.13	7343.2	7719.43	8228.22	8718.97	9236.64	9715.51	10207.9
	4.83232	-14019.7	-13391.1	-12736.4	-12301.7	-11673.2	-11044.6	-10416	-9884.4	-9255.83	-8601.07	-7946.31	-7388.11	-7013.21	-6447.35	-5875.75	-5305.83	-4792.25	-4244.87	-3688.6	-3161.45	-2602.72	-2122.51	-1565.9	-953.721	-401.725	71.6671	589.268	1112.15	1579.35	2020.86	2447.85	2907.43	3375.93	3189.93	3684.62	4159.89	4704.2	5129.46	6959.37	6769.01	7034.59	7330.22	7703.24	8214.26	8705.54	9223.49	9702.12	10193.1
	4.84712	-14859.8	-14231.2	-13576.4	-13055	-12426.5	-11797.9	-11169.3	-10607.9	-9979.37	-9324.61	-8669.85	-8083.78	-7597.79	-7011.54	-6418.22	-5840.32	-5291.75	-4717.49	-4140.02	-3588.88	-3008.2	-2501.45	-1913.82	-1280.7	-700.017	-192.084	363.661	929.887	1433.9	1912.43	2376.86	2858.14	3338.9	3167.15	3664.03	4139.96	4684.28	5108.49	6926.88	6737.68	7005.9	7300.68	7674.01	8186.47	8678.59	9195.45	9674.06	10165.7
	4.86192	-15384.4	-14755.8	-14101.1	-13526.8	-12898.2	-12269.7	-11641.1	-11059.1	-10430.5	-9775.75	-9120.99	-8517.8	-7955.81	-7356.27	-6747.71	-6166.27	-5596.65	-5006.01	-4414.42	-3850.91	-3257.37	-2736.59	-2132.37	-1492.11	-896.187	-368.157	207.648	798.574	1328.87	1827.57	2314.67	2810.2	3298.56	3138.16	3639.12	4112.03	4659.23	5081.71	6887.26	6701.27	6972.49	7264.58	7638.65	8153.01	8645.08	9160.6	9639.92	10131.1
	4.87672	-15686.5	-15057.9	-14403.1	-13795	-13166.4	-12537.8	-11909.2	-11316.9	-10688.3	-10033.6	-9378.8	-8766.32	-8159.17	-7551.51	-6932.06	-6347.32	-5763.28	-5166.08	-4563.48	-3992.79	-3388.28	-2861.33	-2246.19	-1602.37	-997.753	-457.062	130.066	739.537	1283.53	1794.66	2293.14	2796.69	3291.46	3140.22	3644.05	4117.82	4663.42	5086.28	6878.26	6693.62	6963.36	7256.53	7631.8	8144.09	8638.86	9153.34	9630.23	10123.3
	4.89152	-15903.4	-15274.8	-14620	-13995.3	-13366.7	-12738.2	-12109.6	-11510	-10881.4	-10226.6	-9571.86	-8955.07	-8321.55	-7707.43	-7082.25	-6496.38	-5905.58	-5302.23	-4693.98	-4119.95	-3507.88	-2977.12	-2357.12	-1712.29	-1103.76	-554.099	37.9192	657.218	1211.79	1729.53	2236.84	2746.81	3243	3099.05	3605.78	4080.26	4624.53	5047.97	6830.86	6646.88	6915.61	7211.22	7586.1	8098.03	8594.43	9107.61	9582.24	10076.5
	4.90632	-16011.7	-15383.2	-14728.4	-14094.8	-13466.2	-12837.6	-12209	-11605.5	-10977	-10322.2	-9667.44	-9049.7	-8400.11	-7781.19	-7152.62	-6565.47	-5970.48	-5365.18	-4752.61	-4175.35	-3559.33	-3027.24	-2403.37	-1759.63	-1148.78	-593.981	1.90672	626.741	1187.26	1708.21	2220.08	2735.79	3232.8	3096.03	3603.64	4079	4621.19	5045.49	6818	6634.12	6900.68	7197.98	7574.32	8085.4	8582.29	9095.25	9567.29	10061.8
	4.92112	-16097.1	-15468.5	-14813.7	-14172.6	-13544	-12915.4	-12286.8	-11680.2	-11051.6	-10396.9	-9742.1	-9124.16	-8466.16	-7844.16	-7215.01	-6626.39	-6027.66	-5422.1	-4808.43	-4225.26	-3607.71	-3075.79	-2450.79	-1806.13	-1195.86	-635.982	-37.6458	588.838	1152.92	1677.4	2192.93	2712.82	3208.85	3079.51	3588.12	4062.07	4604.07	5026.46	6792.99	6607.42	6874.12	7172.36	7549.69	8060.66	8557.9	9068.44	9540.37	10035
	4.93592	-16164.9	-15536.3	-14881.5	-14237.4	-13608.8	-12980.2	-12351.7	-11740.6	-11112	-10457.2	-9802.47	-9185.04	-8523.46	-7899.99	-7268.25	-6679.21	-6080.56	-5473.65	-4858.23	-4271.42	-3655.14	-3122.91	-2495.31	-1852.75	-1241.68	-679.266	-79.3239	549.106	1114.53	1642.98	2160.29	2681.4	3177.76	3055.53	3563.85	4037.22	4577.24	5002.5	6758.3	6574.13	6840.98	7139.97	7515.8	8029.06	8525.97	9035.38	9506.85	10002.3
	4.95072	-16191.4	-15562.8	-14908.1	-14260.7	-13632.1	-13003.6	-12375	-11761.8	-11133.2	-10478.4	-9823.68	-9205.73	-8540.58	-7916.86	-7283.99	-6694.28	-6096.14	-5488.71	-4872.12	-4281.36	-3666.98	-3135.61	-2504.96	-1861.96	-1251.08	-687.919	-86.8268	542.048	1107.02	1640.99	2160.45	2680.94	3177.44	3062.25	3569.26	4041.83	4582.37	5008.29	6752.27	6568.07	6834.67	7135.57	7509.71	8023.13	8520.98	9029.75	9500.65	9995
	4.96552	-16253.5	-15625	-14970.2	-14324	-13695.5	-13066.9	-12438.3	-11823.4	-11194.8	-10540	-9885.29	-9267.93	-8598.76	-7973.47	-7341.04	-6750.09	-6154.61	-5545.62	-4929.27	-4336.62	-3724.28	-3192.51	-2557.97	-1918.84	-1306.94	-743.751	-142.971	487.31	1054.01	1589.08	2113.07	2629.98	3128.02	3017.17	3523.02	3995.34	4538.07	4967.67	6698.13	6516.58	6785.03	7087.19	7459.6	7975.25	8471.01	8980.05	9452.12	9944.26
	4.98032	-16267.9	-15639.3	-14984.6	-14338.5	-13709.9	-13081.4	-12452.8	-11838.6	-11210	-10555.2	-9900.49	-9282.79	-8611.26	-7984.52	-7351.95	-6762.45	-6165.17	-5556.1	-4940.79	-4346.47	-3735.42	-3203.05	-2566.53	-1929.02	-1315.56	-755.278	-151.954	478.272	1045.86	1582.1	2109.42	2622.98	3121.77	3016.86	3520.58	3992.51	4536.08	4969.03	6685.96	6504.91	6772.11	7076.59	7449.08	7966.64	8460.06	8969.03	9442.34	9934.63
	4.99512	-16292	-15663.4	-15008.6	-14367.5	-13738.9	-13110.4	-12481.8	-11868.4	-11239.8	-10585.1	-9930.31	-9311.97	-8637	-8009.48	-7377.15	-6789.79	-6191.15	-5582.66	-4966.56	-4373.84	-3761.47	-3230.37	-2589.61	-1957.22	-1339.51	-784.971	-179.828	452.271	1020.9	1557.91	2086.68	2597.49	3096.32	2995.93	3497.88	3971.47	4515.47	4951.53	6656.98	6476.51	6745.4	7049.05	7422.69	7942.45	8432.17	8941.76	9415.44	9908.8
	5.00992	-16320.2	-15691.6	-15036.8	-14395.5	-13767	-13138.4	-12509.8	-11899.3	-11270.8	-10616	-9961.24	-9339.3	-8663.86	-8036.37	-7401.03	-6816.65	-6215.27	-5607.37	-4990.75	-4401.61	-3786.39	-3256.84	-2615.24	-1985.84	-1365.58	-815.698	-206.98	425.114	992.735	1531.67	2061	2569.18	3068.89	2973.65	3475.17	3947.96	4492.34	4928.91	6625.63	6445.43	6715.74	7018.69	7394.8	7913.99	8403.16	8912.55	9388.43	9880.85
	5.02472	-16319.6	-15691	-15036.3	-14393.5	-13764.9	-13136.4	-12507.8	-11897.6	-11269.1	-10614.3	-9959.53	-9334.91	-8658.12	-8031.51	-7394.93	-6810.33	-6207.81	-5599.48	-4984.33	-4396.32	-3780.07	-3253.49	-2609.87	-1982.89	-1361.39	-815.828	-205.323	427.697	994.042	1533.93	2062.12	2569.9	3068.68	2980.19	3478.89	3952.93	4496.36	4934.14	6622.69	6438.79	6712.83	7014.28	7391.94	7912.01	8401.12	8906.93	9385.72	9878.21
	5.03952	-16357.4	-15728.8	-15074	-14430.9	-13802.4	-13173.8	-12545.2	-11934.3	-11305.8	-10651	-9996.23	-9369.79	-8691.61	-8062.01	-7425.44	-6840.49	-6237.68	-5628.53	-5016.76	-4430.95	-3813.36	-3288.71	-2646.46	-2020.79	-1401.21	-858.32	-246.844	385.422	951.576	1490.26	2017.43	2525.87	3023.53	2942.23	3440.2	3913.66	4456.91	4895.32	6574.49	6393.83	6667.28	6970.83	7350.56	7868.25	8359.97	8863.03	9343.77	9836.37
	5.05432	-16350.6	-15722	-15067.2	-14422.4	-13793.9	-13165.3	-12536.7	-11925.6	-11297	-10642.3	-9987.52	-9359.02	-8678.03	-8046.89	-7409.7	-6826.81	-6220.47	-5612.04	-5002.48	-4418.55	-3803.61	-3281.64	-2639.33	-2013.58	-1398.5	-853.637	-245.039	388.401	952.168	1490.79	2014.7	2524.25	3020.01	2948.3	3442.26	3916.67	4459.47	4899.11	6565.87	6387.41	6661.84	6965.63	7346.47	7861.36	8354.24	8856.98	9337.68	9832.19
	5.06912	-16359.6	-15731	-15076.2	-14427.3	-13798.7	-13170.2	-12541.6	-11929.1	-11300.6	-10645.8	-9991.05	-9361.86	-8673.49	-8041.51	-7404.28	-6825.29	-6215.52	-5611.1	-5002.9	-4423.29	-3811.55	-3291.25	-2651.79	-2025.75	-1414.39	-868.365	-262.034	372.506	933.049	1470.17	1992.11	2502.98	2996.88	2931.4	3425.21	3898.8	4441.69	4883.58	6536.27	6362.88	6637.3	6942.09	7323.93	7836.43	8329.43	8833.07	9314.66	9809.09
	5.08392	-16361.4	-15732.8	-15078	-14426.5	-13797.9	-13169.3	-12540.7	-11926	-11297.4	-10642.6	-9987.87	-9358.1	-8665.96	-8035.07	-7396.3	-6820.03	-6211.24	-5609.71	-5001.92	-4427.07	-3819.19	-3301.11	-2665.58	-2036.86	-1428.96	-880.242	-277.677	358.905	916.203	1450.85	1967.62	2479.01	2971.55	2911.58	3406.39	3877.62	4422.43	4866.52	6504.34	6336.2	6610.6	6914.97	7299.92	7810.53	8304.02	8808.24	9291.28	9786.54
	5.09872	-16336.1	-15707.5	-15052.8	-14396.8	-13768.2	-13139.6	-12511.1	-11894.1	-11265.5	-10610.7	-9955.97	-9328	-8635.16	-8004.72	-7367.37	-6792.56	-6189.1	-5587.99	-4983.51	-4411.33	-3804.91	-3286.18	-2653.31	-2019	-1410.08	-861.83	-261.562	373.887	928.273	1456.82	1971.54	2479.54	2970.06	2915.72	3410.89	3880.13	4425.59	4870.98	6495.43	6332.78	6605.87	6911.14	7296.62	7805.18	8298.52	8805.82	9288.76	9783.66
	5.11352	-16342.6	-15714	-15059.2	-14400.4	-13771.8	-13143.2	-12514.6	-11898.9	-11270.3	-10615.6	-9960.79	-9333.24	-8654.13	-8026.01	-7391.58	-6816.85	-6220.54	-5617.23	-5016.93	-4441.58	-3835.19	-3312.95	-2677.43	-2037.31	-1424.61	-878.61	-280.345	351.04	899.921	1422.36	1933.05	2435.9	2924.44	2873.05	3369.42	3840.68	4385.31	4832.39	6445.82	6287.3	6562.12	6867.39	7254.35	7759.54	8255.31	8765.42	9246.96	9743.06
	5.12832	-16314.2	-15685.6	-15030.8	-14372.1	-13743.6	-13115	-12486.4	-11873.8	-11245.2	-10590.5	-9935.71	-9310.52	-8644.18	-8018.17	-7385.54	-6808.38	-6215.77	-5606.47	-5007.73	-4425.24	-3816.67	-3286.63	-2642.46	-1993.19	-1377.38	-836.157	-238.065	384.027	924.559	1438.45	1942.64	2436.99	2925.57	2876.05	3371	3844.43	4389.64	4835.15	6440.1	6280.66	6557.33	6862.7	7249	7753.67	8250.94	8762.02	9242.52	9740.08
	5.14313	-16319.2	-15690.7	-15035.9	-14380.2	-13751.6	-13123	-12494.5	-11885.2	-11256.6	-10601.9	-9947.1	-9324.74	-8667.03	-8039.09	-7407.34	-6825.46	-6231.59	-5613.48	-5010.88	-4416.27	-3802.7	-3262.74	-2603.73	-1945.03	-1326.22	-793.03	-198.46	415.687	941.841	1441.04	1934.3	2417.16	2904.5	2854.1	3352.11	3825.24	4370.34	4816.09	6412.28	6253.64	6532.07	6835.24	7224.46	7729.2	8227.98	8738.15	9218.48	9716.33
	5.15793	-16339	-15710.4	-15055.6	-14405.3	-13776.7	-13148.2	-12519.6	-11911.9	-11283.3	-10628.6	-9973.79	-9353.47	-8689.32	-8056.51	-7420.35	-6831.61	-6229.36	-5601.23	-4989.38	-4382.53	-3759.65	-3204.72	-2520.55	-1851.05	-1231.16	-706.561	-121.677	477.686	979.324	1454.7	1931.35	2403.19	2885.48	2835.73	3334.95	3806.85	4352.85	4799.25	6389.38	6230.32	6509.49	6811.38	7201.93	7709.49	8208.1	8716.71	9196.49	9693.66
	5.17273	-16351.5	-15722.9	-15068.1	-14412.2	-13783.7	-13155.1	-12526.5	-11917	-11288.4	-10633.6	-9978.86	-9354.97	-8668.52	-8025.41	-7380.78	-6784.16	-6169.56	-5527.91	-4904.51	-4278.85	-3643.52	-3070.31	-2350.01	-1670.47	-1054.23	-541.947	26.9697	605.322	1069.94	1509.13	1957.44	2412.86	2888.87	2836.67	3338	3808.53	4355.26	4801.74	6383.72	6224.28	6504.5	6807.25	7197.34	7705.8	8204.38	8713.88	9191.51	9688.04
	5.18753	-16401.7	-15773.1	-15118.3	-14449.5	-13821	-13192.4	-12563.8	-11948.6	-11320.1	-10665.3	-10010.6	-9382.81	-8655.17	-7996.28	-7339.73	-6730.33	-6096.82	-5439.71	-4796.31	-4150.55	-3495.17	-2893.9	-2124.4	-1439.65	-837.136	-348.842	188.839	730.293	1146.71	1534.5	1948.87	2384.07	2848.31	2798.73	3298.31	3768.85	4318.22	4766.3	6340.01	6182.41	6463.61	6768.76	7156.36	7667.62	8164.95	8673.69	9152.12	9647.93
	5.20233	-16394.8	-15766.2	-15111.5	-14423.1	-13794.6	-13166	-12537.4	-11914.1	-11285.5	-10630.7	-9975.98	-9337.84	-8552.15	-7871.61	-7198.42	-6569.21	-5910.73	-5234.41	-4564.65	-3889.8	-3210.78	-2574.61	-1739.71	-1058.67	-474.856	-20.5629	464.872	948.687	1298.01	1619.15	1986.45	2398.62	2851.23	2804.58	3300.37	3772.32	4324.83	4772.03	6335.41	6176.1	6461.11	6766.4	7152.25	7665.15	8160.51	8669.92	9150.92	9643.2
	5.21713	-16379.7	-15751.1	-15096.3	-14376.8	-13748.3	-13119.7	-12491.1	-11857.6	-11229	-10574.3	-9919.5	-9265.37	-8393.67	-7682.21	-6984.18	-6323.66	-5623.76	-4914.36	-4207.44	-3491.02	-2783.33	-2099.76	-1207.86	-563.536	-30.3629	359.335	781.737	1189.29	1450.59	1691.02	2001	2385.5	2824.45	2784.79	3275.87	3750.62	4304.99	4753.07	6305.17	6149.37	6435.34	6740.9	7126.59	7640	8133.44	8643.8	9127.58	9617.14
	5.23193	-16327.7	-15699.1	-15044.4	-14276.3	-13647.7	-13019.1	-12390.6	-11741.8	-11113.3	-10458.5	-9803.75	-9128.23	-8139.71	-7383.25	-6650.78	-5948.69	-5203.93	-4452.62	-3707.89	-2943.73	-2205.41	-1465.49	-516.09	60.7332	521.236	821.655	1152.14	1450.04	1618.62	1773.91	2018.38	2375.71	2805.03	2768.59	3256.6	3732.33	4291.44	4739.04	6281.18	6126.22	6415.22	6717.76	7107.25	7620.1	8110.32	8622.37	9108	9596.96
	5.24673	-16199.1	-15570.5	-14915.8	-14073.1	-13444.6	-12816	-12187.4	-11513.6	-10885	-10230.2	-9575.46	-8873.24	-7715.32	-6902.25	-6122.59	-5365.89	-4566.81	-3774.67	-2992.88	-2183.45	-1419.71	-639.69	287.74	744.382	1099.02	1287.95	1528.26	1710.45	1777.21	1858.22	2047	2379.1	2802.23	2766.79	3254.81	3732.11	4291.63	4739.55	6272.62	6118.76	6408.98	6711.76	7102.06	7613.9	8104.03	8615.16	9101.13	9591.59
	5.26153	-16027.7	-15399.1	-14744.4	-13793.4	-13164.8	-12536.3	-11907.7	-11196.1	-10567.6	-9912.8	-9258.04	-8520.8	-7148.45	-6265.12	-5427.55	-4612.77	-3751.57	-2922.81	-2134.2	-1300.23	-531.706	254.823	1079.12	1378.77	1612.71	1692.12	1816.42	1886.96	1874.38	1897.38	2034.64	2344.29	2760.02	2727.17	3217.42	3695.86	4253.91	4705.28	6229.84	6078.24	6372.22	6673.03	7065.21	7575.81	8065.66	8576.97	9062.99	9554.58
	5.27633	-15722.5	-15094	-14439.2	-13341.7	-12713.1	-12084.6	-11456	-10691.7	-10063.1	-9408.38	-8753.62	-7975.82	-6347.84	-5403.07	-4518.12	-3657.34	-2789.42	-1960.59	-1175.08	-374.536	353.812	1081.19	1715.78	1874.75	1992.75	1983.38	2030.88	2014.85	1944.17	1937.9	2045.31	2344.33	2757.49	2726.83	3220.06	3699.14	4253.27	4708.24	6223.88	6071.88	6367.92	6669.14	7060.68	7571.95	8062.18	8573.93	9057.96	9549.2
	5.29113	-15291.3	-14662.7	-14008	-12725.5	-12096.9	-11468.3	-10839.8	-10013.3	-9384.72	-8729.96	-8075.2	-7250.71	-5425.45	-4458.84	-3549.28	-2660.94	-1824.93	-1048.74	-322.757	382.913	1029.54	1627.63	2009.15	2063.93	2114.71	2054.53	2053.61	1998.95	1916.58	1914.29	2011.69	2311.84	2721.9	2697.03	3191.25	3672.99	4225.48	4682.87	6187.07	6040.74	6335.93	6640.92	7031.58	7543.32	8030.84	8545.65	9029.12	9519.11
	5.30593	-14683.3	-14054.8	-13400	-11894.6	-11266.1	-10637.5	-10008.9	-9114.98	-8486.41	-7831.65	-7176.89	-6307.7	-4385.98	-3461.58	-2584.84	-1762.99	-1042.46	-372.136	267.674	831.14	1363.18	1783.23	1926.84	1954.62	1983.75	1924.2	1920.01	1880.01	1821.1	1855.75	1969.54	2282.37	2692.49	2674.47	3169.93	3652.15	4204.81	4663.89	6158.34	6017.18	6309.66	6617.53	7007.87	7521.44	8007.14	8523.2	9005.5	9494.67
	5.32073	-13903.1	-13274.5	-12619.8	-10944.3	-10315.7	-9687.17	-9058.6	-8125.69	-7497.12	-6842.36	-6187.6	-5305.54	-3550.24	-2753.59	-1966.74	-1234.59	-681.989	-138.688	384.696	789.161	1221.7	1498	1486.2	1565.55	1635.46	1636.29	1665.64	1684.24	1683.36	1777.53	1927.05	2256.19	2669.08	2663.12	3158.62	3642.52	4196.08	4656.26	6139.89	6001.95	6293.81	6604.67	6994.52	7507.56	7993.26	8509.63	8990.7	9480.08
	5.33553	-12964.2	-12335.6	-11680.8	-9933.38	-9304.8	-8676.23	-8047.66	-7127.84	-6499.27	-5844.51	-5189.74	-4342.2	-3021.7	-2409.74	-1763.22	-1188.26	-814.536	-408.515	17.0492	287.637	636.133	814.233	766.897	953.352	1094.01	1182.81	1285.53	1386.29	1471.4	1639.75	1841.85	2198.96	2616.37	2623.56	3121.2	3604	4159.09	4621.11	6096.11	5961.4	6252.58	6565.94	6955.51	7470.42	7956.14	8471.3	8950.79	9441.68
	5.35033	-12007.8	-11379.3	-10724.5	-9087.15	-8458.58	-7830.01	-7201.44	-6363.79	-5735.22	-5080.45	-4425.69	-3667.92	-2979.71	-2550.39	-2037.48	-1599.69	-1351.56	-1034.97	-675.835	-484.099	-168.557	-15.5107	-8.58793	302.902	541.742	727.849	913.655	1104.03	1279.88	1524.16	1782.18	2168.9	2597.64	2622.23	3120.91	3602.58	4158.11	4622.54	6086.3	5952.44	6244.82	6559.46	6949.73	7463.96	7950.67	8465.38	8942.93	9435.31
	5.36513	-11269	-10640.4	-9985.63	-8687.26	-8058.69	-7430.12	-6801.54	-6095.48	-5466.91	-4812.15	-4157.39	-3521.14	-3470.42	-3166.16	-2747.41	-2408.6	-2192.28	-1909.11	-1568.46	-1394.56	-1072.3	-891.519	-774.209	-358.657	-33.0763	240.95	513.478	794.836	1059.82	1377.88	1691.53	2108.21	2547.96	2590.44	3091.13	3571.65	4129.13	4594.35	6048.1	5917.91	6209.9	6525.54	6917.35	7430.6	7920.11	8435.6	8909.86	9404.38
	5.37993	-10783.4	-10154.8	-9500.05	-8684.78	-8056.2	-7427.63	-6799.06	-6243.94	-5615.37	-4960.61	-4305.84	-3801.98	-4314.11	-4090.82	-3719.77	-3437.1	-3216.33	-2912.77	-2544.71	-2333.29	-1967.06	-1719.15	-1464.84	-956.443	-544.31	-192.463	162.423	529.174	870.22	1249.02	1612.39	2056.1	2510.52	2566.82	3070.16	3550.79	4109.47	4575.09	6020.24	5892.27	6185.99	6500.53	6893.36	7406.38	7897.39	8414.03	8884.54	9380.91
	5.39473	-10855.9	-10227.4	-9572.61	-9214.46	-8585.89	-7957.32	-7328.74	-6879.35	-6250.78	-5596.02	-4941.26	-4520.57	-5299.18	-5072.36	-4684.14	-4390.6	-4119.17	-3774.89	-3356.59	-3099.61	-2686.97	-2370.53	-2002.67	-1433.21	-955.917	-546.611	-124.367	311.37	713.89	1143.59	1549.16	2014.89	2485.75	2553.85	3062.58	3543.55	4103.55	4569.71	6005.37	5877.42	6174.11	6485.48	6879.6	7392.68	7885.43	8402.4	8872.17	9367.45
	5.40953	-11417.4	-10788.9	-10134.1	-10152.1	-9523.58	-8895.01	-8266.43	-7883.55	-7254.98	-6600.22	-5945.45	-5562.14	-6346.01	-6071.88	-5653.5	-5330.69	-4996.62	-4599.87	-4126.18	-3797	-3326.79	-2936.29	-2462.39	-1846.49	-1319.17	-862.964	-386.021	107.56	555.168	1021.15	1461.12	1943.81	2428.28	2505.41	3018.13	3500.49	4059.73	4527.83	5955.84	5831.47	6130.66	6441.07	6835.28	7348.25	7841.45	8357.99	8828.58	9322.44
	5.42433	-12309.7	-11681.1	-11026.4	-11251.1	-10622.5	-9993.93	-9365.35	-8997.65	-8369.08	-7714.32	-7059.55	-6666.3	-7257.18	-6907.09	-6448.57	-6053.13	-5639.47	-5181.84	-4660.44	-4265.65	-3749.08	-3303.26	-2760.19	-2118.19	-1557.92	-1069.51	-553.83	-19.8186	460.545	951.347	1418.66	1912.69	2406.81	2494.87	3009.93	3492.83	4052.23	4522.05	5942.44	5817.75	6120.19	6430.36	6822.81	7336.51	7829.9	8344.12	8817.29	9310.41
	5.43913	-13355.3	-12726.7	-12071.9	-12307.1	-11678.6	-11050	-10421.4	-10036.3	-9407.77	-8753.01	-8098.25	-7676.51	-8017.18	-7590.51	-7087.11	-6637.88	-6161.61	-5655.16	-5104.14	-4636.91	-4082.27	-3595.76	-3003.71	-2346.75	-1762.85	-1252.66	-709.519	-143.462	358.45	867.224	1354.57	1858.14	2358.65	2454.65	2970.88	3454.62	4016.77	4486.18	5900.23	5781.42	6083.43	6393.6	6786.41	7301.15	7792.36	8305.98	8781.28	9274.56
	5.45393	-14408.7	-13780.2	-13125.4	-13204.6	-12576	-11947.5	-11318.9	-10886.3	-10257.7	-9602.96	-8948.2	-8478.15	-8547.04	-8055.59	-7508.84	-7014.05	-6491.22	-5947.6	-5373.04	-4864.79	-4283.56	-3773.64	-3155.02	-2493.01	-1894.22	-1371.61	-810.738	-225.367	293.782	811.849	1314.22	1822.33	2328.07	2432.06	2950.49	3434.8	3998.92	4468.42	5873.72	5758.09	6060.04	6372.68	6764.49	7281.11	7770.79	8282.5	8761.16	9253.34
	5.46873	-15305	-14676.4	-14021.7	-13928.9	-13300.4	-12671.8	-12043.2	-11561.9	-10933.3	-10278.5	-9623.77	-9105.06	-8925.8	-8382.9	-7805.21	-7273.84	-6717.35	-6148.55	-5556.91	-5019.09	-4419.93	-3897.65	-3262.13	-2599.97	-1991.12	-1461.1	-888.326	-286.972	243.047	769.639	1281.26	1793.34	2303.2	2413.8	2932.16	3420.26	3985.9	4456.37	5851.49	5740.08	6042.77	6356.75	6746.93	7266.07	7753.95	8264.68	8744.77	9237.81
	5.48353	-15975.1	-15346.5	-14691.7	-14437.2	-13808.6	-13180	-12551.5	-12031.3	-11402.7	-10747.9	-10093.2	-9541.87	-9189.68	-8612.94	-8013.32	-7462.34	-6885.31	-6303.11	-5703.51	-5142.22	-4536.34	-4004.15	-3362.51	-2704.03	-2090.23	-1553.09	-973.065	-363.754	176.21	708.724	1225.02	1740.3	2250.79	2371.48	2890.73	3380.41	3945.11	4419.11	5806.61	5698.29	6000.23	6317.67	6704.44	7226.65	7714.23	8225.81	8706.02	9196.96
	5.49833	-16436.2	-15807.7	-15152.9	-14760.6	-14132	-13503.4	-12874.9	-12323.7	-11695.1	-11040.4	-10385.6	-9808.02	-9337.83	-8741.54	-8127.63	-7562.62	-6974.19	-6381.8	-5775.57	-5201.63	-4592.71	-4057.05	-3412.07	-2757.53	-2139.93	-1597.51	-1011.81	-398.042	148.432	685.098	1204.82	1724.04	2234.8	2365	2882.68	3375.12	3938.9	4415.95	5793.16	5687.67	5991.52	6309.98	6693.4	7217.16	7707.39	8218.8	8697.59	9188.33
	5.51313	-16760.1	-16131.5	-15476.7	-14994.6	-14366	-13737.4	-13108.9	-12540.1	-11911.5	-11256.7	-10602	-10006.3	-9461.28	-8854.43	-8232.69	-7658.45	-7064.38	-6465.14	-5854.58	-5273.64	-4663.81	-4124.79	-3481.14	-2828.2	-2209.51	-1663.58	-1072.29	-456.456	93.6375	633.093	1154.5	1676.82	2188.18	2328.55	2845	3337.97	3902.91	4380.11	5751.48	5650.12	5954.01	6274.81	6657.11	7181.18	7672.37	8184.7	8661.53	9153.57
	5.52793	-16959.1	-16330.5	-15675.7	-15135.1	-14506.5	-13878	-13249.4	-12671.2	-12042.7	-11387.9	-10733.1	-10124.9	-9533.69	-8922.02	-8296.31	-7717.28	-7118.27	-6516.75	-5902.34	-5317.39	-4705.4	-4168.2	-3526.54	-2874.6	-2252.05	-1706.32	-1110.95	-494.351	60.4213	601.132	1123.03	1648.35	2159.82	2308.91	2825.16	3317.16	3884.03	4362.96	5726.87	5627.6	5934.26	6255.49	6637.05	7160.29	7652.77	8164.21	8642.25	9136.7
	5.54273	-17087.6	-16459	-15804.3	-15229.5	-14600.9	-13972.3	-13343.8	-12758.5	-12129.9	-11475.2	-10820.4	-10204.7	-9584.27	-8969.72	-8342.31	-7760.88	-7157.73	-6554.98	-5938.48	-5351.29	-4738.54	-4201.5	-3561.66	-2911.89	-2288.56	-1740.54	-1141.28	-522.675	32.6383	574.598	1099.22	1624.26	2135.21	2293.38	2809.68	3301.28	3869.88	4351.19	5707.78	5610	5919.54	6239.26	6621.17	7144.25	7636.43	8148.08	8626.87	9122.21
	5.55754	-17190.4	-16561.8	-15907	-15313.6	-14685.1	-14056.5	-13427.9	-12840.1	-12211.6	-11556.8	-10902	-10282.1	-9643.8	-9028.55	-8398.03	-7816.65	-7212.96	-6607.33	-5990.3	-5401.21	-4786.21	-4252.89	-3613	-2964.44	-2342.65	-1790.88	-1191.16	-569.137	-13.4323	527.624	1053.54	1579.12	2089.4	2255	2772.77	3265.49	3833.63	4319.68	5669.32	5573.57	5886.28	6203.31	6587.22	7109.04	7602.39	8112.45	8591.81	9090.24
	5.57234	-17238.2	-16609.6	-15954.8	-15351.5	-14722.9	-14094.3	-13465.8	-12874.9	-12246.4	-11591.6	-10936.8	-10314	-9665.51	-9049.99	-8417.64	-7835.32	-7229.42	-6623.98	-6005.76	-5416.35	-4801.5	-4267.85	-3628.06	-2983.24	-2362.55	-1808.08	-1207.41	-580.197	-26.0085	516.179	1043.21	1567.59	2077.86	2250.46	2770.05	3263.62	3833.18	4321.82	5664.54	5568.8	5883.42	6198.93	6583.63	7103.98	7599.13	8107.58	8588.29	9087.25
	5.58714	-17302.2	-16673.6	-16018.8	-15408.3	-14779.7	-14151.2	-13522.6	-12931	-12302.4	-11647.7	-10992.9	-10368.2	-9715.38	-9098.29	-8464.7	-7881.49	-7274.7	-6668.89	-6050.64	-5460.58	-4843.57	-4311.7	-3672.66	-3029.25	-2410.25	-1853.92	-1253.89	-624.036	-68.6125	472.943	999.968	1525.46	2036.78	2212.98	2736.81	3229.78	3802.38	4292.02	5629.51	5536.52	5852.08	6165.55	6552.37	7072.67	7567.3	8075.12	8556.54	9057.9
	5.60194	-17342.1	-16713.5	-16058.8	-15443.3	-14814.7	-14186.2	-13557.6	-12964.2	-12335.6	-11680.9	-11026.1	-10399.6	-9746.06	-9127.65	-8491.99	-7907.78	-7302.18	-6695	-6078.33	-5487.32	-4869.17	-4338.11	-3700.25	-3056.99	-2440.47	-1882.04	-1281.54	-651.129	-93.3059	447.893	975	1501.29	2012.98	2193.59	2720.29	3213.66	3789.65	4278.66	5612.26	5518.78	5836.01	6149.33	6536.85	7057.66	7550.26	8059.54	8541.11	9041.61
	5.61674	-17373.4	-16744.8	-16090.1	-15470.9	-14842.3	-14213.7	-13585.1	-12991	-12362.4	-11707.6	-11052.9	-10426.3	-9771.77	-9151.42	-8516.43	-7929.98	-7326.19	-6716.72	-6101.39	-5510	-4891.5	-4362.13	-3724	-3080.12	-2465.65	-1907.32	-1303.74	-675.951	-115.803	426.5	953.334	1479.76	1993.72	2178	2706.16	3198.78	3778.7	4268.88	5598.18	5504.95	5822.94	6135.81	6523.48	7044.76	7536.54	8048.22	8529.26	9028.15
	5.63154	-17427.9	-16799.4	-16144.6	-15523.7	-14895.1	-14266.6	-13638	-13042.7	-12414.2	-11759.4	-11104.6	-10477.2	-9822.13	-9201.35	-8567.22	-7980.2	-7376.45	-6766.94	-6153.9	-5559.03	-4943.7	-4411.68	-3775.58	-3130.52	-2518.12	-1959.14	-1355.14	-729.116	-165.982	376.424	902.496	1428.85	1944.92	2133.63	2663.65	3157.34	3739.16	4229.62	5555.4	5465.55	5781.92	6097.53	6485.57	7007.5	7498.71	8011.1	8491.28	8988.39
	5.64634	-17443.9	-16815.3	-16160.5	-15540.6	-14912	-14283.5	-13654.9	-13057.7	-12429.2	-11774.4	-11119.6	-10493.8	-9836.39	-9216.29	-8583.23	-7995.72	-7392.56	-6781.34	-6168.89	-5575.21	-4960.54	-4425.11	-3791.56	-3146.97	-2534.25	-1976.46	-1371.96	-746.971	-179.786	361.201	889.123	1414.1	1931.72	2128.1	2657.38	3151.01	3734.94	4228.43	5545.41	5458.11	5773.96	6091.57	6479.52	7001.76	7492.54	8005.34	8486.29	8980.01
	5.66114	-17487	-16858.5	-16203.7	-15584.1	-14955.5	-14326.9	-13698.4	-13100.9	-12472.4	-11817.6	-11162.8	-10537.6	-9878.95	-9259.4	-8625.26	-8039.37	-7435.85	-6825.26	-6211.87	-5619.71	-5004.85	-4466.7	-3835.65	-3192.26	-2579.06	-2021.02	-1417.22	-791.812	-222.048	318.173	845.741	1369.27	1889.52	2094.15	2622.82	3117.77	3701.71	4196.39	5507.55	5426.52	5741.31	6060.33	6448.98	6970.64	7460.21	7973.58	8454.67	8947.56
	5.67594	-17508.3	-16879.7	-16224.9	-15607	-14978.5	-14349.9	-13721.3	-13122.8	-12494.2	-11839.4	-11184.7	-10558.9	-9899.26	-9280.87	-8646.74	-8060.68	-7457.93	-6847.31	-6233.42	-5643.48	-5027.01	-4486.99	-3858.35	-3215.53	-2601.28	-2044.27	-1440.39	-814.261	-244.204	298.1	824.461	1347.62	1871.22	2083.76	2610.8	3107.96	3691.91	4186.85	5491.67	5414.59	5729.79	6048.34	6437.49	6959.84	7448.56	7961.45	8443.74	8936.59
	5.69074	-17524.2	-16895.6	-16240.9	-15622.1	-14993.6	-14365	-13736.4	-13137.6	-12509.1	-11854.3	-11199.5	-10575.6	-9914.09	-9295.7	-8660.37	-8076.48	-7471.73	-6864.72	-6248.73	-5660.28	-5042.89	-4500.44	-3873.16	-3231.8	-2617.83	-2060.88	-1457.02	-828.898	-259.304	283.126	807.852	1333.01	1857.8	2077.12	2604.66	3102.99	3686.01	4180.93	5479.06	5406.97	5723.71	6042.84	6431.13	6952.97	7439.98	7955.25	8437.12	8931.37
	5.70554	-17562.4	-16933.8	-16279.1	-15660.6	-15032	-14403.4	-13774.9	-13174.4	-12545.8	-11891	-11236.3	-10613.7	-9951.04	-9332.03	-8695.37	-8113.3	-7509.3	-6902.1	-6285.08	-5699.27	-5080.31	-4537.1	-3910.51	-3269.54	-2656.79	-2098.59	-1495.37	-867.486	-299.407	244.793	768.531	1295.94	1820.32	2048.46	2575.17	3074.98	3657.93	4153.72	5444.75	5376.51	5695.11	6016.17	6403.86	6926.46	7412.9	7929.04	8409.73	8905.25
	5.72034	-17563.8	-16935.2	-16280.4	-15659.4	-15030.8	-14402.2	-13773.7	-13174.3	-12545.7	-11891	-11236.2	-10614.6	-9949.79	-9332.91	-8693.71	-8113.59	-7510.08	-6902.26	-6284.47	-5699.59	-5080.45	-4537.06	-3912.14	-3269.91	-2657.31	-2099.39	-1497.77	-868.656	-301.553	244.489	765.06	1294.92	1818.16	2053.46	2582.46	3082.41	3666.19	4162.9	5447.27	5377.7	5700.04	6021.4	6406.87	6931.15	7419.42	7935.65	8415.67	8911.52
	5.73514	-17601.7	-16973.2	-16318.4	-15696.3	-15067.7	-14439.1	-13810.6	-13212.1	-12583.6	-11928.8	-11274	-10651.8	-9984.88	-9369.87	-8730.04	-8151.83	-7547.97	-6939.17	-6320.47	-5735.51	-5116.6	-4575.55	-3950.27	-3308.26	-2693.99	-2137.96	-1536.22	-908.8	-341.872	204.759	724.145	1257.22	1777.74	2022.39	2550.56	3052.08	3637.65	4135.87	5414.99	5345.75	5669.78	5992.42	6378.87	6905.44	7393.69	7909.71	8388.34	8884.3
	5.74994	-17614.2	-16985.6	-16330.8	-15709.3	-15080.8	-14452.2	-13823.6	-13227.6	-12599	-11944.2	-11289.5	-10664.5	-9999.07	-9383.4	-8742.44	-8165.98	-7560.75	-6953.39	-6334.96	-5748.45	-5130.89	-4591.21	-3966.68	-3322.64	-2709.58	-2153.36	-1552.68	-925.029	-358.308	188.712	706.105	1241.49	1761.98	2014.9	2541.42	3043.83	3631.69	4130.81	5407.79	5335.49	5661.42	5985.36	6372.91	6898.02	7388.55	7904.37	8383.18	8878.66
	5.76474	-17631.8	-17003.2	-16348.5	-15728.7	-15100.1	-14471.6	-13843	-13248.7	-12620.1	-11965.4	-11310.6	-10682	-10019.6	-9400.88	-8761.3	-8184.62	-7577.44	-6970.43	-6354.51	-5765.49	-5150.7	-4611.67	-3986.92	-3343.05	-2730.17	-2173.4	-1573.1	-945.568	-379.426	167.874	686.253	1219.82	1743.18	2001.08	2528.01	3031.22	3619.11	4120.89	5394.35	5324.17	5649.62	5974.66	6365.36	6887.51	7378.95	7894.35	8371.3	8868.45
	5.77954	-17663.2	-17034.6	-16379.8	-15763.4	-15134.8	-14506.2	-13877.7	-13285.5	-12656.9	-12002.2	-11347.4	-10714.8	-10055.5	-9433.44	-8794.25	-8217.19	-7610.21	-7003.64	-6390.12	-5800.34	-5186.38	-4647.34	-4024.45	-3379.06	-2768.21	-2209.71	-1609.84	-981.867	-415.625	130.661	650.11	1181.32	1707.11	1969.82	2498.66	3000.31	3592.87	4094.45	5366.2	5298.67	5623.31	5949.19	6341.96	6861.43	7354.8	7869.42	8348.11	8843.45
	5.79434	-17666.8	-17038.3	-16383.5	-15768.2	-15139.7	-14511.1	-13882.5	-13290.4	-12661.9	-12007.1	-11352.3	-10718.6	-10058.6	-9435.09	-8798.02	-8220.51	-7612.51	-7005.32	-6394.17	-5804.22	-5189.93	-4651.16	-4029.63	-3383.93	-2774.09	-2213.85	-1615.28	-985.161	-419.978	124.238	646.323	1176.17	1704.66	1969.83	2501.27	3002.02	3597.92	4100.42	5366.79	5303.87	5628.75	5952.19	6346.65	6866.12	7358.04	7871.24	8353.44	8850.55
	5.80914	-17703.3	-17074.7	-16419.9	-15806.7	-15178.1	-14549.6	-13921	-13328	-12699.5	-12044.7	-11389.9	-10757.9	-10096.3	-9470.97	-8834.86	-8258.08	-7649.69	-7043.69	-6433.59	-5843.72	-5227.63	-4689.46	-4070.52	-3423.71	-2814.23	-2252.16	-1653.11	-1023.43	-461.296	84.2757	607.541	1135.13	1665.56	1934.69	2467.28	2967.72	3567.6	4071.51	5334.13	5274.32	5600.93	5922.49	6317.83	6837.55	7329.11	7841.37	8325.15	8823.19
	5.82394	-17711.1	-17082.6	-16427.8	-15816	-15187.4	-14558.9	-13930.3	-13335.9	-12707.4	-12052.6	-11397.8	-10768.7	-10104.7	-9479.19	-8844.1	-8266.24	-7660.1	-7052.66	-6442.64	-5852.86	-5236.5	-4699.36	-4081.49	-3433.62	-2824.65	-2261.97	-1662.12	-1030.18	-472.917	73.1158	597.361	1125.11	1656.36	1928.97	2463.59	2964.67	3567.39	4072.79	5329.15	5273.52	5600.12	5920.92	6314.74	6835.15	7326.5	7838.38	8322.99	8823.12
	5.83874	-17724.2	-17095.6	-16440.9	-15830.2	-15201.6	-14573.1	-13944.5	-13346.8	-12718.2	-12063.5	-11408.7	-10783.7	-10120.4	-9494.01	-8858.52	-8279.35	-7676.48	-7065.76	-6456.67	-5867.11	-5250.52	-4714.23	-4098.13	-3449.78	-2838.76	-2277.48	-1675.78	-1043.74	-491.108	56.7163	580.585	1110.15	1639.56	1918.66	2453.35	2956.25	3560.08	4067.91	5319.43	5266.42	5593.19	5913.31	6306.2	6827.67	7320.55	7832.41	8315.2	8816.09
	5.85354	-17754.7	-17126.1	-16471.3	-15860.1	-15231.5	-14602.9	-13974.3	-13375.1	-12746.6	-12091.8	-11437	-10814.4	-10151.5	-9523.85	-8888.32	-8309.96	-7708.81	-7094.9	-6485.63	-5895.56	-5281.48	-4746.83	-4130.66	-3482.7	-2868.89	-2309.88	-1707.26	-1076.63	-525.471	22.4611	547.571	1078.6	1605.73	1892.11	2427.22	2930.17	3533.74	4044.85	5293.56	5242.4	5570.66	5891.96	6284.3	6804.16	7299.09	7811.64	8294.2	8792.75
	5.86834	-17757.5	-17128.9	-16474.1	-15862	-15233.5	-14604.9	-13976.3	-13374.7	-12746.2	-12091.4	-11436.6	-10814.3	-10153.4	-9524.92	-8890.97	-8312.13	-7709.85	-7096.25	-6487.49	-5897.99	-5282.41	-4750.24	-4134.12	-3487.03	-2869.98	-2313.26	-1710.29	-1081.7	-530.75	19.0435	544.376	1076.25	1600.55	1896.96	2430.79	2934.59	3534.55	4050.53	5295.2	5246.88	5575.85	5897.35	6289.9	6809.94	7305.05	7818.65	8300.14	8797.38
	5.88314	-17822.6	-17194	-16539.3	-15925.5	-15296.9	-14668.3	-14039.8	-13439.3	-12810.7	-12155.9	-11501.2	-10877.2	-10218.6	-9588.3	-8958.08	-8377.67	-7774.52	-7162.26	-6553.62	-5962.93	-5348.74	-4818.74	-4200.8	-3553.8	-2938.54	-2380.5	-1778.48	-1153.85	-600.582	-50.8081	473.443	1007.53	1528.89	1833.39	2366.65	2870.78	3469.55	3989.41	5234.08	5190.3	5518.89	5845.49	6238.3	6758.09	7252.11	7766.21	8247.34	8743.98
	5.89794	-17860.3	-17231.8	-16577	-15963	-15334.4	-14705.8	-14077.2	-13478.7	-12850.2	-12195.4	-11540.6	-10912.9	-10257.1	-9628.27	-8998.49	-8416.96	-7814.03	-7202.77	-6592.84	-6003.85	-5389.27	-4859.5	-4242.37	-3594.18	-2979.11	-2421.07	-1820.15	-1196.94	-644.47	-94.0173	431.042	964.672	1484.83	1796.72	2329.37	2833.14	3431.88	3956.09	5199.06	5157.96	5487.8	5817.2	6208.93	6729.36	7224.23	7738.25	8218.1	8714.8
	5.91274	-17902.8	-17274.2	-16619.5	-16004.5	-15376	-14747.4	-14118.8	-13521.7	-12893.1	-12238.4	-11583.6	-10955.1	-10301.5	-9672.02	-9043.6	-8460.28	-7857.69	-7248.61	-6636.29	-6047.15	-5433.69	-4903.18	-4285.88	-3637.61	-3023.27	-2465.15	-1865.17	-1243.41	-691.086	-140.564	383.319	919.061	1436.66	1755.49	2286.89	2792.91	3392.71	3918.99	5157.74	5122.43	5452.97	5784.62	6175.39	6698.08	7192.08	7705.9	8186.23	8681.82
	5.92754	-17919.9	-17291.3	-16636.5	-16022.3	-15393.7	-14765.1	-14136.6	-13539.9	-12911.4	-12256.6	-11601.8	-10972	-10320.8	-9691.15	-9064.56	-8477.39	-7877.08	-7268	-6652.79	-6066.37	-5453.45	-4920.96	-4304.21	-3656.96	-3040.81	-2483.6	-1886.04	-1262.66	-711.605	-159.034	362.144	897.675	1416.4	1740.4	2271.74	2779.98	3379.95	3908.43	5141.63	5109.31	5441.61	5774.58	6164.18	6687.49	7182.47	7696.19	8176.87	8672.07
	5.94234	-17911.8	-17283.2	-16628.5	-16018.2	-15389.6	-14761	-14132.4	-13535.3	-12906.8	-12252	-11597.2	-10965	-10316.7	-9684.84	-9058.57	-8470.99	-7870.32	-7262.62	-6645.1	-6059.03	-5446.46	-4913.19	-4296.77	-3649.41	-3033.05	-2476.49	-1879.33	-1255.84	-704.409	-151.952	369.274	902.869	1422.27	1751.77	2283.51	2791.94	3392.89	3924.8	5151.87	5121.03	5455.51	5789.23	6177.17	6700.58	7195.26	7709.84	8190.27	8685.48
	5.95714	-17938.9	-17310.3	-16655.5	-16049.3	-15420.7	-14792.2	-14163.6	-13565.3	-12936.8	-12282	-11627.2	-10995.2	-10348.5	-9715.2	-9087.82	-8499.27	-7899.93	-7291.35	-6674.41	-6088.63	-5478.28	-4940.94	-4326.05	-3678.9	-3062.77	-2505.12	-1910.33	-1285.82	-733.515	-183.122	339.104	870.086	1391.02	1724.57	2259.4	2766.69	3369.05	3902.07	5127.23	5100.76	5437.22	5769.55	6156.92	6681.15	7175.7	7691.27	8171.81	8665.23
	5.97195	-17936.1	-17307.6	-16652.8	-16049.8	-15421.2	-14792.6	-14164	-13565.3	-12936.8	-12282	-11627.2	-10993.9	-10347.4	-9714.5	-9084.62	-8497.72	-7897.82	-7288.98	-6674.55	-6087.07	-5477.59	-4939.15	-4323.82	-3676.91	-3062.25	-2502.88	-1907.95	-1285.04	-729.358	-182.5	341.219	871.815	1392.98	1729.14	2264.96	2775.23	3377.5	3912.1	5134	5110.54	5448.03	5778.19	6167.11	6690.28	7185.23	7700.5	8182.4	8674.84
	5.98675	-17948.6	-17320.1	-16665.3	-16064.2	-15435.6	-14807	-14178.4	-13579.2	-12950.6	-12295.9	-11641.1	-11008.7	-10362.3	-9725.8	-9096.56	-8509.4	-7910.26	-7299.81	-6688.67	-6098.61	-5490.78	-4952.15	-4335.53	-3689.55	-3075.94	-2515.62	-1920.25	-1299.63	-741.392	-196.087	327.601	858.923	1380.43	1718.35	2255.56	2769.41	3372.38	3906.06	5126.84	5106.35	5446.33	5773.41	6163.94	6687.37	7180.35	7698.27	8180.42	8672.98
	6.00155	-17967.2	-17338.6	-16683.8	-16080.7	-15452.1	-14823.5	-14195	-13596.8	-12968.2	-12313.4	-11658.7	-11025.4	-10380.3	-9741.41	-9112.4	-8525.96	-7926.28	-7315.59	-6708.03	-6114.36	-5505.85	-4971.39	-4351.69	-3706.48	-3093.19	-2532.86	-1936.17	-1319.07	-758.241	-214.727	311.451	841.99	1363.62	1704.27	2240.39	2759.2	3360.9	3895.32	5115.73	5096.98	5438.77	5764.84	6157.36	6679.7	7171.67	7692.19	8172.42	8667.05
	6.01635	-17966.4	-17337.8	-16683.1	-16077.8	-15449.2	-14820.6	-14192.1	-13593.3	-12964.8	-12310	-11655.2	-11021.6	-10375.9	-9735.94	-9106.72	-8521.58	-7923.15	-7310.35	-6704.32	-6107.65	-5500.1	-4968.89	-4347.02	-3703.48	-3088.36	-2529.08	-1931.49	-1316.75	-754.76	-211.052	316.161	845.255	1367.79	1710.52	2250.44	2769.03	3371.64	3904.86	5123.72	5107.11	5450.58	5776.09	6170.46	6692.84	7182.19	7705.59	8183.62	8679.31
	6.03115	-17998.2	-17369.6	-16714.8	-16106.5	-15477.9	-14849.3	-14220.8	-13622.8	-12994.2	-12339.4	-11684.7	-11051.7	-10403.7	-9764.91	-9135.82	-8549.72	-7951.23	-7339.23	-6733.8	-6135.68	-5527.39	-4999.13	-4375.48	-3733.22	-3117.53	-2559.09	-1961.08	-1346.63	-785.704	-242.367	285.573	813.235	1335.83	1681.94	2224.47	2743.17	3344.64	3878.71	5097.75	5083.91	5428.62	5756.72	6150.46	6673.35	7161.19	7684.8	8163.44	8658.63
	6.04595	-17994	-17365.4	-16710.7	-16104.1	-15475.5	-14846.9	-14218.4	-13617.5	-12988.9	-12334.2	-11679.4	-11048.8	-10397.6	-9758.11	-9130.43	-8543.77	-7946.03	-7333.24	-6726.23	-6130.77	-5521.12	-4993.85	-4369.26	-3728.88	-3110.5	-2554.57	-1953.72	-1340.06	-780.911	-238.491	290.151	816.641	1337.63	1688.88	2231.26	2749.9	3352.92	3886.37	5105.96	5093.37	5438.14	5767.27	6161.48	6685.04	7171.27	7694.28	8173.76	8670.67
	6.06075	-18002.4	-17373.8	-16719.1	-16113.6	-15485	-14856.4	-14227.8	-13625.8	-12997.2	-12342.5	-11687.7	-11059.5	-10405	-9764.96	-9139.34	-8550.95	-7952.21	-7340.99	-6731.68	-6140.63	-5528.71	-5001.42	-4376.07	-3738.15	-3118.45	-2561.99	-1960.03	-1344.95	-788.51	-247.813	280.41	804.16	1323.41	1679.42	2222.59	2740.19	3345.09	3878.76	5099.56	5088.02	5432.4	5763.61	6158.94	6683.02	7168.12	7690.04	8170.11	8669.02
	6.07555	-18012.8	-17384.2	-16729.5	-16123.8	-15495.2	-14866.7	-14238.1	-13634.6	-13006	-12351.2	-11696.5	-11068.6	-10411.2	-9771.74	-9146.45	-8557	-7957.03	-7347.43	-6734.91	-6149.03	-5534.12	-5006.24	-4382.21	-3743.83	-3123.78	-2567.33	-1962.57	-1348.76	-795.525	-257.686	270.119	791.92	1309.18	1667.77	2211.2	2727.34	3336.78	3869.6	5091.34	5082.64	5426.12	5758.89	6155.16	6678.67	7164.59	7684.24	8165.23	8666.98
	6.09035	-18000.3	-17371.7	-16717	-16106.9	-15478.3	-14849.7	-14221.2	-13619	-12990.5	-12335.7	-11680.9	-11053.1	-10390.7	-9749.48	-9121.96	-8533.18	-7931.21	-7323.67	-6709.86	-6128.04	-5509.87	-4980.52	-4358.3	-3719.67	-3096.85	-2539.33	-1933	-1321.61	-770.526	-236.899	286.467	804.827	1318.94	1682.15	2223.08	2739.56	3351.27	3883.14	5105.71	5099.25	5441.88	5775.04	6172.24	6695.93	7181.32	7701.41	8183.04	8684.81
	6.10515	-18022.6	-17394	-16739.2	-16125.1	-15496.5	-14867.9	-14239.4	-13637.7	-13009.1	-12354.4	-11699.6	-11071	-10402.8	-9761.39	-9130.88	-8541.53	-7937.9	-7331.67	-6717.68	-6138.13	-5516.82	-4984.01	-4365.48	-3726.29	-3098.57	-2540.57	-1933.95	-1328.33	-782.697	-251.811	266.39	778.057	1288.3	1655.1	2195.73	2712.83	3326.55	3857.76	5081.52	5079.13	5422.51	5755.17	6154.55	6677.48	7161.87	7683.47	8164.67	8665.54
	6.11995	-18006.7	-17378.1	-16723.4	-16104.9	-15476.3	-14847.7	-14219.2	-13614.6	-12986	-12331.2	-11676.5	-11048.2	-10370.6	-9723.82	-9089.27	-8503.09	-7897.77	-7290.76	-6673.92	-6096.89	-5475.22	-4937.23	-4320.47	-3680.36	-3050.06	-2491.58	-1885.25	-1284.98	-746.984	-217.39	286.308	788.728	1293.46	1664.52	2202.29	2723	3335.25	3868.79	5090.9	5091.21	5436.13	5766.28	6168.78	6690.67	7175.1	7696.65	8177.85	8677.99
	6.13475	-18002.7	-17374.1	-16719.3	-16095	-15466.4	-14837.8	-14209.3	-13602.2	-12973.6	-12318.8	-11664.1	-11034.3	-10344.4	-9693.49	-9054.18	-8467.92	-7862.24	-7253.41	-6634.7	-6058.52	-5434.31	-4893.07	-4277.22	-3635.55	-2996.44	-2438.27	-1838.74	-1244.53	-718.369	-195.608	290.352	779.821	1277.87	1652.74	2189.99	2712.57	3326.08	3859.35	5083.21	5085.66	5431.23	5760.31	6165.55	6687.24	7171.01	7693.27	8173.4	8672.98
	6.14955	-17985.1	-17356.5	-16701.8	-16069.1	-15440.5	-14812	-14183.4	-13573	-12944.5	-12289.7	-11634.9	-11002.1	-10298.2	-9639.71	-9000.43	-8414.8	-7805.63	-7195.82	-6573.2	-5998.69	-5376.5	-4832.05	-4217.71	-3572.88	-2929.38	-2378.17	-1788.46	-1213.21	-698.652	-170.358	293.955	773.096	1265.53	1643.7	2180.76	2706.22	3318.01	3854	5080.39	5084.17	5429.1	5757.75	6165.04	6685.25	7168.77	7692.72	8171.19	8673.08
	6.16435	-17932.2	-17303.6	-16648.9	-16003.6	-15375.1	-14746.5	-14117.9	-13506.1	-12877.5	-12222.8	-11568	-10930.2	-10208.2	-9545.35	-8908.43	-8316.22	-7705.53	-7096.34	-6478.58	-5899.23	-5281.51	-4734.2	-4122.69	-3470.08	-2816.99	-2260.37	-1697.62	-1102.3	-605.135	-110.279	313.774	781.183	1273.16	1653.73	2193.03	2718.3	3329.2	3868.32	5096.59	5101.21	5446.58	5775.13	6181.61	6700.79	7184.87	7709.64	8188.32	8690.93
	6.17915	-17898.6	-17270	-16615.2	-15957.8	-15329.2	-14700.7	-14072.1	-13456.8	-12828.2	-12173.5	-11518.7	-10877.3	-10145.9	-9483.14	-8852.74	-8258.94	-7646.33	-7039.13	-6425	-5851.17	-5241.42	-4695.81	-4085.56	-3425.79	-2766.67	-2215.04	-1682.82	-1101.96	-606.459	-113.506	291.668	755.998	1248.77	1630.53	2172.77	2697.69	3306.69	3849.84	5080.39	5088.47	5432.24	5763.47	6168.31	6687.84	7171.39	7697.52	8175.66	8679.43
	6.19395	-17806.9	-17178.4	-16523.6	-15857.4	-15228.9	-14600.3	-13971.7	-13354.4	-12725.8	-12071.1	-11416.3	-10771.8	-10034.4	-9378.45	-8753.52	-8162.39	-7551.92	-6959.37	-6361.84	-5790.03	-5190.27	-4646.83	-4045.82	-3382.52	-2725.01	-2174.59	-1660.71	-1067.35	-577.138	-94.8114	292.453	759.432	1258.73	1640.16	2185.04	2709.45	3318.55	3864.63	5095.88	5105.13	5449.41	5781.74	6184.07	6704.13	7190.33	7713.67	8193.32	8695.8
	6.20875	-17732.5	-17103.9	-16449.2	-15784.2	-15155.7	-14527.1	-13898.5	-13278.7	-12650.1	-11995.3	-11340.6	-10697	-9962.67	-9313.08	-8699.08	-8112.35	-7506.28	-6925.15	-6337.22	-5774.84	-5175.52	-4636.52	-4047.58	-3384.53	-2729.35	-2183.59	-1691.64	-1106.57	-611.498	-131.828	269.1	741.527	1246.04	1629.94	2175.36	2699.24	3309.08	3857.29	5090.1	5100.52	5445.22	5780.83	6179.72	6701.12	7190.04	7710.22	8190.6	8692.9
	6.22355	-17656.2	-17027.6	-16372.8	-15724	-15095.5	-14466.9	-13838.3	-13223.7	-12595.2	-11940.4	-11285.7	-10645.9	-9931.16	-9298.78	-8695.34	-8114.75	-7509.09	-6942.28	-6369.75	-5811.94	-5216.01	-4685.43	-4102.05	-3446.81	-2805.56	-2252.13	-1755.15	-1147.42	-643.897	-166.052	247.382	730.676	1240.19	1625.24	2171.34	2695.98	3307.05	3856.08	5089.61	5101.9	5447.55	5783.9	6181.4	6704.02	7195.95	7712.6	8194.73	8695
	6.23835	-17580.8	-16952.3	-16297.5	-15663.4	-15034.8	-14406.2	-13777.7	-13169.5	-12540.9	-11886.2	-11231.4	-10597.9	-9905.18	-9291.69	-8703.8	-8136.36	-7529.33	-6970.55	-6413.02	-5867.7	-5273.9	-4750.57	-4168.29	-3521.49	-2893.76	-2336.95	-1832.7	-1229.87	-709.056	-214.252	235.256	730.597	1243.04	1629.63	2175.97	2701.68	3314.46	3863.72	5097.27	5111.14	5458.89	5794.51	6193.21	6715.27	7210.56	7725.83	8207.89	8707.13
	6.25315	-17577.3	-16948.7	-16293.9	-15686.7	-15058.2	-14429.6	-13801	-13203.2	-12574.6	-11919.9	-11265.1	-10639	-9977.15	-9375.95	-8791.16	-8229.09	-7620.07	-7060.11	-6508.87	-5967.24	-5376.36	-4860.74	-4275.35	-3636.34	-3016.3	-2462.85	-1930.17	-1319.84	-791.258	-272.354	196.557	703.055	1218.73	1606.37	2153.91	2680.69	3293.74	3843.48	5080.06	5096.73	5445.83	5778.93	6181.59	6703.25	7200.07	7715.48	8197.04	8694.3
	6.26795	-17574	-16945.5	-16290.7	-15713.2	-15084.6	-14456	-13827.5	-13239.6	-12611	-11956.2	-11301.5	-10682.3	-10049.9	-9451.6	-8860.26	-8299.55	-7691.1	-7118.5	-6562.11	-6016.28	-5424.69	-4906.63	-4318.81	-3680.97	-3062.88	-2507.04	-1960.52	-1343.84	-806.001	-285.511	197.245	710.049	1229.01	1618.58	2165.93	2694.8	3306.38	3858.89	5095.76	5115	5464.93	5796.11	6202.77	6723.34	7219.61	7735.7	8218.12	8714.13
	6.28275	-17638.8	-17010.2	-16355.4	-15801	-15172.4	-14543.9	-13915.3	-13335.6	-12707.1	-12052.3	-11397.5	-10781.9	-10181.5	-9581.58	-8978.09	-8415.59	-7807.18	-7221.02	-6654.27	-6099.7	-5506.06	-4987.95	-4388.75	-3749.08	-3135.34	-2584.24	-2012.94	-1400.3	-854.043	-322.366	176.642	694.425	1217.29	1607.92	2156.53	2686.53	3297.77	3850.44	5091.42	5113.33	5462.54	5793.7	6201.75	6724.07	7217.99	7734.81	8217.86	8712.81
	6.29755	-17715.7	-17087.1	-16432.4	-15880.2	-15251.6	-14623	-13994.4	-13413.4	-12784.9	-12130.1	-11475.3	-10859.4	-10262.3	-9658.25	-9047.54	-8481.91	-7875.36	-7279.54	-6702.63	-6139.6	-5543.5	-5021.32	-4420.51	-3781.13	-3166.83	-2613.7	-2033.22	-1417.94	-869.677	-335.124	170.053	691.278	1216.81	1607.69	2157.45	2689.03	3299.48	3852.97	5098.64	5121.64	5470.66	5803.42	6210.65	6733.66	7227.25	7744.75	8226.92	8723.91
	6.31235	-17810.4	-17181.8	-16527.1	-15961.6	-15333.1	-14704.5	-14075.9	-13493	-12864.4	-12209.7	-11554.9	-10934.1	-10330.1	-9719.91	-9101.19	-8529.36	-7924.63	-7325.5	-6739.98	-6170.16	-5568.84	-5042.87	-4439.05	-3799.08	-3185.02	-2630.01	-2042.68	-1429.02	-879.215	-341.881	169.842	693.265	1220.86	1610.77	2162.45	2695.68	3305.8	3858.84	5110.17	5134.22	5482.14	5817.2	6222.63	6746.99	7240.94	7759.52	8239.08	8738.02
	6.32715	-17906.9	-17278.3	-16623.5	-16045.8	-15417.2	-14788.6	-14160.1	-13572.9	-12944.3	-12289.5	-11634.8	-11012.9	-10397.7	-9783.21	-9159.28	-8580.24	-7979.95	-7381.5	-6786.39	-6211.62	-5606.53	-5078.97	-4471.92	-3831.8	-3216.83	-2662.69	-2070.25	-1459.11	-907.262	-366.583	147.672	673.427	1201.26	1591.97	2143.43	2677.95	3288.32	3841.68	5098.74	5124.84	5473.98	5809.64	6213.86	6738.34	7233.96	7751.14	8230.82	8730.29
	6.34195	-17950.5	-17322	-16667.2	-16077.7	-15449.1	-14820.5	-14192	-13601.4	-12972.8	-12318	-11663.3	-11038.5	-10410.6	-9794.25	-9169.22	-8587.42	-7990.63	-7389.08	-6788.61	-6210.77	-5603.18	-5073.39	-4464.41	-3826.21	-3209.44	-2654.77	-2061.53	-1451.34	-898.63	-357.623	159.125	685.341	1212.54	1606.98	2157.69	2691.94	3304	3858.22	5119.59	5147.07	5496.78	5831	6236.06	6760.79	7256.86	7773.09	8252.67	8752.13
	6.35675	-18004.1	-17375.5	-16720.8	-16124.9	-15496.4	-14867.8	-14239.2	-13642.9	-13014.3	-12359.5	-11704.8	-11079.2	-10441.2	-9824.09	-9198.16	-8614.03	-8016.81	-7413.63	-6809.66	-6230.71	-5621.73	-5091.45	-4480.31	-3841.91	-3224.63	-2671.52	-2074.6	-1467.52	-913.463	-372.69	145.648	673.266	1199.82	1596.72	2146.69	2680.05	3294.12	3848.72	5115.19	5145.48	5498.15	5829.16	6233.8	6761.67	7256.2	7772.3	8251.79	8750.7
	6.37155	-18026.3	-17397.7	-16743	-16144.4	-15515.8	-14887.3	-14258.7	-13657.6	-13029	-12374.2	-11719.5	-11094.2	-10447.4	-9830.41	-9204.13	-8620.4	-8022.33	-7418.42	-6812.13	-6231.8	-5622.23	-5090.8	-4478.8	-3840.52	-3224.52	-2670.01	-2072.67	-1465.56	-910.366	-372.07	148.489	676.639	1201.04	1599.95	2150.28	2680.68	3298.52	3853.16	5125.84	5157.46	5511.92	5840.92	6245.74	6775.6	7269.64	7785.2	8264.27	8762.94
	6.38636	-18036.4	-17407.9	-16753.1	-16150.7	-15522.1	-14893.6	-14265	-13661.4	-13032.8	-12378	-11723.3	-11098.4	-10446.8	-9828.83	-9203.14	-8620.17	-8020.2	-7415.22	-6809.77	-6228.11	-5619.48	-5086.83	-4473.78	-3833.53	-3219.93	-2666.12	-2066.1	-1460	-903.963	-367.765	155.267	682.291	1207.67	1608.29	2157.24	2685.43	3304.81	3859.48	5138.45	5173.26	5527.16	5855.77	6259.72	6793.56	7285.82	7802.02	8280.26	8778.08
	6.40116	-18058.3	-17429.8	-16775	-16169.3	-15540.7	-14912.1	-14283.6	-13680.9	-13052.4	-12397.6	-11742.8	-11117	-10464.6	-9846.31	-9219.39	-8637.89	-8037.12	-7431.26	-6826.6	-6243.73	-5635.02	-5101.23	-4488.45	-3846.98	-3236.71	-2680.77	-2079.54	-1474.51	-917.192	-381.836	141.824	668.705	1193.34	1592.18	2142.58	2669.4	3291	3843.22	5129.28	5168.26	5521.09	5850.64	6255.84	6790.3	7281.6	7798.74	8277.16	8776.53
	6.41596	-18041.2	-17412.6	-16757.9	-16151.9	-15523.3	-14894.7	-14266.1	-13663.6	-13035.1	-12380.3	-11725.5	-11100.5	-10448.3	-9827.97	-9200.38	-8619.08	-8020.3	-7413.03	-6809.5	-6223.95	-5615.56	-5084.64	-4469.58	-3827.09	-3218.27	-2660.93	-2060.11	-1454.61	-898.579	-362.822	161.456	686.925	1213.21	1611.11	2161.25	2687.86	3310.65	3860.5	5153.39	5194.29	5546.86	5876.72	6282.83	6818.15	7307.54	7826.7	8305.36	8804.27
	6.43076	-18050.7	-17422.2	-16767.4	-16161.7	-15533.2	-14904.6	-14276	-13672.1	-13043.5	-12388.7	-11734	-11109.6	-10460	-9838.2	-9210	-8629.1	-8028.5	-7422.28	-6820.02	-6232.44	-5622.16	-5093.65	-4478.2	-3836.09	-3228.64	-2669.53	-2071.59	-1463.34	-908.783	-372.318	150.551	677.302	1202.97	1598.77	2149.89	2677.11	3302.43	3850.19	5150.13	5192.05	5546.43	5875.9	6284.74	6818.99	7308.49	7828.48	8305.69	8806.04
	6.44556	-18039	-17410.5	-16755.7	-16152.9	-15524.3	-14895.7	-14267.1	-13661.5	-13032.9	-12378.1	-11723.4	-11100.4	-10452.3	-9829.17	-9201.32	-8620.37	-8020.09	-7413.42	-6811.03	-6222.3	-5612.64	-5086.16	-4467.24	-3827.19	-3218.42	-2659.78	-2063.66	-1452.75	-900.536	-364.399	157.269	683.348	1213.07	1607.9	2156.71	2684.49	3312.45	3858.04	5164.85	5207.12	5561.67	5891.18	6303.45	6836.44	7326.17	7845.86	8322.86	8823.59
	6.46036	-18031.7	-17403.1	-16748.4	-16143.5	-15515	-14886.4	-14257.8	-13651.9	-13023.3	-12368.6	-11713.8	-11089.8	-10445.1	-9819.57	-9193.71	-8612.95	-8011.61	-7405.08	-6803.35	-6214.14	-5604.43	-5077.08	-4456.51	-3819.79	-3209.31	-2652.47	-2056.21	-1444.76	-893.358	-358.132	163.003	689.676	1219.28	1612.79	2161.82	2692.41	3320.46	3865.73	5177.27	5220.88	5577.17	5907.83	6319.59	6852.3	7341.14	7862.24	8338.9	8838.96
	6.47516	-18035.6	-17407	-16752.2	-16148.5	-15519.9	-14891.3	-14262.8	-13658.2	-13029.6	-12374.8	-11720.1	-11094.6	-10454.6	-9826.37	-9201.59	-8620.25	-8019.75	-7413.05	-6810.58	-6222.53	-5612.86	-5086.81	-4462.32	-3829.09	-3216.39	-2661.95	-2065.12	-1453.7	-905.115	-368.027	153.765	678.919	1209.83	1600.26	2150.12	2681.54	3309.79	3856.37	5173.72	5220.39	5576.42	5909.73	6319.81	6851.68	7340.97	7862.69	8339.2	8839.96
	6.48996	-18014.6	-17386	-16731.2	-16124.3	-15495.7	-14867.2	-14238.6	-13636.2	-13007.6	-12352.8	-11698.1	-11070.4	-10435.4	-9805.81	-9179.3	-8600.5	-7998.53	-7391.89	-6788.51	-6202.08	-5592.7	-5066.61	-4439.49	-3810.61	-3196.74	-2644.67	-2044.97	-1436.46	-887.456	-350.235	171.729	698.507	1228.76	1614.81	2167.92	2701.54	3328.28	3876.91	5198.21	5247.91	5602.09	5940.39	6346.77	6877.29	7367.64	7889.66	8367.23	8867.28
	6.50476	-18015.8	-17387.2	-16732.5	-16126.3	-15497.7	-14869.1	-14240.6	-13639.1	-13010.5	-12355.8	-11701	-11073.3	-10441.9	-9813.59	-9185.33	-8606.83	-8004.48	-7397.17	-6793.49	-6209.03	-5599.85	-5074.91	-4446.41	-3818.36	-3203.84	-2654.94	-2052.97	-1446.7	-897.53	-361.031	162.725	689.048	1218.56	1603.13	2155.65	2690.76	3317.91	3868.48	5194.78	5248.25	5601.68	5942.64	6348.04	6877.1	7369.47	7889.86	8367.96	8868.24
	6.51956	-17995.1	-17366.5	-16711.7	-16103.7	-15475.1	-14846.5	-14218	-13617.8	-12989.2	-12334.5	-11679.7	-11053.3	-10424.6	-9795.09	-9165.39	-8587.39	-7987.9	-7378.14	-6773.9	-6190.96	-5581.79	-5057.72	-4429.48	-3802.28	-3187.02	-2639.21	-2038.1	-1434.99	-882.777	-347.334	177.94	704.081	1233.1	1615.81	2167.75	2704	3329.53	3883.03	5214.82	5271.65	5623.09	5967.1	6372.19	6901.38	7392.53	7912.81	8392.63	8891.83
	6.53436	-17979.9	-17351.3	-16696.5	-16088.5	-15459.9	-14831.3	-14202.8	-13601.9	-12973.3	-12318.5	-11663.8	-11039.1	-10410.4	-9781.63	-9151.46	-8572.84	-7973.17	-7364.49	-6758.41	-6178.96	-5567.88	-5045.2	-4418.5	-3792.74	-3176.36	-2627.85	-2029.38	-1427.93	-873.966	-338.817	186.574	713.172	1240.82	1622.67	2173.87	2710.51	3336.36	3891.99	5229.69	5287.98	5640.76	5985.51	6390.52	6920.33	7412.29	7930.28	8410.27	8909.93
	6.54916	-17977.5	-17348.9	-16694.1	-16085.4	-15456.8	-14828.2	-14199.6	-13599.1	-12970.5	-12315.7	-11661	-11038.8	-10406.5	-9778.99	-9149.23	-8569.37	-7971.82	-7362.91	-6756.45	-6177.51	-5566.46	-5044.45	-4421.67	-3796.91	-3180.02	-2631.41	-2032.74	-1433.59	-878.483	-341.83	179.566	707.779	1234.55	1616.14	2167.17	2703.56	3328.16	3885.69	5232.09	5291.1	5645.25	5990.48	6397.78	6926.25	7418.75	7934.59	8416.65	8915.13
	6.56396	-17946.5	-17317.9	-16663.1	-16057.1	-15428.6	-14800	-14171.4	-13570.1	-12941.5	-12286.8	-11632	-11010.6	-10374.1	-9748.85	-9119.28	-8539.35	-7941.82	-7334.03	-6726.39	-6149.51	-5537.42	-5018.58	-4396.78	-3773.59	-3156.15	-2608.21	-2010.4	-1411.69	-856.174	-318.634	199.007	727.502	1256.01	1635.74	2188.85	2723.65	3347.19	3906.24	5261.06	5319.8	5676.46	6021.42	6429.19	6958.61	7451.49	7964.16	8447.39	8945.12
	6.57876	-17946.5	-17317.9	-16663.2	-16056.3	-15427.8	-14799.2	-14170.6	-13568.8	-12940.2	-12285.5	-11630.7	-11008.9	-10371.2	-9744.36	-9117.31	-8536.29	-7940.89	-7333.58	-6725.68	-6151.4	-5538.86	-5020.62	-4402.67	-3778.6	-3162.83	-2616.22	-2017.56	-1419.43	-863.956	-326.836	188.621	716.902	1247.5	1624.27	2179.45	2713.65	3334.63	3896.17	5259.44	5320.51	5676.66	6022.45	6431.22	6962.48	7454.94	7967.11	8450.03	8948
	6.59356	-17920.6	-17292.1	-16637.3	-16030.9	-15402.3	-14773.7	-14145.1	-13542.6	-12914	-12259.2	-11604.5	-10982.2	-10344.9	-9716.99	-9090.96	-8508.38	-7914.8	-7309.25	-6699.85	-6128.04	-5516.57	-5000.11	-4384.63	-3757.7	-3144.96	-2598.13	-1999.15	-1400.44	-848.291	-308.968	204.756	731.04	1264.71	1638.87	2195.41	2729.61	3348.85	3910.81	5282.57	5346.46	5700.84	6046.21	6455.16	6989.52	7480.91	7992.22	8477.3	8972.08
	6.60836	-17899.5	-17270.9	-16616.2	-16008.7	-15380.1	-14751.6	-14123	-13519	-12890.4	-12235.7	-11580.9	-10959.3	-10323.5	-9695.38	-9070.19	-8488.18	-7896.52	-7291.34	-6682.49	-6112.92	-5501.88	-4985.27	-4372.38	-3742.52	-3132.03	-2584.97	-1986.47	-1387.5	-836.915	-297.363	214.325	741.172	1274.65	1648.12	2204.16	2740.07	3359.64	3922.18	5298.86	5366.48	5721.07	6065.32	6475.3	7009.16	7499.7	8014.14	8498.94	8992.17
	6.62316	-17886.8	-17258.2	-16603.4	-15995.3	-15366.7	-14738.2	-14109.6	-13506.4	-12877.8	-12223.1	-11568.3	-10947.4	-10314.2	-9686.59	-9061.56	-8478.9	-7890.03	-7286.74	-6677.06	-6108.48	-5498.86	-4982.63	-4370.41	-3737.23	-3127.04	-2579.66	-1983.17	-1382.24	-834.609	-295.275	214.72	742.125	1275.11	1648.04	2202.09	2740.19	3361.76	3923.41	5307.2	5377.15	5732.4	6076.63	6485.91	7021.02	7510.66	8026.73	8511.71	9004.34
	6.63796	-17853.7	-17225.2	-16570.4	-15961	-15332.4	-14703.8	-14075.3	-13470.6	-12842.1	-12187.3	-11532.5	-10913.7	-10282.5	-9655.09	-9031.32	-8449.06	-7860.91	-7257.01	-6650.93	-6081.31	-5472.14	-4953.21	-4341.98	-3708.73	-3096.55	-2548.56	-1954.14	-1351.66	-804.565	-268.153	241.197	769.657	1302.83	1675.09	2224.7	2764.91	3389.21	3950.51	5341.65	5411.22	5769.39	6112.47	6521.4	7055.82	7544.9	8064.44	8547.67	9040.17
	6.65276	-17830.3	-17201.7	-16547	-15940.5	-15311.9	-14683.3	-14054.8	-13449.9	-12821.3	-12166.5	-11511.8	-10894.1	-10264	-9638.07	-9014.4	-8432.64	-7843.41	-7240.44	-6634.91	-6064.62	-5454.82	-4934.76	-4323.69	-3689.52	-3076.6	-2526.74	-1934.72	-1332.28	-786.361	-251.681	259.671	786.005	1318.74	1690.57	2237.82	2777.13	3404.97	3965.44	5366.47	5437.52	5796.14	6140.47	6548.73	7083.81	7572.64	8092.79	8575.13	9068.38
	6.66756	-17800.4	-17171.8	-16517	-15911.2	-15282.6	-14654.1	-14025.5	-13419.7	-12791.1	-12136.4	-11481.6	-10863.6	-10234.5	-9609.05	-8984.59	-8403.88	-7813.58	-7209.26	-6605.55	-6033.66	-5422.06	-4899.54	-4288.98	-3653.58	-3041.06	-2490.03	-1898.29	-1297.05	-752.523	-219.054	293.06	818.762	1351.23	1720.71	2266.7	2804.16	3435.45	3997.28	5406.34	5475.82	5836.33	6181.14	6591.04	7124.2	7613.86	8133.58	8616.11	9109.8
	6.68236	-17795.9	-17167.4	-16512.6	-15905.7	-15277.2	-14648.6	-14020	-13415.7	-12787.1	-12132.4	-11477.6	-10857.2	-10229	-9603.33	-8977.36	-8397.62	-7805.65	-7201.08	-6596.93	-6022.99	-5410.4	-4885.13	-4275.94	-3638.99	-3028.19	-2474.17	-1883.48	-1283.77	-739.897	-207.881	303.801	829.946	1360.44	1726.88	2274.58	2810.26	3440.61	4004.36	5422.74	5491.35	5853.69	6200.82	6609.36	7143.99	7633.25	8152.35	8635.72	9128.84
	6.69716	-17808.7	-17180.1	-16525.4	-15916.3	-15287.8	-14659.2	-14030.6	-13426.3	-12797.7	-12143	-11488.2	-10867	-10236.1	-9608.53	-8982.38	-8403.04	-7810.34	-7204.08	-6598.27	-6022.06	-5410.37	-4882.6	-4273.42	-3634.52	-3025.88	-2470.9	-1879.27	-1280.93	-739.306	-207.298	301.814	828.119	1356.52	1720.17	2269.71	2802.94	3432.46	3998.14	5426.99	5495.9	5858.85	6206.68	6615.96	7151.73	7640.93	8158.64	8642.53	9134.66
	6.71196	-17813.9	-17185.4	-16530.6	-15918.1	-15289.5	-14660.9	-14032.4	-13429.7	-12801.2	-12146.4	-11491.6	-10870	-10233.8	-9605.63	-8977.76	-8399.09	-7804.12	-7196.99	-6590.95	-6012.62	-5401.24	-4870.92	-4260.24	-3620.01	-3012.62	-2457.77	-1866.49	-1270.63	-729.271	-197.534	308.676	833.509	1361.73	1719.56	2272.09	2803.96	3431.71	3999.01	5436.42	5507.75	5870.12	6218.6	6625.96	7162.54	7652.38	8169.81	8654.92	9146.36
	6.72676	-17819.7	-17191.1	-16536.3	-15923.7	-15295.2	-14666.6	-14038	-13434.8	-12806.2	-12151.5	-11496.7	-10873.7	-10231.8	-9604.01	-8974.24	-8395.27	-7798.2	-7189.38	-6583.77	-6004.23	-5391.45	-4859.71	-4247.44	-3606.84	-3000.07	-2445.5	-1853.98	-1260.92	-722.093	-192.088	310.99	833.066	1361.08	1712.95	2266.17	2799.13	3426.51	3994.41	5440.59	5515.41	5878.99	6226.2	6633.66	7170.43	7661.94	8176.87	8663.05	9153.3
	6.74156	-17791.8	-17163.2	-16508.4	-15894	-15265.5	-14636.9	-14008.3	-13405.5	-12776.9	-12122.2	-11467.4	-10843	-10195.9	-9568.59	-8936.77	-8354.65	-7757.7	-7145.79	-6541.27	-5960.74	-5346.61	-4813.59	-4200.12	-3557.98	-2951	-2396.33	-1803.53	-1216.12	-682.029	-153.868	344.041	864.228	1391.89	1737.33	2289.55	2824.78	3451.9	4019.16	5475.05	5552.22	5916.46	6263.04	6670.78	7204.67	7698.35	8212.82	8698.79	9187.91
	6.75636	-17772.8	-17144.2	-16489.5	-15875.6	-15247.1	-14618.5	-13989.9	-13386.1	-12757.5	-12102.8	-11448	-10822.6	-10167.3	-9541.06	-8904.59	-8320.34	-7720.07	-7105.38	-6501.41	-5920.9	-5305.94	-4771.65	-4157.01	-3514.53	-2904.85	-2351.61	-1759.08	-1179.14	-649.771	-127.644	362.678	879.492	1404.76	1745.38	2296.11	2833.37	3461.06	4026.75	5492.4	5571.29	5937.13	6284.17	6692.87	7225.62	7720.33	8233.7	8719.61	9207.66
	6.77116	-17752.9	-17124.3	-16469.6	-15851.2	-15222.6	-14594	-13965.5	-13363.2	-12734.6	-12079.9	-11425.1	-10797.6	-10135.9	-9509.47	-8867.3	-8281.22	-7676.2	-7058.1	-6455.76	-5873.6	-5259.48	-4723.04	-4108.99	-3464.84	-2850.44	-2298.85	-1709.31	-1134.86	-607.564	-98.3362	380.002	892.127	1414.62	1749.38	2298.62	2837.22	3465.36	4030.61	5508.06	5586.71	5955.27	6301.61	6712.01	7243.99	7738.07	8250.47	8736.92	9225.44
	6.78596	-17702.8	-17074.2	-16419.5	-15792.7	-15164.2	-14535.6	-13907	-13304.6	-12676.1	-12021.3	-11366.6	-10737.6	-10063.3	-9434.57	-8783.63	-8193.15	-7583.86	-6960.12	-6361.09	-5779.78	-5165.57	-4625.5	-4014	-3367.4	-2751.04	-2199.29	-1616.99	-1061.73	-539.7	-32.6993	423.97	930.494	1445.65	1776.85	2326.3	2865.06	3491.41	4057.77	5544.02	5624.44	5995.35	6342.05	6751.49	7284.22	7778.82	8290.44	8776.8	9265.62
	6.80077	-17666.9	-17038.4	-16383.6	-15747.3	-15118.8	-14490.2	-13861.6	-13257.3	-12628.7	-11974	-11319.2	-10688.2	-10006.3	-9374.6	-8716.39	-8121.03	-7504.47	-6873.33	-6277.66	-5695.02	-5085.34	-4547.66	-3938.7	-3289.9	-2673.01	-2127.69	-1558.94	-1013.25	-490.733	-1.40023	440.321	939.263	1446.05	1771.06	2322.89	2860.88	3487.68	4053.39	5552.13	5634.65	6007.22	6353.47	6763.35	7295.44	7790.34	8301.58	8787.33	9277.75
	6.81557	-17585.4	-16956.8	-16302.1	-15650.9	-15022.3	-14393.8	-13765.2	-13158.2	-12529.6	-11874.9	-11220.1	-10589.5	-9896.1	-9254.49	-8588.35	-7991.37	-7368.2	-6727.7	-6145.66	-5565.8	-4959.48	-4421.68	-3812.07	-3163.22	-2548.59	-2013.59	-1456.25	-929.588	-410.307	68.5517	492.132	981.671	1480.12	1799.93	2354.92	2891.18	3519.85	4085.4	5595.17	5676.49	6050.57	6397.67	6806.96	7339.27	7833.92	8345.32	8830.48	9322.83
	6.83037	-17500	-16871.4	-16216.7	-15554.5	-14925.9	-14297.4	-13668.8	-13059.2	-12430.7	-11775.9	-11121.1	-10489.1	-9783.34	-9132.67	-8458.45	-7856.62	-7222.23	-6565.93	-5998.66	-5422.52	-4818.2	-4292.34	-3682.81	-3030.24	-2417.86	-1888.2	-1357.21	-858.248	-347.53	118.335	521.2	1000.74	1493.26	1805.44	2362.9	2900.06	3529.06	4093.44	5616.64	5697.18	6072.91	6419.57	6829.16	7360.87	7856.48	8366.59	8851.69	9346.43
	6.84517	-17404.9	-16776.4	-16121.6	-15445.4	-14816.8	-14188.2	-13559.7	-12944.5	-12315.9	-11661.2	-11006.4	-10372.1	-9665.44	-9015.45	-8349.08	-7749.38	-7110.72	-6441.08	-5900.74	-5334.56	-4736.52	-4216.87	-3599.18	-2943.31	-2330.5	-1808.18	-1284.77	-800.206	-301.068	156.024	549.447	1022.05	1508.98	1814.25	2372.65	2910.8	3539.31	4103.7	5638.17	5718.88	6095.52	6442.01	6852.83	7382.92	7881.27	8389.9	8875.44	9370.68
	6.85997	-17282.6	-16654	-15999.3	-15319.4	-14690.9	-14062.3	-13433.7	-12814.4	-12185.8	-11531.1	-10876.3	-10239.4	-9509.48	-8838.06	-8158.49	-7551.99	-6904.85	-6239.5	-5723.97	-5165.48	-4561.33	-4038.37	-3413.15	-2763.25	-2170.71	-1650.82	-1160.32	-701.999	-217.905	213.96	602.704	1066.12	1549.44	1844.81	2405.06	2942.23	3571.44	4133.99	5679	5762.21	6138.79	6486.63	6897.11	7426.02	7925.63	8433	8919.04	9414.73
	6.87477	-17210.9	-16582.4	-15927.6	-15252.3	-14623.7	-13995.1	-13366.5	-12743.7	-12115.1	-11460.3	-10805.6	-10164.5	-9437.7	-8767.16	-8087.5	-7474.86	-6820.53	-6154.23	-5651.31	-5093.86	-4491.98	-3963.77	-3321.61	-2662.27	-2070.16	-1550.38	-1073.88	-626.685	-168.61	250.138	631.739	1084.12	1560.63	1848.7	2407.25	2943.26	3572.94	4135.92	5691.08	5777.32	6154.43	6502.94	6913.37	7442.53	7942.05	8449.29	8935.03	9431.25
	6.88957	-17113.9	-16485.3	-15830.5	-15161	-14532.4	-13903.8	-13275.3	-12649.6	-12021.1	-11366.3	-10711.5	-10066.5	-9337.45	-8667.85	-8004.57	-7389.49	-6734.58	-6073.04	-5560.77	-4988.68	-4371.19	-3826.24	-3151.7	-2480.47	-1889.82	-1376.15	-916.338	-474.88	-50.0007	341.196	706.786	1140.52	1609.11	1886.74	2443.93	2979.44	3609.88	4171.93	5735.96	5825.58	6201.14	6552.47	6961.19	7491.06	7989.87	8498.53	8984.43	9479.5
	6.90437	-17077.1	-16448.6	-15793.8	-15129.4	-14500.8	-13872.2	-13243.6	-12616.2	-11987.6	-11332.9	-10678.1	-10022.3	-9294.33	-8630.12	-7983.36	-7368.09	-6716.26	-6055.66	-5518.24	-4922.45	-4285.58	-3710.37	-2980.07	-2299.38	-1706.54	-1208.05	-742.173	-295.558	74.6526	424.099	762.841	1174.77	1628.17	1896.07	2450.85	2989.05	3618.57	4179.36	5753.8	5846.16	6220.54	6573.47	6982.92	7512.72	8011.53	8522.06	9005.3	9501.43
	6.91917	-17054.8	-16426.2	-15771.5	-15099.1	-14470.5	-13841.9	-13213.4	-12583.7	-11955.1	-11300.3	-10645.6	-9978.68	-9229.59	-8550.97	-7895.96	-7270.54	-6611.43	-5944.75	-5361.76	-4719.7	-4048.56	-3428.71	-2646.38	-1966.91	-1395.09	-924.841	-484.385	-71.6162	240.086	539.295	835.624	1218.1	1657.32	1914.76	2468.7	3009.09	3637.35	4198.35	5781.18	5876.55	6249.46	6603.82	7014.85	7544.43	8043.22	8555.7	9037.54	9533.7
	6.93397	-17022.1	-16393.5	-15738.8	-15047.4	-14418.8	-13790.3	-13161.7	-12529.4	-11900.9	-11246.1	-10591.3	-9912.92	-9115.4	-8423.42	-7750.78	-7098.89	-6413.94	-5713.92	-5070.9	-4369.34	-3669.14	-3002.43	-2169.33	-1503.98	-964.856	-551.431	-147.743	216.154	447.342	683.088	924.308	1273.28	1697.12	1945.16	2498.53	3040.86	3667.67	4231.29	5823.59	5919.67	6292.28	6646.71	7059.13	7588.36	8088.17	8599.61	9080.6	9577.61
	6.94877	-17006.3	-16377.7	-15722.9	-14988.1	-14359.6	-13731	-13102.4	-12458.8	-11830.2	-11175.5	-10520.7	-9828.88	-8932.31	-8197.94	-7497.76	-6818.82	-6105.97	-5376.75	-4679.59	-3925.15	-3193.85	-2486.56	-1634.97	-1020.48	-542.007	-195.884	148.189	442.033	604.836	786.668	977.904	1294.85	1707.92	1947.66	2499.31	3042.62	3669.72	4235.83	5837.94	5935.9	6309.58	6661.56	7077.27	7606.55	8105	8616.77	9099.11	9595.77
	6.96357	-16897.4	-16268.8	-15614.1	-14803.1	-14174.6	-13546	-12917.4	-12249.9	-11621.4	-10966.6	-10311.8	-9602.29	-8513.33	-7709.8	-6965.41	-6238.52	-5480.27	-4713.23	-3977.71	-3190.16	-2458.18	-1749.09	-963.286	-435.797	-45.7887	216.421	472.479	678.209	777.189	909.778	1052.9	1344.65	1749.21	1982.92	2534.31	3077.97	3704.73	4273.84	5884.99	5983.62	6359.75	6708.34	7126.86	7656.54	8152.41	8664.79	9148.17	9644.65
	6.97837	-16724.4	-16095.8	-15441.1	-14521.1	-13892.5	-13263.9	-12635.4	-11933.9	-11305.3	-10650.6	-9995.8	-9257.06	-7937.86	-7071.74	-6289.66	-5528.62	-4761.8	-3985.53	-3237.21	-2450.13	-1735.94	-1058.91	-407.506	13.7269	313.214	504.29	683.29	814.255	875.439	978.078	1091.58	1365.86	1765.14	1993.91	2545.96	3087.94	3715.39	4287.7	5907.72	6007.39	6385.1	6733.05	7153.8	7681.39	8175.68	8690.59	9174.14	9670.31
	6.99317	-16403.1	-15774.5	-15119.7	-14047.5	-13419	-12790.4	-12161.8	-11417.5	-10789	-10134.2	-9479.43	-8705.82	-7161.96	-6253.04	-5459.2	-4688.12	-3931.68	-3173.27	-2450.63	-1707.96	-1054.4	-458.725	21.0131	356.81	584.879	724.147	842.944	916.552	953.613	1040.59	1138.55	1404.06	1801.11	2024.44	2575.79	3117.22	3745.43	4319.6	5949.89	6049.35	6428.51	6776.59	7197.67	7723.83	8219.68	8734.72	9217.04	9713.62
	7.00797	-15862.4	-15233.9	-14579.1	-13316.3	-12687.8	-12059.2	-11430.6	-10639.5	-10010.9	-9356.18	-8701.42	-7887.26	-6215.6	-5316.71	-4556.08	-3820.39	-3128.82	-2435.07	-1768.82	-1120.64	-558.707	-75.246	227.007	504.998	692.231	808.864	898.668	947.343	988.527	1081.81	1180.71	1440.71	1839.35	2056.29	2606.51	3147.22	3775.62	4350.68	5992.45	6092.19	6471.3	6821.98	7241.27	7766.43	8264.3	8779.07	9260.76	9755.82
	7.02277	-15204.3	-14575.7	-13920.9	-12503.6	-11875	-11246.4	-10617.9	-9801.74	-9173.17	-8518.41	-7863.65	-7034.82	-5426.27	-4589.56	-3893.71	-3228.24	-2611.38	-1998.41	-1402.4	-866.237	-385.611	-5.95255	198.851	470.016	649.311	765.847	848.787	899.499	959.831	1077.25	1187.88	1453.2	1852.53	2063.9	2612.15	3153.27	3781.21	4356.25	6011.73	6111.34	6490.38	6842.31	7261.88	7787.07	8285.48	8799.54	9280.39	9775.17
	7.03757	-14238.3	-13609.8	-12955	-11474.6	-10846	-10217.4	-9588.87	-8787.18	-8158.61	-7503.85	-6849.08	-6046.49	-4721.42	-3997.68	-3395.51	-2815.33	-2301.9	-1792.09	-1278.98	-859.129	-433.342	-125.846	56.4004	360.422	563.701	698.151	802.123	874.728	962.507	1109.1	1237.73	1504.9	1903.16	2105.9	2653.36	3194.1	3822.32	4397.4	6066.04	6163.48	6542.29	6897.1	7314.25	7841.35	8338.26	8852.81	9333.84	9826.5
	7.05237	-13288	-12659.4	-12004.6	-10624.4	-9995.84	-9367.27	-8738.7	-7993.6	-7365.03	-6710.26	-6055.5	-5315.61	-4414.86	-3803.76	-3281.75	-2777.91	-2326.77	-1885.37	-1430.37	-1078.17	-680.692	-390.551	-165.029	189.01	424.83	581.562	719.353	823.277	938.065	1111.85	1259.16	1529.48	1928.82	2122.13	2668.86	3209.95	3837.97	4412.18	6094.53	6191.98	6570.77	6926.7	7342.49	7871.11	8368.26	8882.53	9364.2	9855.86
	7.06717	-12359.2	-11730.7	-11075.9	-9955.04	-9326.47	-8697.9	-8069.33	-7412.04	-6783.47	-6128.71	-5473.95	-4819.86	-4348.66	-3836.76	-3387.6	-2935.66	-2519.33	-2107.76	-1674.78	-1343.02	-942.417	-631.234	-327.977	80.4317	355.618	529.828	702.156	833.496	966.707	1147.71	1303.25	1569.12	1965.53	2150.28	2697.1	3238.07	3866.61	4437.67	6134.78	6234.16	6612.14	6970.38	7383.29	7913.61	8411.94	8923.13	9407.2	9899.19
	7.08197	-11668.4	-11039.9	-10385.1	-9605.55	-8976.98	-8348.41	-7719.84	-7151.15	-6522.58	-5867.82	-5213.06	-4639.89	-4532.12	-4061.62	-3627.04	-3189.26	-2773.34	-2358.64	-1917.62	-1559.7	-1128.55	-766.784	-369.71	85.9183	386.381	564.349	755.323	898.146	1030.45	1204	1354.74	1607.39	2001.67	2177.68	2723.32	3264.18	3893.47	4463.23	6173.96	6275.44	6652.98	7011.24	7423.13	7953.92	8454.02	8964.34	9448.42	9940.23
	7.09677	-11299.8	-10671.2	-10016.5	-9548.75	-8920.18	-8291.61	-7663.04	-7163.12	-6534.55	-5879.78	-5225.02	-4712.54	-4760.4	-4291.83	-3854.97	-3408.25	-2970.49	-2527.34	-2055.47	-1649.94	-1182.25	-760.703	-274.474	215.373	525.609	693.364	886.936	1014.63	1118.47	1262.9	1398	1632.72	2024	2193.98	2737.11	3279.85	3908.61	4477.94	6199.85	6304.65	6682.8	7040.5	7454.01	7984.32	8484.64	8994.55	9478.19	9969.54
	7.11157	-11210.8	-10582.3	-9927.49	-9654.66	-9026.09	-8397.52	-7768.95	-7298.78	-6670.2	-6015.44	-5360.68	-4861.02	-4879.58	-4368.49	-3892.15	-3407.81	-2920.28	-2423.43	-1901.12	-1436.2	-926.24	-450.636	102.186	595.28	884.004	1004.39	1160.86	1241.88	1307.12	1391.56	1482.52	1688.18	2075.36	2238.3	2780.17	3323.52	3954.48	4524.6	6254.37	6362.59	6739.66	7096.35	7512.1	8041.42	8541.14	9050.77	9535.3	10026.4
	7.12637	-11344.1	-10715.5	-10060.8	-9839.98	-9211.41	-8582.84	-7954.27	-7475.34	-6846.77	-6192.01	-5537.25	-5025.46	-4872.27	-4309.84	-3794.44	-3274.48	-2743.82	-2203.1	-1642.08	-1121.76	-580.492	-69.7675	509.733	973.731	1218.62	1283.72	1394.33	1426.65	1433.03	1467.97	1520.83	1709.75	2091.33	2248.98	2789.78	3335.02	3964.39	4537.11	6275.14	6386.63	6764.69	7120	7538.76	8068	8566.52	9076.2	9562	10052.2
	7.14117	-11475.2	-10846.6	-10191.8	-9875.66	-9247.09	-8618.52	-7989.95	-7474.08	-6845.51	-6190.75	-5535.98	-4986.78	-4607.52	-4002.22	-3446.69	-2889.97	-2318	-1741.6	-1152.41	-599.843	-41.5994	480.015	1045.31	1446.41	1624.23	1621.65	1667.87	1634.23	1571.23	1560.68	1577.32	1752.16	2130.45	2281.41	2823.61	3368.25	3998.74	4574.04	6321.23	6431.29	6810.82	7166.68	7586.1	8115.71	8613.54	9122.42	9611.14	10100.8
	7.15597	-11540.7	-10912.2	-10257.4	-9793.8	-9165.23	-8536.65	-7908.08	-7349.44	-6720.86	-6066.1	-5411.34	-4822.46	-4254.25	-3610.24	-3018.16	-2436.45	-1834.01	-1229.57	-632.682	-69.5497	481.715	985.031	1488.79	1804.4	1910.5	1850.99	1845.1	1767.16	1660.11	1621.4	1616.87	1794.05	2171.39	2314.65	2859	3402.86	4034.8	4610.17	6369.08	6477.46	6859.81	7214.29	7635.56	8165.6	8663.28	9170.51	9661.17	10150.7
	7.17077	-11518	-10889.4	-10234.7	-9616.67	-8988.1	-8359.53	-7730.96	-7131.99	-6503.42	-5848.66	-5193.9	-4572.51	-3864.22	-3196.52	-2592.26	-2017.48	-1415.31	-806.558	-226.453	325.446	856.413	1316.77	1744.88	1983.69	2032.2	1937.42	1887.01	1788.48	1675.78	1631.4	1626.19	1812.18	2192.95	2327.52	2875.38	3418.96	4052.15	4627.55	6397.98	6504.11	6888.33	7244.04	7666.95	8195.74	8694.58	9199.41	9691.61	10181.5
	7.18557	-11330.5	-10701.9	-10047.2	-9331.83	-8703.26	-8074.69	-7446.12	-6823.01	-6194.44	-5539.68	-4884.92	-4246.91	-3525.25	-2866.61	-2272.3	-1728.04	-1168.27	-585.234	-43.3278	473.851	969.569	1379.39	1718.17	1905.64	1927.64	1832.87	1783.65	1699.94	1609.5	1606.06	1632.93	1847.59	2238.23	2368.76	2918.77	3460.52	4095.14	4668.64	6452.98	6558.17	6943.21	7298.77	7722.64	8251.84	8749.5	9255.86	9746.68	10236.4
	7.20038	-11243.1	-10614.5	-9959.72	-9188.77	-8560.2	-7931.63	-7303.05	-6667.01	-6038.44	-5383.68	-4728.92	-4082.39	-3398.68	-2764.81	-2196.23	-1701.65	-1194.18	-661.691	-167.622	297.275	752.301	1107.18	1382.88	1570.54	1608.7	1554.75	1538.78	1504.96	1478.78	1529.36	1601.84	1849.48	2254.7	2383	2933.83	3476.32	4109.76	4684.9	6479.53	6585.49	6971.07	7328.7	7751.06	8279.8	8776.83	9286.92	9775.53	10264.3
	7.21518	-11151.6	-10523	-9868.27	-9109.49	-8480.92	-7852.34	-7223.77	-6597.25	-5968.68	-5313.92	-4659.16	-4021.43	-3508.98	-2932.49	-2406.4	-1964.86	-1529.08	-1056.19	-597.001	-180.111	239.403	558.725	810.326	1041.46	1136.38	1150.87	1204.68	1249.67	1312.7	1442.5	1584.36	1876.1	2295.43	2423.14	2974.12	3517.01	4150.84	4724.24	6531.62	6640	7023.76	7382.65	7803.4	8332.75	8828.85	9342.6	9827.73	10317.9
	7.22998	-11243	-10614.4	-9959.66	-9281.74	-8653.17	-8024.6	-7396.03	-6800.79	-6172.21	-5517.45	-4862.69	-4253.17	-3961.55	-3440.77	-2950.12	-2546.66	-2167.97	-1744.61	-1309.31	-920.934	-513.281	-203.33	69.1186	384.759	568.575	681.694	827.199	970.997	1128.07	1339.34	1548.79	1885.41	2320.93	2450.96	3001.58	3546.41	4179.17	4753.75	6572.2	6681.67	7063.96	7424.49	7843.56	8373.97	8868.47	9386.07	9867.12	10360
	7.24478	-11456.2	-10827.6	-10172.9	-9625.06	-8996.49	-8367.92	-7739.35	-7193.8	-6565.23	-5910.47	-5255.7	-4687.98	-4658.18	-4201.68	-3747.39	-3360.49	-3010.71	-2599.63	-2157.24	-1767.81	-1346.12	-1010.78	-671.597	-265.618	15.191	226.309	466.714	706.675	951.142	1237.82	1513.97	1890.22	2339.07	2473.1	3023.83	3570.29	4202.9	4777.34	6607.45	6717.25	7099.42	7461.56	7880.24	8412.18	8904.89	9422.2	9902	10397.6
	7.25958	-11920.2	-11291.7	-10636.9	-10252.2	-9623.6	-8995.03	-8366.45	-7865.42	-7236.85	-6582.09	-5927.32	-5399.24	-5515.53	-5079.56	-4628.84	-4227.84	-3874.01	-3455.82	-2996.53	-2588.83	-2141.23	-1766.96	-1352.5	-857.681	-477.04	-173.483	156.521	489.413	811.29	1164.67	1500.56	1917.29	2382.1	2517.11	3067.66	3614.8	4246.85	4823.07	6663.27	6774.42	7156.84	7518.56	7938.41	8468.72	8961.55	9478.76	9957.94	10454.6
	7.27438	-12533.6	-11905.1	-11250.3	-10996.7	-10368.1	-9739.53	-9110.96	-8643.61	-8015.04	-7360.28	-6705.52	-6199.69	-6369.57	-5933.81	-5470.78	-5043.93	-4652.56	-4205.7	-3720.98	-3281.76	-2797.05	-2379.17	-1897.74	-1338.92	-888.499	-511.768	-108.39	293.855	675.28	1080.54	1463.28	1908.09	2386.64	2523.15	3074.14	3621.4	4252.91	4830.67	6681.65	6794.55	7179.07	7540.53	7958.46	8490.34	8985.08	9500.23	9978.96	10475.5
	7.28918	-13279.1	-12650.5	-11995.7	-11823.2	-11194.6	-10566.1	-9937.51	-9480.45	-8851.88	-8197.12	-7542.35	-7040.27	-7152.1	-6682.23	-6182.27	-5716.91	-5274.55	-4787.24	-4268.22	-3792.06	-3270.6	-2809.36	-2275.36	-1674.81	-1170	-740.312	-281.701	177.264	604.571	1049.95	1469.7	1937.81	2429.85	2566.54	3116.28	3665.53	4297.75	4873.67	6736.99	6851.23	7235.53	7595.6	8013.04	8545.88	9042.29	9555.42	10035.7	10532.8
	7.30398	-14019.8	-13391.3	-12736.5	-12563.9	-11935.3	-11306.7	-10678.2	-10211.8	-9583.26	-8928.5	-8273.74	-7758.48	-7732.63	-7231.72	-6704.01	-6207.86	-5715.2	-5194.36	-4651.46	-4148.18	-3598.49	-3106.85	-2538.59	-1914.36	-1370.56	-903.705	-404.667	95.3782	557.498	1031.71	1477.13	1962.37	2464.37	2598.56	3149.16	3699.33	4331.76	4907.13	6781.06	6897.29	7282.75	7641.5	8057.9	8591.82	9089	9601.43	10082.5	10580.3
	7.31878	-14732	-14103.5	-13448.7	-13212.1	-12583.5	-11955	-11326.4	-10830.3	-10201.8	-9547.01	-8892.24	-8351.99	-8172.89	-7633.86	-7073.94	-6551.35	-6024.05	-5475.08	-4909.22	-4381.48	-3810.17	-3300.25	-2707.58	-2073.7	-1504.96	-1015.66	-488.158	41.7105	526.537	1019.88	1483.46	1980.36	2490.54	2621.44	3174.3	3724.69	4356.05	4930.46	6815.4	6934.63	7321.01	7679.7	8094.78	8630.44	9126.74	9640.87	10121.3	10619.5
	7.33358	-15298.9	-14670.3	-14015.5	-13683.7	-13055.1	-12426.5	-11798	-11275.1	-10646.5	-9991.73	-9336.97	-8769.51	-8447.49	-7880.15	-7297.46	-6754.73	-6203.41	-5633.42	-5052.8	-4507.38	-3919.11	-3399.38	-2791.63	-2153.49	-1570.99	-1064.79	-516.383	33.7263	533.917	1040.62	1516.89	2023.73	2539.2	2665.56	3220.4	3770.05	4401.71	4975.6	6873.08	6990.59	7380.52	7738.33	8153.33	8688.26	9183.1	9699.23	10179.7	10675.8
	7.34838	-15723.4	-15094.8	-14440.1	-14014.2	-13385.6	-12757.1	-12128.5	-11579.4	-10950.8	-10296.1	-9641.32	-9055.4	-8628.07	-8041.85	-7443.43	-6889.18	-6320.98	-5737.25	-5148.71	-4589.86	-3990.38	-3467.86	-2851.4	-2212.5	-1622.4	-1105.98	-544.351	20.915	530.274	1045.1	1530.09	2042.45	2563.22	2682.66	3240.27	3790.12	4421.52	4994.68	6904.63	7023.05	7414.34	7773.07	8188.31	8722.27	9217.01	9733.66	10214.1	10707.3
	7.36318	-15998.5	-15369.9	-14715.2	-14210.1	-13581.6	-12953	-12324.4	-11756.4	-11127.8	-10473	-9818.26	-9219.16	-8716.14	-8116.13	-7506.53	-6942.67	-6366.35	-5770.8	-5176.76	-4611.07	-4003.03	-3480.72	-2858.85	-2219.51	-1624.36	-1101.5	-531.303	43.7324	560.7	1080.71	1570.68	2089.11	2612.71	2726.27	3286.08	3832.11	4468.42	5040.67	6961.69	7078.46	7472.31	7831.82	8247.43	8779.41	9272.97	9790.58	10271.1	10761.4
	7.37798	-16169.7	-15541.2	-14886.4	-14328.7	-13700.1	-13071.6	-12443	-11862.5	-11233.9	-10579.1	-9924.36	-9318.6	-8764.51	-8157.9	-7540.46	-6971.98	-6389.59	-5786.23	-5189.35	-4619.57	-4004.95	-3482.98	-2860.72	-2222.12	-1623.4	-1097.32	-520.959	59.5718	583.153	1104.71	1600.9	2122.25	2649.54	2757.16	3318	3860.54	4500.01	5072.71	7002.8	7121.68	7517.03	7876.63	8293.05	8825.12	9317.31	9835.52	10315.6	10804.6
	7.39278	-16260.2	-15631.6	-14976.9	-14382.2	-13753.6	-13125	-12496.4	-11908.9	-11280.4	-10625.6	-9970.85	-9360.57	-8775.89	-8162.46	-7541.94	-6970.2	-6384.98	-5776.59	-5176.8	-4605.76	-3986.87	-3464.98	-2842.71	-2204.8	-1604.78	-1076.37	-495.533	88.6626	617.437	1139.13	1640.29	2164.86	2694.11	2798.73	3357	3897.93	4539.23	5112.55	7053.23	7170.73	7568.24	7927.84	8345.46	8877.53	9368.91	9886.59	10364.9	10855.9
	7.40758	-16295.2	-15666.6	-15011.9	-14395.5	-13767	-13138.4	-12509.8	-11918.2	-11289.7	-10634.9	-9980.13	-9368.67	-8761	-8143.6	-7522.8	-6948.11	-6359.85	-5749.75	-5147.46	-4575.23	-3955.04	-3432.58	-2811.25	-2174.79	-1572.83	-1042.63	-459.239	127.74	659.383	1181.43	1687.16	2215.66	2744.99	2845.38	3401.93	3942.55	4586.07	5160.07	7109.22	7226.67	7627.06	7984.35	8403.02	8934.96	9426.92	9944.08	10421.6	10914
	7.42238	-16326.1	-15697.6	-15042.8	-14415.1	-13786.6	-13158	-12529.4	-11936.6	-11308	-10653.2	-9998.46	-9384.96	-8763.46	-8141.61	-7521.47	-6943.78	-6353.5	-5747.18	-5137.56	-4566.76	-3947.74	-3422.75	-2802.4	-2167.77	-1563.65	-1032.83	-447.759	141.69	674.759	1197.8	1707.05	2236.18	2767.56	2862.92	3417.53	3959.32	4602.15	5176.38	7136.82	7257.43	7657.35	8013.22	8433.52	8965.11	9457.02	9973.16	10450.7	10945
	7.43718	-16303.5	-15674.9	-15020.2	-14383.5	-13754.9	-13126.3	-12497.7	-11904.4	-11275.8	-10621	-9966.27	-9351.26	-8716.61	-8094.55	-7473.71	-6894.95	-6302.31	-5698.55	-5085.02	-4512.91	-3895.64	-3370.55	-2749.79	-2116.46	-1510.68	-979.39	-393.218	198.505	730.896	1256.66	1768.8	2299.65	2831.66	2921	3475.25	4018.77	4659.53	5235.06	7205.14	7328.05	7727.19	8081.75	8502.01	9033	9525.4	10041.9	10522.2	11012.6
	7.45198	-16299.2	-15670.6	-15015.8	-14374.5	-13745.9	-13117.4	-12488.8	-11895	-11266.4	-10611.6	-9956.86	-9339.34	-8697.05	-8074.11	-7450.46	-6871.16	-6278.36	-5674.49	-5059.88	-4487.02	-3870.91	-3346.8	-2726.58	-2092.72	-1486.64	-955.343	-367.011	227.03	759.675	1287.72	1799.08	2330.84	2865.33	2947.63	3501.93	4047.17	4685.48	5261.2	7243.43	7369.11	7766.94	8120.84	8542.94	9071.89	9565.4	10080.7	10564.8	11051.2
	7.46678	-16277	-15648.4	-14993.7	-14348.2	-13719.6	-13091.1	-12462.5	-11867.4	-11238.9	-10584.1	-9929.35	-9309.01	-8661.09	-8039.03	-7413.9	-6833.63	-6240.46	-5635.23	-5022.84	-4446.86	-3832.4	-3309.12	-2689.49	-2055.58	-1447.74	-916.052	-327.408	267.365	800.852	1331.67	1842.91	2375.98	2909.78	2985.27	3541.5	4086.28	4723.91	5301.15	7294	7420.53	7817.33	8171.27	8595.35	9121.76	9617.52	10132.8	10618	11101.4
	7.48158	-16237.3	-15608.8	-14954	-14304.4	-13675.9	-13047.3	-12418.7	-11822.4	-11193.8	-10539	-9884.27	-9261.14	-8612.58	-7987.82	-7360.97	-6781.49	-6188.71	-5581.53	-4971.93	-4394.86	-3778.56	-3257.3	-2638.64	-2004.95	-1394.86	-862.381	-273.692	321.912	855.609	1390.13	1900.73	2432.42	2967.59	3035.81	3595.72	4138.39	4776.23	5353.99	7357.05	7485.93	7880.65	8234.89	8660.7	9184.61	9681.64	10196.5	10683.3	11166.1
	7.49638	-16226	-15597.4	-14942.7	-14292	-13663.5	-13034.9	-12406.3	-11810	-11181.4	-10526.6	-9871.89	-9246.85	-8595.77	-7972.48	-7342.38	-6763.38	-6170.67	-5563.03	-4956.19	-4376.43	-3760.01	-3238.58	-2621.85	-1988.49	-1376.36	-844.035	-254.946	340.141	874.928	1411.1	1922.04	2452.92	2989.99	3051.57	3612.63	4153.55	4792.65	5370.29	7384.3	7514.9	7907.51	8263.36	8691.65	9212.46	9711.56	10227.2	10712.4	11195.4
	7.51118	-16173.7	-15545.2	-14890.4	-14238	-13609.4	-12980.8	-12352.3	-11754.6	-11126	-10471.3	-9816.5	-9190.61	-8538.42	-7914.82	-7282.54	-6704.81	-6112.86	-5505.48	-4900	-4317.83	-3702.26	-3181.02	-2565.41	-1931.38	-1319.18	-785.363	-196.666	399.095	934.648	1472.37	1983.1	2514.17	3053.98	3108.42	3669.72	4209.63	4849.47	5428.85	7450.34	7583.09	7972.17	8330.8	8758.89	9279.22	9780.18	10295.9	10778.9	11264.3
	7.52598	-16143	-15514.5	-14859.7	-14207	-13578.4	-12949.9	-12321.3	-11723.8	-11095.3	-10440.5	-9785.75	-9158.36	-8504.7	-7879.72	-7247.49	-6671.46	-6077.49	-5472.25	-4866.56	-4283.17	-3667.64	-3145.24	-2531.92	-1897.46	-1286.38	-750.922	-162.892	434.191	970.593	1508.67	2020.04	2549.73	3093	3142.38	3700.52	4241.77	4880.06	5461.91	7492.95	7625.94	8015.16	8374.68	8803.16	9322.11	9825	10340	10820.6	11309.4
	7.54078	-16103.3	-15474.7	-14819.9	-14165.7	-13537.2	-12908.6	-12280	-11682.1	-11053.6	-10398.8	-9744.03	-9114.13	-8460.58	-7834.82	-7204.67	-6628.37	-6032.41	-5430.17	-4821.96	-4238.58	-3624.04	-3100.64	-2489.32	-1852.64	-1244.24	-706.37	-119.139	478.401	1017.77	1555.6	2066.41	2595.12	3140.59	3185.44	3742.14	4283.95	4921.7	5504.56	7544.17	7677.82	8069.01	8428.72	8854.26	9374.85	9878.16	10393.4	10871	11364.6
	7.55558	-16053.6	-15425	-14770.2	-14115.7	-13487.2	-12858.6	-12230	-11633.2	-11004.7	-10349.9	-9695.15	-9063.25	-8408.46	-7781.24	-7153.38	-6576.88	-5979.81	-5379.35	-4769.39	-4184.42	-3571.83	-3046.36	-2437.91	-1799.83	-1193.73	-653.356	-65.7383	531.365	1073.85	1610.75	2122.56	2649.92	3195.37	3236.13	3791.78	4335.62	4972.75	5556.05	7604.48	7738.64	8130.54	8490.2	8913.16	9434.45	9938.72	10454.5	10929.1	11427
	7.57038	-16027.2	-15398.6	-14743.9	-14088.5	-13460	-12831.4	-12202.8	-11606	-10977.4	-10322.7	-9667.89	-9035.11	-8377.97	-7749.04	-7125.15	-6547.17	-5949.05	-5350.13	-4738.78	-4153.14	-3541.16	-3015.92	-2409.16	-1769.43	-1165.15	-625.049	-36.1712	561.686	1107.15	1642.66	2154.26	2682.64	3225.67	3262.1	3819.79	4364.79	5000.91	5584.23	7642.22	7778.03	8170.63	8530.47	8950.85	9472.83	9977.2	10492.8	10968	11465.6
	7.58518	-15932.1	-15303.5	-14648.7	-13992.5	-13364	-12735.4	-12106.8	-11509.5	-10880.9	-10226.1	-9571.37	-8939.56	-8279.45	-7649.15	-7026.65	-6448.79	-5849.69	-5250.58	-4639.11	-4054.25	-3442.96	-2916.26	-2309.3	-1672.25	-1067.1	-526.776	62.1157	661.738	1205.42	1743.26	2256.75	2783.59	3324.86	3357.04	3914.98	4461.12	5098.11	5680.9	7748.26	7885.49	8277.85	8636.87	9057.26	9577.3	10083.4	10597.5	11073.9	11571.4
	7.59998	-15882.1	-15253.5	-14598.7	-13940.5	-13311.9	-12683.4	-12054.8	-11456.2	-10827.6	-10172.8	-9518.06	-8888.36	-8224.75	-7594.74	-6974.72	-6395.36	-5796.59	-5195.8	-4583.71	-4000.26	-3390.55	-2862.58	-2254.22	-1619.34	-1014.8	-474.257	115.131	717.084	1259.88	1798.5	2313.16	2839.77	3378.47	3405.4	3964.33	4512.58	5150.16	5732.21	7809.65	7946.7	8341.31	8698.87	9119.47	9638.38	10144.8	10658.7	11136.9	11631.5
	7.61479	-15814.9	-15186.3	-14531.6	-13900.7	-13272.1	-12643.5	-12015	-11386.6	-10758	-10103.2	-9448.48	-8820.23	-8155.18	-7524.68	-6905.93	-6324.65	-5727.52	-5125.73	-4512.19	-3931.36	-3323.48	-2794.02	-2182.98	-1550.96	-947.545	-404.928	184.306	787.867	1331.73	1867.32	2384.96	2910.15	3448.41	3470.06	4030.2	4578.7	5217.31	5800.59	7886.49	8024.21	8418.46	8775.81	9195.54	9714.02	10219.7	10734.6	11213.5	11707
	7.62959	-15772.5	-15143.9	-14489.1	-13871.2	-13242.6	-12614	-11985.4	-11342.3	-10713.7	-10058.9	-9404.18	-8778.01	-8111.94	-7482.06	-6864.25	-6281.77	-5684.92	-5082.84	-4468.71	-3888.82	-3281.05	-2751.63	-2139.99	-1510.52	-907.889	-362.103	225.69	831.072	1376.6	1870.3	2429.68	2954.06	3491.13	3508.19	4068.43	4618.86	5257.05	5840.84	7935.12	8074.47	8468.96	8825.35	9246.18	9764.07	10268.6	10784.6	11264.8	11755.4
	7.64439	-15762.7	-15134.1	-14479.3	-13858.3	-13229.8	-12601.2	-11972.6	-11328.2	-10699.6	-10044.9	-9390.12	-8766.6	-8099.84	-7471.33	-6853.73	-6270.92	-5673.88	-5071.94	-4456.11	-3878.19	-3269.37	-2742.71	-2128.36	-1499.91	-898.83	-349.548	237.494	842.038	1387.77	1880.67	2442.51	2967.75	3502.3	3516.75	4076.04	4626.75	5263.74	5847.95	7953.05	8092.69	8488.06	8842.97	9263.56	9782.33	10285.9	10802.4	11281.5	11772.7
	7.65919	-15728.9	-15100.4	-14445.6	-13794	-13165.4	-12536.9	-11908.3	-11287.7	-10659.1	-10004.4	-9349.61	-8730.24	-8062.9	-7437.13	-6817.18	-6237.22	-5640.49	-5036.57	-4419.82	-3843.52	-3231.94	-2707.1	-2092.96	-1464.79	-862.951	-312.169	272.702	878.704	1425.53	1919.02	2480.67	3005.64	3538.61	3550.65	4109.21	4659.5	5295.41	5878.82	7994.05	8133.52	8531.47	8885.58	9305.75	9825.51	10328.3	10842.9	11322.6	11813.9
	7.67399	-15734.3	-15105.8	-14451	-13780.3	-13151.7	-12523.2	-11894.6	-11289.1	-10660.5	-10005.7	-9350.97	-8732.89	-8067.25	-7443.69	-6821.35	-6243.95	-5647.93	-5042.45	-4424.12	-3849.62	-3235.26	-2713.44	-2099.33	-1470.33	-866.162	-315.928	268.698	873.885	1421.27	1953.1	2476.77	3003.24	3535.85	3542.87	4102.4	4651.98	5286.47	5869.3	7995.09	8134.03	8533.46	8887.54	9306.32	9827.75	10329.5	10842.3	11323	11814.6
	7.68879	-15672.4	-15043.8	-14389.1	-13718.8	-13090.2	-12461.6	-11833.1	-11225.6	-10597	-9942.26	-9287.5	-8670.65	-8007.13	-7385.1	-6761.55	-6184.9	-5589.65	-4983.17	-4365.53	-3790.63	-3175.52	-2654.84	-2040.74	-1411.08	-803.475	-253.59	329.241	935.004	1482.64	2018.41	2537.76	3067.49	3598.76	3600.45	4160.09	4709.39	5344.03	5925.61	8059.96	8197.4	8599.32	8953.41	9370.98	9893.95	10393.8	10908.1	11389.1	11880.6
	7.70359	-15625.3	-14996.7	-14342	-13673.9	-13045.3	-12416.8	-11788.2	-11179.8	-10551.2	-9896.45	-9241.69	-8623.36	-7962.67	-7341.81	-6716.44	-6139.5	-5545.48	-4938.9	-4321.07	-3745.64	-3130.63	-2609.3	-1996.05	-1366.44	-758.245	-208.165	375.304	980.591	1527.79	2064.29	2583.37	3116.1	3647.5	3641.32	4202.53	4751.57	5387.63	5968.85	8109.9	8246.88	8649.33	9004.03	9421.07	9945.83	10443.5	10959.4	11440	11931.6
	7.71839	-15585.8	-14957.2	-14302.4	-13635.1	-13006.5	-12378	-11749.4	-11141.5	-10513	-9858.2	-9203.43	-8582.86	-7926.4	-7304.85	-6679.09	-6099.3	-5508.68	-4899	-4282.97	-3705.75	-3092.61	-2570.84	-1959.23	-1327.88	-719.509	-168.61	414.995	1018.93	1566.23	2102.15	2621.15	3157.73	3689.72	3673.91	4237.26	4786.18	5422.48	6004.82	8153.92	8288.94	8692.74	9047.17	9464.45	9990.24	10486.1	11005.8	11483.3	11976.4
	7.73319	-15527.2	-14898.6	-14243.9	-13578.3	-12949.7	-12321.2	-11692.6	-11085.5	-10456.9	-9802.12	-9147.36	-8523.49	-7870.72	-7248.87	-6622.73	-6040.1	-5449.99	-4841.7	-4225.12	-3646.94	-3034.38	-2512.72	-1902.21	-1268.25	-661.861	-109.664	473.839	1078.87	1624.95	2162.38	2679.3	3218.43	3751.91	3728.06	4292.68	4840.66	5478.06	6061.84	8218.26	8351.84	8755.98	9110.99	9525.75	10054.6	10548.2	11070.5	11545.7	12040.4
	7.74799	-15497.6	-14869	-14214.2	-13548.5	-12920	-12291.4	-11662.8	-11058.6	-10430	-9775.23	-9120.46	-8494.08	-7841.86	-7219.85	-6594.77	-6009.51	-5419.81	-4812.8	-4195.3	-3616.2	-3004.92	-2482.83	-1873.13	-1238.5	-632.161	-81.0888	503.017	1108.96	1655.25	2192.06	2708.6	3249.87	3782.94	3752.53	4317.82	4864.8	5502.81	6089.3	8254.65	8387.71	8790.71	9146.61	9560.1	10089.4	10582.7	11106.6	11579.9	12076.4
	7.76279	-15442.4	-14813.9	-14159.1	-13491.8	-12863.2	-12234.6	-11606.1	-11003.3	-10374.7	-9719.95	-9065.18	-8435.91	-7784.32	-7161.16	-6536.99	-5951.94	-5359.88	-4753.16	-4134.41	-3556.77	-2944.94	-2423.68	-1811.51	-1179.65	-573.544	-23.2255	561.922	1170.15	1715.24	2252.39	2766.8	3310.55	3843.69	3808.62	4373.38	4918.99	5558.66	6146.19	8320.68	8454.35	8855.42	9211.26	9623.32	10154.4	10645.6	11170.5	11644.3	12140.6
	7.77759	-15402.1	-14773.6	-14118.8	-13451.9	-12823.3	-12194.8	-11566.2	-10962.7	-10334.2	-9679.41	-9024.64	-8395.75	-7741.66	-7120.33	-6494.8	-5908.9	-5316.44	-4709.81	-4091.05	-3513.67	-2900.84	-2380.91	-1766.8	-1136.62	-531.754	17.3719	604.28	1213.45	1757.1	2295.12	2809.6	3355.49	3888.57	3847.67	4412.71	4958.09	5597.94	6188.31	8369.71	8503.78	8905.32	9260.09	9672.84	10203.4	10695.2	11217.8	11693.1	12188
	7.79239	-15364.8	-14736.2	-14081.5	-13416.1	-12787.5	-12158.9	-11530.4	-10925	-10296.4	-9641.67	-8986.91	-8359.31	-7703.66	-7082.15	-6455.23	-5869.69	-5275.62	-4669.61	-4051.28	-3474.09	-2860.25	-2341.83	-1726.06	-1096.15	-493.3	56.66	643.882	1252.63	1796.4	2335.5	2850.52	3396.93	3929.15	3883.14	4447.16	4994.4	5635.28	6225.02	8413.54	8550.22	8951.12	9305.15	9719.84	10249	10740.7	11262.4	11738.4	12234.2
	7.80719	-15309.7	-14681.1	-14026.3	-13359.9	-12731.3	-12102.8	-11474.2	-10867	-10238.4	-9583.68	-8928.92	-8302.98	-7644.3	-7023.75	-6395.73	-5810.17	-5213.84	-4610.6	-3991.04	-3412.51	-2803.49	-2281.78	-1665.79	-1035.98	-435.267	115.135	703.609	1311.71	1854.05	2395.31	2912.22	3458.55	3989.58	3938.77	4501.36	5050.28	5693.98	6282.03	8477.73	8614.45	9016.41	9370.29	9785.53	10311.7	10806	11325.1	11803.5	12297.7
	7.82199	-15284.9	-14656.4	-14001.6	-13336.3	-12707.7	-12079.1	-11450.5	-10843.1	-10214.5	-9559.79	-8905.02	-8279.08	-7619.88	-6997.41	-6371.22	-5784.51	-5188.49	-4585.21	-3966.51	-3385.49	-2779.23	-2255.91	-1639.57	-1011.54	-409.728	140.144	730.246	1336.23	1879.14	2421.72	2939.77	3484.3	4014.64	3960.97	4521.64	5071.83	5716.22	6303.1	8506.37	8644.71	9047.93	9400.15	9816.86	10341.6	10835.5	11353.7	11835.4	12327.6
	7.83679	-15228.1	-14599.5	-13944.7	-13276.1	-12647.6	-12019	-11390.4	-10785.3	-10156.8	-9502	-8847.24	-8221.12	-7559.49	-6936.22	-6310.36	-5724.29	-5127.07	-4524.45	-3905.98	-3324.27	-2721.4	-2195.56	-1579.49	-950.962	-348.861	200.485	791.268	1398.43	1941.13	2484.8	3001.67	3545.12	4076.7	4019.68	4578.86	5130.43	5774.9	6360.55	8572.19	8709.09	9112.88	9465.07	9880.71	10403.4	10899.2	11416.6	11901.4	12391
	7.85159	-15188.4	-14559.8	-13905.1	-13238	-12609.4	-11980.8	-11352.3	-10746.1	-10117.5	-9462.77	-8808.01	-8184.01	-7521.74	-6896.85	-6271.02	-5685.49	-5089.26	-4483.88	-3867.88	-3285.36	-2682.81	-2155.95	-1541.16	-912.507	-308.724	238.926	830.455	1438.72	1979.74	2523.9	3041.65	3583.87	4116.74	4054.45	4613.49	5164.49	5810.29	6395.96	8615.49	8751.16	9155.86	9506.77	9923.21	10443.7	10940.9	11456.9	11944.4	12432.8
	7.86639	-15147	-14518.4	-13863.6	-13197.7	-12569.1	-11940.5	-11312	-10704.1	-10075.6	-9420.79	-8766.03	-8142.85	-7480.83	-6854.56	-6226.59	-5644.96	-5048.35	-4440.89	-3825.27	-3244.96	-2639.52	-2112.7	-1499.91	-870.351	-265.329	280.244	872.106	1481.49	2022.87	2565.78	3083.55	3624.81	4159.79	4091.6	4651.77	5202.61	5848.98	6431.63	8661.58	8796.36	9199.49	9551.73	9966.35	10486.4	10984.4	11500.6	11988.1	12477.2
	7.88119	-15090.6	-14462	-13807.2	-13140.1	-12511.6	-11883	-11254.4	-10647	-10018.4	-9363.66	-8708.9	-8086.65	-7425.3	-6796.68	-6166.86	-5587.65	-4991.95	-4382.37	-3767.74	-3189.03	-2580.61	-2053.46	-1442.64	-811.529	-208.721	337.57	930.868	1538.31	2080.82	2623.74	3140.84	3682.14	4217.29	4143.02	4705.78	5255.49	5903.09	6482.56	8720.57	8858.28	9257.7	9611.16	10024.8	10544	11043.7	11559.4	12043.9	12533.4
	7.89599	-15071.4	-14442.9	-13788.1	-13116.3	-12487.7	-11859.1	-11230.6	-10624	-9995.46	-9340.7	-8685.93	-8063.74	-7401.14	-6771.58	-6140.9	-5563.72	-4966.38	-4356.57	-3742.76	-3164.92	-2555.08	-2028.11	-1418.5	-786.336	-183.105	360.619	956.723	1562.62	2106.4	2648.52	3164.07	3704.68	4240.93	4161.42	4725.22	5274.68	5922.4	6499.61	8744.95	8885.09	9282.67	9638.57	10051.9	10570.3	11070.7	11585.3	12067.9	12558.6
	7.91079	-15010.6	-14382.1	-13727.3	-13051.1	-12422.5	-11794	-11165.4	-10559.9	-9931.36	-9276.6	-8621.83	-8001.59	-7335.26	-6705.37	-6075.67	-5496.41	-4897.75	-4290.25	-3674.82	-3096.86	-2489.58	-1961.77	-1352.59	-718.271	-115.696	428.121	1026.78	1628.03	2174.2	2714.51	3229.78	3768.47	4305.36	4220.3	4783.84	5334.62	5983.33	6558.97	8809.88	8952.05	9347.66	9705.18	10117.8	10635.7	11136.4	11650.8	12131	12622.2
	7.92559	-14975.4	-14346.9	-13692.1	-13011.4	-12382.8	-11754.2	-11125.7	-10520.7	-9892.11	-9237.35	-8582.59	-7962.44	-7293.44	-6663.12	-6034.13	-5455	-4852.59	-4248.16	-3632.82	-3054.3	-2449.3	-1920.03	-1310.96	-674.693	-71.3344	470.536	1070.59	1669.04	2216.74	2754.61	3268.26	3805.37	4341.93	4252.45	4816.59	5368.54	6016.62	6592.12	8849.08	8991.26	9388.65	9745.48	10156.5	10674.8	11176.5	11690.9	12169.4	12660.9
	7.94039	-14928.5	-14299.9	-13645.2	-12961.5	-12333	-11704.4	-11075.8	-10470.7	-9842.11	-9187.35	-8532.59	-7912.96	-7239.31	-6607.96	-5981.58	-5400.83	-4796.37	-4196.09	-3579.58	-2998.9	-2396.39	-1866.43	-1255.74	-619.082	-16.8766	527.384	1127.5	1721.93	2271.2	2805.43	3318.62	3850.62	4386.96	4293.8	4858.63	5411.78	6059.99	6635.35	8898.67	9038.84	9437.31	9792.78	10202.7	10721.9	11223	11738.8	12216.2	12708
	7.95519	-14870.3	-14241.7	-13587	-12899	-12270.4	-11641.9	-11013.3	-10407	-9778.47	-9123.7	-8468.94	-7849.11	-7172.33	-6539.22	-5913.39	-5333	-4728.1	-4128.7	-3513.92	-2930.58	-2327.37	-1799.92	-1186.98	-550.124	52.6412	598.241	1196.31	1787.54	2337.26	2868.42	3379.23	3907.81	4440.42	4346.49	4911.42	5464.29	6114.26	6690.33	8956.38	9095.75	9495.49	9850.35	10259.7	10777	11279.8	11795.8	12273.4	12765.1
	7.96999	-14842.3	-14213.7	-13559	-12866.3	-12237.7	-11609.1	-10980.6	-10373.2	-9744.67	-9089.9	-8435.14	-7815.85	-7134.94	-6500.85	-5875.35	-5295.37	-4690.91	-4089.88	-3476.51	-2891.27	-2286.96	-1761.01	-1145.9	-510.972	93.4425	640.918	1234.81	1823.29	2370.27	2898.89	3408.78	3930.14	4461.1	4364	4929.45	5482.68	6132.93	6710.77	8980.58	9119.83	9519.8	9874.78	10284.3	10800.3	11304.6	11820.8	12295.2	12788.9
	7.98479	-14775.3	-14146.7	-13491.9	-12789.5	-12161	-11532.4	-10903.8	-10296.5	-9667.97	-9013.21	-8358.45	-7736.15	-7052.78	-6418.5	-5794.24	-5211.14	-4608.45	-4006.72	-3393.11	-2805.38	-2199.16	-1673.76	-1059.91	-427.266	177.435	725.157	1315.83	1901.14	2446.6	2969.58	3478.01	3992.69	4520.19	4420.75	4987.01	5537.71	6189.27	6767.89	9040.7	9181.45	9580.01	9935.46	10345.7	10860.3	11363.8	11881.6	12354.5	12848.6
	7.99959	-14733.2	-14104.6	-13449.9	-12736.9	-12108.4	-11479.8	-10851.2	-10243	-9614.42	-8959.66	-8304.9	-7680.11	-6997.15	-6365.49	-5742.48	-5157.54	-4558.01	-3955.07	-3339.65	-2752.24	-2145.16	-1618.02	-1005.29	-373.669	230.982	776.588	1361.32	1948.34	2487.65	3007.02	3511.66	4021.94	4549.56	4447.21	5013.17	5561.56	6212.67	6793.95	9070.99	9213.1	9610.34	9967.67	10376.5	10892.4	11396	11912.2	12384.5	12878.7
	8.01439	-14669.7	-14041.1	-13386.3	-12663.3	-12034.7	-11406.1	-10777.6	-10169.6	-9541.04	-8886.28	-8231.52	-7600.75	-6918.9	-6287.83	-5666.15	-5078.03	-4481.49	-3877.66	-3260.67	-2674.25	-2066.67	-1538.25	-930.275	-300.922	302.52	844.706	1425.11	2011.77	2545.54	3060.49	3562.91	4068.47	4595.47	4488.34	5055.66	5602.24	6252.64	6835.97	9115.52	9260.46	9654.85	10014.2	10421.9	10938.9	11440.8	11957.6	12430.3	12924.5
	8.0292	-14595.6	-13967.1	-13312.3	-12583.8	-11955.3	-11326.7	-10698.1	-10087.6	-9459.03	-8804.27	-8149.51	-7517.65	-6840.67	-6212.97	-5592.75	-5006.2	-4411.21	-3808.86	-3187.96	-2604.22	-1996.28	-1468.09	-861.09	-234.814	366.916	905.386	1480.63	2068.99	2596.93	3111.15	3610.93	4116.43	4645.49	4533.86	5101.66	5645.78	6296.85	6881.36	9164.73	9308.68	9703.61	10064.4	10469.4	10988.4	11489.9	12005.6	12480.9	12973.2
	8.044	-14546	-13917.4	-13262.7	-12530.4	-11901.8	-11273.2	-10644.6	-10036.9	-9408.36	-8753.59	-8098.83	-7465.31	-6791.75	-6168.32	-5548.6	-4964.83	-4372.27	-3771.98	-3150.01	-2569.86	-1962.31	-1434.87	-829.793	-205.153	395.093	932.987	1505.21	2092.49	2619.06	3131.08	3630.68	4141.65	4670.53	4555.32	5122.8	5667.86	6317.21	6902.86	9189.71	9335.48	9730.75	10089.1	10495.7	11014.7	11516.3	12030.9	12508.2	13000
	8.0588	-14465.4	-13836.9	-13182.1	-12452.4	-11823.8	-11195.2	-10566.7	-9957.77	-9329.19	-8674.43	-8019.67	-7386.26	-6717.52	-6097.58	-5475.26	-4899.58	-4309.18	-3711.89	-3090.37	-2513.6	-1906.34	-1383.46	-779.346	-156.217	444.357	979.087	1548.52	2136.83	2664.14	3177.15	3676.68	4196.73	4725.72	4608.7	5173.83	5719.41	6368.3	6955.32	9246.69	9390.15	9787.91	10143.1	10548.8	11069.3	11571.2	12083.1	12564.2	13053.1
	8.0736	-14433.2	-13804.6	-13149.8	-12426.2	-11797.6	-11169	-10540.4	-9932.6	-9304.02	-8649.26	-7994.5	-7363.84	-6698.04	-6078.05	-5454.94	-4882.57	-4293.76	-3697.21	-3076.05	-2502.11	-1896.21	-1373.46	-770.965	-149.284	450.769	988.913	1559.87	2148.59	2678.92	3193.95	3695.87	4220.72	4747.88	4627.35	5192.39	5739.83	6389.28	6976.29	9270.56	9414.79	9813.93	10165.5	10571.9	11091.6	11594.5	12106.3	12588	13075.9
	8.0884	-14387.6	-13759	-13104.3	-12392.8	-11764.3	-11135.7	-10507.1	-9897.33	-9268.76	-8614	-7959.23	-7332.4	-6672.21	-6052.31	-5430.8	-4861.1	-4272.07	-3678.14	-3056.87	-2484.1	-1879.02	-1356.86	-753.542	-129.589	471.763	1012.21	1584.22	2178.4	2711.3	3229.55	3734.31	4265.42	4791.52	4667.71	5232.14	5779.18	6429.48	7016.52	9316.09	9458.93	9858.9	10207.5	10613.7	11134	11636	12148	12629.8	13117.9
	8.1032	-14353.8	-13725.2	-13070.5	-12365	-11736.4	-11107.8	-10479.3	-9871.32	-9242.75	-8587.99	-7933.22	-7309.12	-6644.89	-6023.99	-5403.63	-4831.54	-4241.71	-3648.7	-3029.02	-2454.95	-1852.46	-1329.7	-724.777	-99.7682	500.508	1044.21	1616.32	2214.43	2748.62	3269.46	3776.36	4309.66	4833.95	4706.97	5271.7	5817.27	6468.78	7056.44	9359.56	9503.14	9902.03	10249	10655	11173.9	11677.5	12188.7	12670.5	13159.7
	8.118	-14341.6	-13713	-13058.3	-12356.1	-11727.5	-11099	-10470.4	-9860.88	-9232.31	-8577.55	-7922.78	-7298.45	-6634.66	-6011.69	-5389.59	-4813.61	-4223.92	-3628.96	-3011.61	-2434.63	-1834.25	-1312.58	-704.182	-76.9257	522.181	1067.81	1642.31	2246.04	2779.77	3299.51	3806.53	4336.83	4862.2	4731.62	5296	5840.3	6492.42	7080.33	9387.99	9531.57	9930.3	10275.5	10681.3	11200.5	11704.8	12214	12697.3	13185.9
	8.1328	-14305.3	-13676.7	-13022	-12320	-11691.5	-11062.9	-10434.3	-9825.3	-9196.73	-8541.97	-7887.21	-7262	-6596.46	-5972	-5347.02	-4765.68	-4175.79	-3577.6	-2961.42	-2382.68	-1782.87	-1261.06	-649.739	-20.6755	577.205	1123.31	1696.63	2300.28	2835.86	3358.08	3863.69	4392.62	4915.35	4782.41	5347.64	5889.66	6543.64	7133.37	9442.09	9586.07	9983.98	10326.8	10731.1	11251.7	11757.2	12266.4	12749.5	13237.6
	8.1476	-14293.7	-13665.1	-13010.3	-12307.4	-11678.8	-11050.2	-10421.6	-9809.69	-9181.11	-8526.35	-7871.59	-7244.26	-6570.67	-5944.21	-5318.54	-4735	-4144.69	-3546.05	-2931.93	-2352.63	-1752.5	-1232.6	-619.486	9.95663	606.407	1149.45	1720.53	2324.83	2861.09	3382.45	3888.14	4412.09	4934.45	4799.54	5363.95	5906.08	6560.92	7151.41	9462.4	9605.74	10003.8	10345.9	10750.3	11272	11775.3	12286.5	12769.7	13256.6
	8.1624	-14252.5	-13623.9	-12969.1	-12263	-11634.4	-11005.8	-10377.3	-9763.18	-9134.61	-8479.85	-7825.09	-7195.51	-6516.26	-5889.19	-5260.84	-4678.67	-4087.54	-3489.07	-2875.85	-2297.03	-1697.19	-1176.01	-564.221	64.3797	657.65	1199.11	1765.44	2368.68	2904.84	3430.91	3936.42	4458.22	4977.34	4841.04	5405.82	5946.98	6602.73	7194.43	9507.92	9648.94	10047.8	10388.5	10794.8	11317.4	11817.4	12330.9	12812.6	13299.6
	8.1772	-14212.2	-13583.7	-12928.9	-12225.2	-11596.7	-10968.1	-10339.5	-9723.32	-9094.75	-8439.99	-7785.23	-7155.17	-6473.02	-5847.05	-5216.59	-4636.09	-4043.4	-3446.73	-2834.11	-2254.84	-1652.66	-1134.09	-523.09	105.626	695.182	1235.18	1798.34	2398.93	2937.4	3465.42	3970.35	4491.83	5009.21	4870.61	5435.94	5978.48	6634.02	7224.11	9541.92	9681.4	10079.9	10421.5	10829.1	11350.8	11849.9	12364	12845.8	13332.5
	8.192	-14175.6	-13547	-12892.3	-12187.4	-11558.8	-10930.3	-10301.7	-9685.61	-9057.04	-8402.28	-7747.52	-7118.07	-6440.01	-5814.82	-5186.25	-4611.37	-4019.15	-3424.82	-2814.31	-2235.64	-1630.91	-1114.15	-507.973	122.583	708.994	1250.08	1813.32	2412.42	2954.7	3485.37	3992.2	4514.72	5031.72	4891.05	5455.38	6001.16	6653.41	7243.75	9564.52	9704.86	10103.4	10444.1	10853.8	11374.4	11872.3	12387.9	12868.2	13355.8
	8.2068	-14127.7	-13499.2	-12844.4	-12140.3	-11511.7	-10883.1	-10254.6	-9641.65	-9013.08	-8358.32	-7703.56	-7075.18	-6403.38	-5779.69	-5152.22	-4580.31	-3989.84	-3395.24	-2787.15	-2208.95	-1600.14	-1086.3	-480.541	149.94	738.347	1278.71	1843.3	2441.4	2988.46	3519.74	4028.85	4556.65	5075.54	4931.91	5495.19	6045.05	6695.87	7282.83	9607.89	9746.88	10145.1	10486.4	10895.9	11415.1	11913.3	12430.6	12910	13397.7
	8.2216	-14112.9	-13484.4	-12829.6	-12128.5	-11499.9	-10871.3	-10242.8	-9633.76	-9005.19	-8350.43	-7695.67	-7070.27	-6408.68	-5784.63	-5158.6	-4589.81	-4002.11	-3406.84	-2798.49	-2221.18	-1613.54	-1098.75	-494.93	134.988	727.606	1268.9	1839.21	2440.06	2990.13	3521.21	4032.76	4565.23	5088.88	4941.17	5504.29	6056.17	6706.09	7290.47	9621.05	9759.79	10157.7	10498.9	10907.6	11426.4	11922.8	12443	12921	13409.7
	8.2364	-14086.1	-13457.5	-12802.7	-12108.3	-11479.7	-10851.1	-10222.6	-9617.47	-8988.9	-8334.14	-7679.38	-7057.25	-6407.34	-5785.77	-5157.16	-4584.82	-4001.37	-3401.25	-2793.06	-2215.24	-1607.13	-1090.82	-487.018	143.154	741.395	1282.23	1858.98	2461.76	3013.16	3546.52	4060.8	4600.39	5129.45	4979.02	5544.08	6092.51	6742.52	7326.49	9662.3	9798.95	10195.7	10536.4	10943.7	11462.3	11958	12478.3	12957.1	13448.5
	8.2512	-14077.9	-13449.3	-12794.5	-12102.7	-11474.1	-10845.6	-10217	-9615.91	-8987.34	-8332.58	-7677.81	-7055.36	-6411.37	-5789.77	-5161.78	-4586.26	-4006.74	-3404.18	-2793.73	-2219.94	-1609.89	-1093.2	-488.973	142.122	744.234	1286.94	1870.39	2476.11	3028.43	3562.52	4079.79	4624.11	5156.29	5004.43	5568.39	6115.68	6765.43	7350.32	9689.55	9824.69	10220.8	10561.5	10968.1	11485.3	11981.1	12502.3	12980.9	13473.8
	8.266	-14083.8	-13455.2	-12800.5	-12111.3	-11482.7	-10854.1	-10225.6	-9624.94	-8996.37	-8341.61	-7686.84	-7065.01	-6421.46	-5798.62	-5170.9	-4590.81	-4012.42	-3406.15	-2794.15	-2223.43	-1610.73	-1091.86	-486.353	144.76	751.713	1293.75	1883.81	2491.39	3043.32	3580.08	4098.95	4647.45	5183.13	5030.55	5593.35	6138.75	6788.85	7373.57	9716.01	9849.22	10244.7	10586.3	10992.9	11507.8	12005.4	12523.6	13003.8	13500
	8.2808	-14071.5	-13442.9	-12788.1	-12101.4	-11472.8	-10844.3	-10215.7	-9612.65	-8984.08	-8329.31	-7674.55	-7053.05	-6406.27	-5783.36	-5156.63	-4573.03	-3992.16	-3387.41	-2772.22	-2201.11	-1588.59	-1069.42	-459.853	170.587	779.425	1323.18	1916.47	2526.75	3078.79	3617.99	4136.63	4687.51	5223.62	5070.22	5632.65	6178.57	6827.04	7413.05	9757.24	9888.66	10282.5	10624.8	11031.4	11544.4	12043.6	12560.9	13042.2	13538.4
	8.2956	-14085.1	-13456.6	-12801.8	-12116.6	-11488.1	-10859.5	-10230.9	-9624.76	-8996.19	-8341.43	-7686.67	-7066.28	-6416.66	-5790.63	-5164.64	-4579.63	-3997.01	-3392.89	-2775.19	-2204.24	-1591.89	-1072.3	-459.324	169.643	780.791	1326.06	1920.03	2533.71	3084.41	3626.41	4145.96	4698.52	5234.17	5078.49	5640.58	6187.68	6833.74	7421.55	9765.36	9896.71	10291.4	10633.1	11041.7	11552.8	12053.1	12568.3	13050.5	13547.2
	8.3104	-14071.4	-13442.8	-12788.1	-12101.5	-11472.9	-10844.3	-10215.8	-9606.13	-8977.56	-8322.8	-7668.04	-7048.22	-6393.63	-5766.02	-5141.8	-4554.72	-3970.51	-3367	-2746.83	-2175.25	-1563.41	-1045.09	-428.596	201.296	812.619	1357.74	1951.85	2568.28	3119.88	3662.77	4185.12	4736.17	5271.48	5113.68	5676.39	6223.34	6868.1	7457.52	9801.34	9931.8	10325.8	10668.2	11075.7	11587.6	12088.1	12602.1	13084.2	13579.4
	8.3252	-14071.4	-13442.9	-12788.1	-12098.7	-11470.1	-10841.5	-10212.9	-9601.81	-8973.24	-8318.48	-7663.71	-7044.22	-6385.58	-5756.04	-5133.89	-4546.69	-3960.72	-3357.16	-2735.37	-2163.73	-1552.91	-1034.54	-416.162	214.261	824.597	1370.66	1964.89	2583.21	3135.03	3679.34	4201.75	4753.19	5288.36	5128.5	5691.25	6238.53	6882.13	7471.07	9814.21	9945.63	10339.5	10683	11088.9	11601.7	12102	12615.2	13097.7	13591.2
	8.34	-14062.5	-13433.9	-12779.2	-12088.4	-11459.9	-10831.3	-10202.7	-9590.91	-8962.34	-8307.57	-7652.81	-7031.82	-6369.88	-5740.53	-5118.34	-4531.32	-3942.73	-3340.14	-2719.15	-2145.57	-1536.09	-1016.68	-399.859	235.05	841.132	1388.42	1982.94	2603.19	3155.75	3700.4	4221.88	4772.77	5308.76	5147.68	5710.69	6256.42	6901.16	7489.92	9832.67	9966.06	10358.8	10701	11104.9	11619.7	12119.9	12633.3	13114.9	13606.6
	8.3548	-14039	-13410.4	-12755.7	-12060.4	-11431.8	-10803.2	-10174.7	-9566.11	-8937.54	-8282.78	-7628.01	-7002.65	-6338.56	-5710.56	-5086.39	-4500.84	-3911.16	-3309.68	-2688.04	-2114.98	-1505.93	-985.145	-367.727	268.597	870.492	1421.69	2016.11	2638.24	3189.95	3733.68	4254.39	4806.36	5342.71	5179.25	5742.67	6288.08	6933.87	7522.2	9862.92	9998.04	10390.3	10730.8	11132.2	11647.4	12148.6	12664.3	13145.1	13635
	8.3696	-14040.4	-13411.8	-12757.1	-12058.9	-11430.3	-10801.8	-10173.2	-9567.26	-8938.69	-8283.92	-7629.16	-7000.72	-6334.22	-5708.16	-5081.81	-4497.23	-3907.7	-3306.17	-2685.8	-2110.7	-1503.16	-982.413	-364.734	274.771	873.596	1425.02	2021.61	2642.27	3193.76	3738.7	4257.46	4809.21	5346.18	5180.5	5742.43	6289.54	6936.39	7521.77	9864.43	10001.9	10393.4	10732.1	11130.8	11648	12149.4	12665.5	13147.9	13635.3
	8.3844	-14008.7	-13380.2	-12725.4	-12023.8	-11395.3	-10766.7	-10138.1	-9535.96	-8907.39	-8252.62	-7597.86	-6968.03	-6297.44	-5675.49	-5043.55	-4460.47	-3871.23	-3269.7	-2651.05	-2075.51	-1468.96	-947.957	-327.23	310.806	907.986	1461.67	2059.88	2678.91	3230.09	3773.96	4291.83	4845.33	5381.65	5213.29	5774.82	6323.59	6971.93	7554.69	9897.87	10035.1	10425.5	10762.8	11159.7	11678.6	12179.9	12696	13180.8	13666.5
	8.3992	-14004.3	-13375.8	-12721	-12016.7	-11388.1	-10759.6	-10131	-9529.1	-8900.53	-8245.77	-7591	-6961.79	-6291.17	-5669.67	-5033.64	-4451.89	-3862.46	-3262.28	-2642.79	-2066.25	-1460.38	-938.898	-319.651	319.158	915.517	1469.36	2068.96	2686.23	3237.07	3781.39	4299.72	4851.67	5388.57	5218.99	5779.14	6327.62	6976.95	7557.9	9903.56	10040.2	10430.5	10766.1	11162.2	11681.5	12183.8	12698.8	13185	13669.3
	8.414	-13986.4	-13357.8	-12703.1	-11996.8	-11368.3	-10739.7	-10111.1	-9510.74	-8882.17	-8227.41	-7572.65	-6944.78	-6273.18	-5652.05	-5012.91	-4431.57	-3841	-3242.43	-2622.1	-2045.83	-1439.88	-917.33	-299.644	339.052	935.705	1489.89	2088.26	2705.27	3257	3798.22	4319.7	4870.11	5408.35	5236.17	5796.99	6343.59	6993.87	7575.13	9920.98	10056.4	10444.1	10780.2	11175.9	11695.6	12197.1	12711.6	13198.8	13682.4
	8.4288	-13964.3	-13335.7	-12681	-11973.9	-11345.3	-10716.7	-10088.1	-9486.25	-8857.68	-8202.92	-7548.16	-6921	-6251	-5628.58	-4988.61	-4408.75	-3815.71	-3216.87	-2597.38	-2021	-1415.16	-890.828	-276.127	362.898	961.385	1513.29	2111.18	2726.48	3279.37	3819.62	4343.54	4892.26	5432.39	5258.06	5819.42	6364.43	7014.11	7596.59	9942.78	10077.1	10463	10799.2	11194.2	11713	12215	12729.7	13215.3	13699.5
	8.44361	-13962.5	-13333.9	-12679.1	-11972.6	-11344	-10715.5	-10086.9	-9484.62	-8856.05	-8201.29	-7546.53	-6919.53	-6250.07	-5628.17	-4987.7	-4408.38	-3812.35	-3213.53	-2595.55	-2017.75	-1415.61	-887.993	-274.202	363.376	962.529	1514.13	2109.39	2725.62	3277.68	3817.15	4342.62	4890.74	5432.8	5255.5	5817.2	6362.18	7011.36	7595.63	9940.96	10073.9	10458.2	10795	11189.5	11706.7	12210.6	12724.9	13209.6	13694.8
	8.45841	-13929.8	-13301.2	-12646.4	-11939.6	-11311	-10682.4	-10053.9	-9447.38	-8818.81	-8164.05	-7509.28	-6882.34	-6214.89	-5591.45	-4953.74	-4375.64	-3779.38	-3177.11	-2560.73	-1981.49	-1381.86	-853.57	-239.155	395.657	997.415	1545.25	2140.24	2756.33	3308.34	3848.21	4375.53	4922.92	5466.23	5287.93	5848.02	6393.9	7042.5	7628.36	9971.19	10102.6	10485.1	10822.9	11216.9	11730.1	12237.5	12752.9	13235	13721
	8.47321	-13921.5	-13292.9	-12638.1	-11932.2	-11303.7	-10675.1	-10046.5	-9438.53	-8809.96	-8155.2	-7500.44	-6874.17	-6206.99	-5583.57	-4949.44	-4369.33	-3773.77	-3169.4	-2554.27	-1973.07	-1376.47	-847.909	-233.494	399.646	1001.54	1548.91	2142.11	2759.27	3309.93	3852.52	4379.2	4927.63	5468.96	5292.73	5852.14	6394.59	7043.87	7630.65	9972.91	10102.8	10483.3	10820.5	11216.7	11726.8	12235.3	12752.8	13233	13720.3
	8.48801	-13898.1	-13269.5	-12614.7	-11905.4	-11276.8	-10648.3	-10019.7	-9409.86	-8781.29	-8126.53	-7471.76	-6846.46	-6178.88	-5554.6	-4923.1	-4342.85	-3747.76	-3141.52	-2527.39	-1944.4	-1348.64	-823.862	-209.173	421.566	1023.83	1570.62	2163.42	2781.65	3331.14	3876.52	4402.6	4952.44	5490.49	5314.74	5874.75	6416.07	7063.42	7652.59	9990.82	10122.8	10500.8	10837.3	11234.5	11741.4	12252.4	12769.4	13248.4	13736
	8.50281	-13881.8	-13253.2	-12598.4	-11885.7	-11257.1	-10628.6	-10000	-9390.8	-8762.23	-8107.47	-7452.71	-6825.97	-6158.34	-5532.24	-4903.24	-4320.58	-3728.17	-3120.02	-2505.97	-1923.51	-1328.13	-806.289	-191.325	437.398	1037.78	1585.6	2178.55	2797.25	3346.34	3892.78	4418.12	4970.54	5505.94	5329.58	5891.25	6429.36	7076.43	7666.27	10004.8	10135.3	10513.2	10847.5	11243.7	11750.8	12262.7	12779.2	13258.9	13746.8
	8.51761	-13881.1	-13252.5	-12597.7	-11883.9	-11255.3	-10626.8	-9998.19	-9388.42	-8759.85	-8105.09	-7450.33	-6822	-6156.59	-5526.31	-4898.07	-4315.47	-3724.49	-3114.68	-2501.83	-1920.16	-1323.68	-805.668	-190.791	435.159	1034.22	1582.44	2175.49	2795.9	3345	3888.17	4416.95	4970.24	5503.66	5325.69	5887.91	6426.48	7072.15	7660.93	9998.64	10130	10508	10840.2	11234.4	11744.3	12256.3	12772.1	13251.2	13740.7
	8.53241	-13853.8	-13225.3	-12570.5	-11855.5	-11226.9	-10598.4	-9969.79	-9359.26	-8730.69	-8075.93	-7421.16	-6792.27	-6125.33	-5491.57	-4864.01	-4280.23	-3691.15	-3079.85	-2467.85	-1888.5	-1292.68	-778.938	-165.548	457.858	1056.96	1605.46	2199.2	2820.49	3371.73	3912.49	4443.86	4999.35	5529.89	5350.38	5913.35	6449.07	7096.23	7681.87	10021.1	10150.5	10529.5	10859.8	11252.1	11764	12274.2	12790.8	13269.2	13760.3
	8.54721	-13850.1	-13221.5	-12566.8	-11854.7	-11226.1	-10597.5	-9968.95	-9355.63	-8727.06	-8072.3	-7417.53	-6788.97	-6119.76	-5483.25	-4855.03	-4272	-3682.27	-3072.6	-2461.66	-1884.78	-1288.68	-778.264	-168.643	451.853	1051.27	1598.99	2194.87	2816.27	3369.01	3908.44	4442.18	4996.15	5527.58	5346.67	5908.53	6445.16	7091.69	7674.24	10013.3	10143.2	10520.7	10850.2	11243.4	11755.9	12264.6	12782.3	13260.2	13752.1
	8.56201	-13826.8	-13198.2	-12543.4	-11827.4	-11198.9	-10570.3	-9941.73	-9328.13	-8699.56	-8044.8	-7390.04	-6762.55	-6085.53	-5448.77	-4818.07	-4235.24	-3646.57	-3038.56	-2430.18	-1858.21	-1266.09	-756.997	-152.348	467.185	1068.43	1615.57	2214.98	2836.28	3390.47	3928.92	4464.47	5017.28	5549.03	5366.49	5927.27	6464.5	7110.73	7691.61	10027.6	10158.1	10534.7	10864.4	11256.1	11769.4	12275.4	12794.2	13271.8	13765.1
	8.57681	-13810.8	-13182.2	-12527.4	-11810.9	-11182.4	-10553.8	-9925.23	-9310.39	-8681.82	-8027.06	-7372.3	-6745.56	-6064.61	-5430.24	-4797.83	-4217.05	-3630.17	-3027.12	-2419.52	-1851.36	-1259.62	-751.418	-147.684	473.497	1073.34	1622.91	2223.97	2844.69	3399.63	3937.79	4473.45	5025.25	5558.81	5376.19	5934.01	6471.5	7118.74	7699.25	10032	10162.1	10535.9	10866	11257.6	11772.4	12276.2	12794	13273.1	13766.6
	8.59161	-13799.6	-13171	-12516.3	-11799	-11170.5	-10541.9	-9913.33	-9296.49	-8667.91	-8013.15	-7358.39	-6733.3	-6053.12	-5421.24	-4788.11	-4211.64	-3627.37	-3028.84	-2421.65	-1856.25	-1265.15	-755.813	-151.281	471.611	1072.46	1625.94	2225.44	2847.24	3403.73	3940.9	4477.09	5026.27	5562.15	5379.23	5933.84	6471.92	7121.22	7699.48	10029.8	10157.5	10532.9	10861.1	11252.2	11767.9	12270.7	12787	13267.9	13762.4
	8.60641	-13768.5	-13139.9	-12485.1	-11771.6	-11143	-10514.4	-9885.86	-9267.63	-8639.06	-7984.3	-7329.54	-6706.39	-6033.6	-5405.42	-4774.55	-4201.8	-3619.45	-3025.72	-2415.82	-1849.83	-1256.03	-743.848	-135.072	489.185	1090.46	1644.79	2244.8	2866.89	3423.97	3963.33	4498.59	5046.41	5582.47	5400.08	5951.97	6492.7	7142.02	7718.41	10047	10170.7	10546.6	10873.5	11263.6	11780.2	12282.8	12799.2	13281.3	13775.6
	8.62121	-13771.3	-13142.8	-12488	-11781.5	-11152.9	-10524.3	-9895.76	-9278.59	-8650.02	-7995.26	-7340.49	-6718.37	-6054.17	-5428.69	-4797.23	-4226.36	-3643.93	-3052.07	-2440.9	-1872.98	-1276.23	-760.748	-150.359	474.282	1078.26	1634.12	2232.81	2856.51	3415.43	3955.12	4488.87	5034.03	5569.44	5386.8	5936.85	6480.45	7129.22	7704.65	10030.3	10151.6	10529.4	10855.3	11245.8	11761.7	12263.3	12781.3	13260.4	13757.2
	8.63601	-13757.1	-13128.5	-12473.8	-11775.2	-11146.6	-10518	-9889.45	-9274.44	-8645.87	-7991.11	-7336.35	-6715.75	-6058.43	-5433.56	-4802.88	-4232.15	-3648.35	-3054.77	-2443.63	-1872.36	-1271.85	-754.149	-140.409	485.103	1090.61	1648	2246.17	2869.44	3429.47	3970.36	4500.44	5045.5	5579.46	5397.11	5947.67	6490.85	7136.47	7713.59	10038.3	10155.7	10532	10859.7	11249.5	11764.6	12267.2	12783	13261.2	13758
	8.65081	-13766.1	-13137.5	-12482.8	-11790.1	-11161.5	-10533	-9904.39	-9292.97	-8664.4	-8009.64	-7354.88	-6734.73	-6079.93	-5456.32	-4823.66	-4254.77	-3667.51	-3070.19	-2459.36	-1884.41	-1282.19	-761.847	-146.511	481.594	1087.11	1646.79	2244.22	2866.95	3428.33	3967.99	4495.19	5039.49	5571.97	5387.6	5938.81	6482.61	7127	7706.16	10027.8	10142.1	10516.3	10846.6	11236.3	11750.6	12253.3	12769	13245	13741.7
	8.66561	-13783	-13154.5	-12499.7	-11807.9	-11179.3	-10550.8	-9922.2	-9313.54	-8684.97	-8030.2	-7375.44	-6753.88	-6097.74	-5473.51	-4839.97	-4272.23	-3681.45	-3081	-2470.11	-1891.42	-1288.07	-764.153	-149.086	482.553	1088.63	1647.95	2244.95	2866.54	3426.93	3965.84	4491.73	5035.6	5565.57	5379.05	5930.32	6474.24	7117.21	7698.74	10016.6	10130.4	10501.5	10833.4	11221.9	11734.5	12238.7	12753.3	13230.5	13723.7
	8.68041	-13795.3	-13166.7	-12512	-11820.1	-11191.5	-10563	-9934.39	-9326.5	-8697.93	-8043.17	-7388.41	-6764.94	-6104.21	-5480.69	-4844.96	-4276.28	-3685.15	-3080.13	-2467.15	-1887.32	-1282.62	-756.783	-142.911	492.795	1099.73	1659.06	2256.96	2874.96	3434.01	3971.88	4494.5	5037.8	5564.68	5377.41	5928.7	6473.65	7114.57	7697.59	10012.7	10124.8	10493	10824.6	11212.8	11725.6	12230.1	12744.9	13222.9	13713.3
	8.69521	-13831.5	-13202.9	-12548.2	-11854.2	-11225.7	-10597.1	-9968.52	-9359.93	-8731.36	-8076.6	-7421.84	-6796.54	-6130.27	-5506.4	-4868.96	-4297.72	-3705.81	-3098.29	-2484.92	-1903.29	-1297.11	-767.894	-154.27	482.645	1090.75	1650.04	2247.94	2862.57	3417.65	3954.35	4472.67	5015.16	5536.96	5350.11	5901.14	6446.94	7087.04	7670.29	9982.28	10093.7	10461.1	10790.9	11178.4	11691.6	12196.7	12709.8	13190.2	13679.3
	8.71001	-13840.2	-13211.6	-12556.8	-11860.8	-11232.2	-10603.7	-9975.1	-9365.02	-8736.45	-8081.69	-7426.93	-6802.34	-6129.2	-5504.64	-4865.1	-4289.69	-3697.71	-3086.68	-2473.27	-1890.11	-1282.31	-752.444	-137.486	502.349	1114.37	1675.02	2272.35	2878.53	3430.76	3961.1	4477.37	5018.67	5534.57	5346.83	5900	6445.43	7084.74	7667.86	9975.92	10085	10451.6	10778.8	11166.6	11680.4	12185.1	12698.6	13178.7	13669.9
	8.72481	-13853.4	-13224.9	-12570.1	-11869.2	-11240.6	-10612	-9983.44	-9370.83	-8742.26	-8087.5	-7432.74	-6809.28	-6130.75	-5506.08	-4863.74	-4283.03	-3688.41	-3076.05	-2464.89	-1879.95	-1270.91	-738.493	-122.59	515.293	1127.99	1688.88	2282.77	2884.55	3430.76	3956.08	4471.13	5009.43	5522.16	5333.29	5887.73	6432.31	7072.15	7654.2	9959.47	10067.4	10433.2	10758	11144.9	11660	12165.2	12678.6	13158.6	13650.4
	8.73961	-13858.1	-13229.6	-12574.8	-11869.8	-11241.3	-10612.7	-9984.13	-9367.17	-8738.6	-8083.84	-7429.08	-6806.17	-6126.44	-5500.16	-4856.53	-4273.04	-3677.03	-3064.88	-2454.28	-1867.32	-1258.36	-722.249	-105.409	529.897	1146.95	1710.38	2296.14	2888.39	3431.69	3954.54	4467.26	5004.55	5514.55	5323.27	5879.41	6422.9	7061.02	7644.86	9945.63	10053.1	10418	10740.7	11128	11641.5	12148.2	12661.5	13140.4	13633.9
	8.75441	-13849.8	-13221.3	-12566.5	-11859.3	-11230.7	-10602.2	-9973.6	-9354.59	-8726.01	-8071.25	-7416.49	-6793.38	-6112.85	-5484.18	-4841.62	-4255.42	-3658.68	-3046.83	-2436.3	-1848.58	-1236.33	-700.373	-83.7784	548.045	1166.05	1726.15	2304.15	2893.11	3435.57	3952.28	4462.89	5001.22	5512.92	5319.16	5877.43	6418.48	7056.17	7639.73	9937.61	10043.6	10409.2	10728.2	11115.5	11629.4	12135.6	12650.1	13127.6	13621.3
	8.76921	-13861.9	-13233.4	-12578.6	-11866.4	-11237.8	-10609.3	-9980.7	-9359.67	-8731.1	-8076.33	-7421.57	-6796.23	-6123.8	-5493.54	-4853.59	-4266.39	-3673.54	-3064.65	-2454.98	-1869.52	-1255.64	-724.03	-108.644	521.812	1139.17	1694.94	2271.11	2858.05	3402.76	3920.92	4433.28	4973.29	5488.07	5291.4	5851.27	6389.88	7026.35	7610.86	9904.37	10010	10374.9	10692.8	11080.5	11591.6	12098.7	12615.8	13092.3	13587.4
	8.78401	-13850.1	-13221.5	-12566.8	-11852.5	-11223.9	-10595.3	-9966.77	-9346.08	-8717.5	-8062.74	-7407.98	-6781.61	-6115.19	-5484.45	-4846.66	-4259.36	-3669.26	-3062.17	-2453.21	-1871.21	-1258.16	-730.04	-119.448	510.545	1123.57	1673.62	2248.82	2841.59	3388.91	3911.08	4424.46	4969.03	5488.67	5290.71	5851.52	6388.5	7024.55	7606.51	9897.95	10000.7	10366.3	10681	11070.5	11579.6	12085.8	12606.4	13081.3	13577.8
	8.79881	-13856.1	-13227.6	-12572.8	-11862	-11233.4	-10604.8	-9976.27	-9356.29	-8727.71	-8072.95	-7418.19	-6790.08	-6135.19	-5505.34	-4871.75	-4288.91	-3701.1	-3096.53	-2489.94	-1908.71	-1299.45	-773.266	-162.815	467.221	1075.87	1623.3	2204.1	2802.8	3354.15	3884.32	4398.82	4945.8	5468.85	5272.25	5833.65	6369.12	7004.11	7584.51	9872.78	9972.46	10338.1	10653	11044.1	11549.7	12055.8	12578	13052.7	13550
	8.81361	-13859.8	-13231.2	-12576.4	-11873.2	-11244.6	-10616	-9987.46	-9369.68	-8741.11	-8086.35	-7431.59	-6806.87	-6159.19	-5530.81	-4900.12	-4323.04	-3732.64	-3130.71	-2523.94	-1941.34	-1337.87	-813.881	-203.7	428.304	1034.54	1583.64	2167.91	2774.12	3326.24	3861.99	4380.34	4930.66	5456.3	5260.92	5821.83	6355.47	6990.7	7569.67	9852.85	9951.45	10316.2	10630.2	11022.3	11528.4	12032.1	12556.7	13031.8	13527.8
	8.82841	-13865.3	-13236.7	-12581.9	-11885.4	-11256.8	-10628.2	-9999.65	-9384.68	-8756.11	-8101.35	-7446.58	-6823.4	-6183.17	-5558.06	-4930.43	-4356.68	-3764.9	-3164.64	-2557.34	-1974.05	-1376.57	-853.437	-241.308	391.277	995.922	1547.58	2137.62	2750.24	3304.93	3847.7	4369.32	4919.95	5449.7	5254.24	5814.82	6347.1	6983.44	7559.89	9837.39	9935.04	10299.4	10612.5	11005.1	11512	12012.9	12539.3	13014.2	13510.5
	8.84321	-13905.4	-13276.8	-12622.1	-11933.6	-11305	-10676.4	-10047.9	-9435.08	-8806.51	-8151.74	-7496.98	-6874.14	-6233.99	-5609.58	-4984.47	-4412.77	-3817.61	-3217.14	-2607.59	-2023.87	-1426.4	-903.429	-290.318	342.089	947.699	1501.56	2093.94	2712.04	3269.63	3815.31	4339.23	4890.78	5421.09	5226.06	5785.88	6317.97	6953.8	7529.8	9801.8	9898.55	10263.1	10575	10966.1	11475.4	11975.8	12501.5	12976.7	13472.1
	8.85802	-13921	-13292.4	-12637.7	-11950.8	-11322.2	-10693.6	-10065.1	-9455.23	-8826.66	-8171.9	-7517.14	-6894.84	-6251.82	-5630.07	-5005.31	-4432.98	-3837.24	-3235.34	-2624.54	-2041.14	-1441.78	-919.322	-304.88	327.453	933.44	1490.11	2085.56	2707.63	3266	3813.82	4339.66	4891.16	5423.43	5227.92	5786.22	6320.12	6954.59	7530.14	9795.41	9890.59	10255.1	10564.5	10954.6	11465.7	11966.7	12490.9	12966.2	13461.1
	8.87282	-13967.7	-13339.2	-12684.4	-12000.2	-11371.6	-10743	-10114.5	-9506.23	-8877.66	-8222.9	-7568.14	-6947.06	-6298.31	-5676.14	-5049.8	-4478.11	-3882.39	-3276.99	-2664.84	-2083.16	-1479.85	-959.006	-342.919	289.472	896.657	1453.73	2050.71	2675.63	3236.77	3784.81	4311.17	4862.82	5395.02	5199.7	5755.49	6292.54	6924.17	7501.63	9760.32	9855.01	10217.4	10524.6	10915.5	11428.2	11929.7	12451.7	12926.8	13421.8
	8.88762	-13994	-13365.5	-12710.7	-12024.9	-11396.4	-10767.8	-10139.2	-9532.81	-8904.24	-8249.48	-7594.72	-6973.91	-6319.37	-5695.5	-5067.83	-4495.41	-3901.24	-3292.94	-2679.67	-2100.01	-1493.26	-974.132	-357.227	276.99	881.759	1440.31	2038.73	2664.84	3229.2	3776.31	4303.97	4854.63	5389.03	5190.99	5747.82	6285.28	6913.81	7492.26	9746.07	9838.69	10200.3	10504.3	10896.1	11411.4	11912	12430.5	12907.1	13401.6
	8.90242	-14027.2	-13398.7	-12743.9	-12054.4	-11425.8	-10797.3	-10168.7	-9562.58	-8934.01	-8279.25	-7624.49	-7004.52	-6344.89	-5719.82	-5089.94	-4518.64	-3924.88	-3313.92	-2697.94	-2121.52	-1513.46	-995.363	-378.507	257.777	861.959	1420.64	2019.47	2645.15	3212.14	3759.58	4286.62	4837.79	5373.67	5174.23	5729.36	6268.98	6894.28	7474.22	9722.85	9812.93	10174	10474.4	10868.1	11384.2	11884.2	12400.3	12878.7	13372.1
	8.91722	-14065.5	-13436.9	-12782.2	-12090.5	-11461.9	-10833.4	-10204.8	-9598.49	-8969.92	-8315.16	-7660.39	-7039.15	-6376.1	-5749.16	-5120.44	-4546.63	-3953.56	-3342.87	-2724.9	-2150.33	-1542.29	-1023.5	-407.301	230.126	831.748	1391.3	1991.31	2616.43	3184.64	3730.43	4260.06	4811.03	5349.3	5145.3	5702.97	6240.94	6864.82	7446.29	9688.8	9776.76	10136.9	10436.6	10829.5	11346.9	11847	12360.2	12842.2	13332.6
	8.93202	-14080	-13451.4	-12796.7	-12101	-11472.4	-10843.8	-10215.2	-9607.62	-8979.04	-8324.28	-7669.52	-7048	-6381.82	-5755.31	-5127.02	-4548.87	-3958.56	-3348.34	-2727.14	-2157	-1550.88	-1028.83	-413.15	224.733	826.049	1388	1987.1	2611.33	3179.47	3724.68	4255.98	4806.9	5346.25	5139.99	5698.07	6236.19	6858.86	7440.74	9677.15	9763.38	10120.5	10419.5	10812.2	11328.5	11828.5	12342.1	12827.3	13314.9
	8.94682	-14116.2	-13487.7	-12832.9	-12136.7	-11508.1	-10879.5	-10250.9	-9641.02	-9012.45	-8357.69	-7702.93	-7081.28	-6415.07	-5787.9	-5159.97	-4579.08	-3989.4	-3381.47	-2759.89	-2191.37	-1585.16	-1061.51	-446.034	190.782	793.083	1355.7	1954.78	2578.89	3146.74	3690.34	4223.46	4774.56	5313.54	5106.58	5666.09	6201.32	6824.64	7406.55	9637.89	9721.08	10076.3	10378.3	10768.6	11284.2	11784.1	12297.4	12783.7	13270.8
	8.96162	-14129.5	-13500.9	-12846.2	-12147	-11518.4	-10889.9	-10261.3	-9649.21	-9020.64	-8365.87	-7711.11	-7090.17	-6424.97	-5798.53	-5169.74	-4586.27	-3998.39	-3392.3	-2770.48	-2203.13	-1597.71	-1070.72	-456.43	179.454	784.068	1346.15	1945.39	2570.38	3137.71	3680.39	4214.03	4767.46	5304.14	5098.59	5656.96	6189.72	6816.22	7394.53	9620.55	9701.9	10054.3	10358.5	10747.5	11260.7	11760.4	12275.5	12761.7	13249.2
	8.97642	-14151.6	-13523	-12868.3	-12168.8	-11540.3	-10911.7	-10283.1	-9669.95	-9041.38	-8386.62	-7731.85	-7112.19	-6448.05	-5823.5	-5194.19	-4608.5	-4022.62	-3416.63	-2796.35	-2227.57	-1621.47	-1094.46	-481.719	153.92	761.02	1322.91	1922.51	2547.8	3114.9	3656.87	4191.08	4746.08	5281.29	5077.65	5634.33	6163.75	6794.63	7368.86	9589.74	9668.44	10019.9	10326.1	10713.5	11225.7	11724.7	12241	12726	13214.9
	8.99122	-14175.5	-13546.9	-12892.2	-12192	-11563.4	-10934.9	-10306.3	-9691.61	-9063.04	-8408.28	-7753.52	-7135.31	-6473.12	-5849.54	-5220.46	-4634.22	-4048.18	-3442.85	-2822.63	-2252.37	-1646.89	-1118.17	-507.634	128.89	739.246	1298.83	1900.54	2524.08	3091.29	3634.07	4167.55	4723.49	5258.78	5055.1	5611.66	6138.99	6771.76	7341.88	9558.39	9633.73	9984.56	10292	10678.1	11189.2	11687.2	12205.2	12689.8	13179.3
	9.00602	-14189.8	-13561.3	-12906.5	-12205.5	-11576.9	-10948.4	-10319.8	-9704.5	-9075.92	-8421.16	-7766.4	-7150.13	-6488.48	-5866.55	-5236.86	-4651.34	-4064.83	-3459.75	-2839.08	-2266.87	-1661.34	-1133.17	-522.123	114.363	727.529	1286.18	1887.55	2511.6	3077.91	3621.59	4154.22	4709.83	5246.54	5042.83	5597.4	6125.02	6758.86	7326.88	9537.47	9607.6	9958.98	10265.9	10651.6	11163.1	11661.5	12178.3	12664.4	13152
	9.02082	-14222	-13593.4	-12938.7	-12242.5	-11613.9	-10985.3	-10356.7	-9740	-9111.43	-8456.66	-7801.9	-7184.58	-6525.08	-5903.62	-5272.82	-4689.73	-4101.62	-3497.03	-2875.81	-2302.1	-1697.98	-1167.13	-556.334	81.8031	695.389	1251.56	1853.27	2478.39	3044.36	3588.71	4119.55	4676.72	5212.76	5009.49	5562.93	6091.06	6724.74	7290.51	9494.33	9561.18	9913.65	10219.9	10604.1	11116.5	11615.8	12133.5	12618.1	13107.8
	9.03562	-14239.3	-13610.7	-12955.9	-12258.6	-11630.1	-11001.5	-10372.9	-9758.2	-9129.63	-8474.87	-7820.11	-7200.04	-6541.67	-5920.88	-5289.96	-4707.82	-4117.32	-3515.1	-2893.12	-2317.15	-1713.09	-1182.27	-569.381	68.9293	681.612	1237.37	1839.85	2466.79	3030.96	3575.64	4106.73	4662.88	5198.98	4997.65	5548.78	6078.26	6711.04	7275.18	9470.61	9534.84	9886.53	10192	10575.6	11087.1	11590	12104.6	12590.1	13081.9
	9.05042	-14267.1	-13638.5	-12983.8	-12290.3	-11661.7	-11033.2	-10404.6	-9789.96	-9161.39	-8506.63	-7851.87	-7229.96	-6571.78	-5949.54	-5319.65	-4737.78	-4145.48	-3544.91	-2923.32	-2345.58	-1740.71	-1208.31	-595.322	42.1473	654.667	1208.68	1813.79	2442.05	3003.22	3549.27	4080.02	4635.73	5171.12	4971.73	5521.51	6050.57	6683.77	7247.38	9433.38	9496.36	9847.16	10150.8	10533.5	11046.6	11549.9	12065.1	12549.7	13043.6
	9.06522	-14297.9	-13669.4	-13014.6	-12320.5	-11692	-11063.4	-10434.8	-9823.15	-9194.58	-8539.82	-7885.06	-7260.71	-6602.58	-5979.47	-5349.62	-4767.6	-4173.35	-3574.37	-2953.27	-2372.4	-1768.83	-1235.2	-620.477	16.6048	628.01	1181.42	1787.64	2417.99	2975.66	3522.5	4053.7	4608.99	5142.56	4945.73	5492.21	6021.91	6656.39	7218.71	9395.15	9457.87	9806.59	10109.1	10491.4	11005.3	11509.5	12023.9	12509.7	13002.3
	9.08002	-14311.1	-13682.5	-13027.8	-12335.1	-11706.6	-11078	-10449.4	-9840.76	-9212.19	-8557.43	-7902.67	-7276.19	-6616.5	-5993.49	-5363.22	-4782.38	-4186.9	-3588.41	-2968	-2385.1	-1780.92	-1246.04	-631.175	5.22177	616.846	1169.39	1776.26	2408.23	2963.65	3509.28	4042.27	4597.09	5128.46	4932.8	5478.09	6010.03	6643.47	7204.7	9371.89	9433.48	9780.95	10082.2	10462.6	10976.8	11480.7	11996	12483.2	12974.9
	9.09482	-14348.8	-13720.2	-13065.4	-12373.4	-11744.9	-11116.3	-10487.7	-9879.78	-9251.21	-8596.45	-7941.68	-7314.74	-6654.17	-6031.41	-5401.29	-4820.3	-4223.9	-3626.88	-3004.04	-2422.11	-1815.47	-1282.35	-665.883	-30.331	582.322	1134.47	1741.09	2373.06	2928.04	3471.47	4006.22	4560.27	5089.3	4894.6	5438.12	5972.17	6604.24	7165.14	9323.77	9384.91	9730.85	10030.6	10410.3	10925.7	11429.1	11944.3	12431.4	12923
	9.10962	-14360.8	-13732.2	-13077.4	-12386.8	-11758.2	-11129.7	-10501.1	-9892.93	-9264.36	-8609.59	-7954.83	-7328.3	-6666.79	-6044.56	-5412.7	-4832.84	-4235.79	-3638.66	-3014.7	-2433.71	-1825.83	-1292.62	-673.598	-39.1164	572.732	1125.6	1730.72	2362.54	2916.39	3458.24	3995.27	4546.29	5075.38	4881.17	5424.13	5958.01	6589.82	7151.72	9300.76	9359.77	9704.27	10001.7	10381.9	10896	11398.8	11915.9	12402	12893.8
	9.12442	-14389.4	-13760.8	-13106.1	-12418.3	-11789.8	-11161.2	-10532.6	-9921.81	-9293.24	-8638.48	-7983.72	-7359.48	-6696.83	-6074.24	-5442.06	-4861.43	-4264.41	-3666.09	-3042.46	-2462.1	-1853.18	-1322.7	-701.4	-66.9745	545.223	1099.17	1700.46	2333.38	2886.75	3427.86	3964.22	4514.01	5043.78	4850.37	5392.79	5925.88	6557.65	7119.17	9258.74	9316.59	9660.96	9957.09	10338.9	10850	11352.6	11871.4	12355.6	12847.5
	9.13922	-14414	-13785.4	-13130.6	-12441.1	-11812.6	-11184	-10555.4	-9944.19	-9315.61	-8660.85	-8006.09	-7384.05	-6720.81	-6096.68	-5464.99	-4883.37	-4288.33	-3689.24	-3065.43	-2484.26	-1876.19	-1346.69	-723.996	-89.5824	521.892	1077.88	1676.7	2308.78	2861.78	3402.86	3939.52	4486.26	5018.25	4826.16	5366.86	5899.09	6530.64	7091.27	9223.41	9279.63	9622.19	9917.53	10300.3	10808.7	11309.8	11832	12314.3	12806.9
	9.15402	-14428.5	-13800	-13145.2	-12455.8	-11827.2	-11198.6	-10570.1	-9956.7	-9328.13	-8673.37	-8018.61	-7397.77	-6737.19	-6110.14	-5479.15	-4898.26	-4303.53	-3701.05	-3077.97	-2499.98	-1890.88	-1363.92	-740.83	-106.29	507.345	1063.44	1660.62	2292.03	2846.43	3387.47	3923.33	4469.3	5001.01	4810.67	5351.9	5881.42	6512.66	7071.15	9195.84	9249.65	9590.79	9886.74	10269.1	10776.1	11277	11800	12282.2	12775.4
	9.16882	-14467.1	-13838.5	-13183.8	-12493	-11864.5	-11235.9	-10607.3	-9995.93	-9367.36	-8712.6	-8057.84	-7436.82	-6775.62	-6149.72	-5518.61	-4939.06	-4343.76	-3739.14	-3119.32	-2540.58	-1930.55	-1406.75	-784.072	-146.762	466.335	1022.19	1619.12	2249.29	2805.56	3348.54	3881.72	4427.06	4959.84	4771.17	5311.79	5839.32	6470.56	7025.83	9145.08	9195.13	9536.25	9832.76	10215.3	10721.4	11222.3	11745.1	12227.2	12719.7
	9.18362	-14478.7	-13850.1	-13195.4	-12503	-11874.4	-11245.8	-10617.3	-10006.7	-9378.17	-8723.41	-8068.65	-7446.37	-6787.43	-6161.54	-5529.84	-4952.82	-4356.87	-3750.77	-3131.37	-2555.14	-1942.89	-1421.3	-799.998	-160.439	453.288	1008.94	1604.25	2235.77	2792.12	3337.49	3868.12	4414.26	4945.84	4758.66	5301.12	5825.34	6456.6	7008.73	9121.11	9167.15	9508.25	9804.3	10188.4	10692.3	11193.9	11716.6	12199.4	12691
	9.19842	-14515.7	-13887.1	-13232.4	-12540.4	-11911.9	-11283.3	-10654.7	-10044.9	-9416.31	-8761.55	-8106.79	-7483.29	-6825.64	-6200.57	-5568.9	-4993.55	-4397.29	-3790.79	-3171.11	-2595.08	-1982.06	-1461.83	-841.402	-200.609	412.858	968.604	1564.93	2194.38	2752.45	3299.25	3828.26	4374.12	4905.59	4719.97	5262.68	5784.71	6416.39	6964.57	9071.14	9114.28	9455.96	9752.88	10136.7	10640.7	11141.5	11663.9	12147.2	12637.1
	9.21322	-14534.2	-13905.6	-13250.8	-12561.7	-11933.2	-11304.6	-10676	-10066.3	-9437.77	-8783	-8128.24	-7502.74	-6848.31	-6222.52	-5591.06	-5015.35	-4420.76	-3812.45	-3192.63	-2616.62	-2003.6	-1483.01	-863.319	-222.579	390.71	945.894	1544.94	2171.82	2730.17	3279.32	3806.18	4353.02	4883.77	4699.14	5242.7	5762.18	6391.86	6939.71	9038.1	9078.03	9418.58	9718.17	10100.6	10605.6	11105.5	11628.5	12111.1	12600.6
	9.22802	-14561.8	-13933.2	-13278.4	-12594	-11965.5	-11336.9	-10708.3	-10099	-9470.44	-8815.67	-8160.91	-7534.72	-6880.35	-6255.05	-5623.06	-5046.04	-4452.04	-3844.19	-3225.63	-2647.99	-2034.4	-1514.37	-894.328	-254.603	358.637	914.391	1514.8	2140.28	2699.17	3250.39	3774.36	4323.46	4852	4669.58	5213.26	5730.4	6358.45	6906.13	8996.43	9033.68	9373.88	9674.19	10053	10562.7	11062.1	11583.9	12066.7	12555.9
	9.24282	-14594.8	-13966.3	-13311.5	-12629.2	-12000.6	-11372	-10743.4	-10134.6	-9506.07	-8851.31	-8196.54	-7568.75	-6914.57	-6289.51	-5657.22	-5078.51	-4485.49	-3878.37	-3259.37	-2680.94	-2069.37	-1548.51	-926.97	-288.557	324.128	880.363	1480.61	2106.69	2664.59	3218.51	3739.96	4290.83	4817.57	4636.21	5180.26	5698.39	6321.08	6871.07	8951.69	8987.38	9325.78	9624.96	10002.9	10515.6	11014.5	11535.8	12017.9	12509.3
	9.25763	-14615.2	-13986.7	-13331.9	-12648.8	-12020.2	-11391.7	-10763.1	-10155.6	-9527.04	-8872.28	-8217.52	-7589.28	-6933.29	-6308.33	-5675.84	-5097.44	-4503.05	-3895.91	-3278.43	-2698.86	-2088.62	-1567.68	-945.731	-307.871	305.882	860.85	1461.54	2088.23	2644.97	3199.91	3720.07	4271.27	4798.17	4618.17	5160.01	5679.78	6299.29	6850.86	8920.49	8954.43	9292.26	9588.11	9964.08	10481	10980.6	11498.8	11982.9	12473.7
	9.27243	-14650.5	-14022	-13367.2	-12682.5	-12053.9	-11425.3	-10796.8	-10190.3	-9561.71	-8906.94	-8252.18	-7623.87	-6965.69	-6340.63	-5707.94	-5129.81	-4535.98	-3927.89	-3309.78	-2731.53	-2122	-1601.36	-979.577	-340.012	272.077	827.253	1427.04	2055.21	2611	3165.35	3684.57	4235.99	4763.08	4582.62	5124.15	5645.68	6263.12	6815.14	8874.12	8906.94	9243.23	9537.73	9913.93	10431.1	10930.7	11448.8	11933	12425.2
	9.28723	-14673.8	-14045.2	-13390.4	-12703.2	-12074.6	-11446	-10817.5	-10211.6	-9583	-8928.24	-8273.48	-7645.27	-6986.65	-6360.98	-5727.6	-5150.24	-4557.2	-3947.42	-3328.95	-2753.45	-2143.02	-1623.24	-1002.64	-361.064	251.54	804.627	1403.8	2034.25	2587.3	3141.25	3660.02	4209.52	4737.16	4557.93	5097.18	5620.51	6237.35	6789.67	8837.07	8866.58	9202.99	9496.28	9871.4	10389.5	10889	11406	11891.8	12383.7
	9.30203	-14699.3	-14070.7	-13416	-12726.3	-12097.8	-11469.2	-10840.6	-10234	-9605.43	-8950.67	-8295.91	-7668.64	-7010.71	-6383.07	-5748.4	-5172.95	-4580.7	-3968.8	-3351.64	-2777.66	-2168.03	-1646.63	-1028.27	-383.895	226.273	780.338	1379.29	2010.13	2560.64	3113.8	3632.43	4180.87	4707.32	4527.74	5066.97	5592.15	6207.74	6759.21	8796.33	8822.4	9159.85	9452.09	9827.52	10344.4	10844	11361.6	11845.7	12340.2
	9.31683	-14728.7	-14100.1	-13445.4	-12753.3	-12124.7	-11496.1	-10867.6	-10258.5	-9629.98	-8975.21	-8320.45	-7695.74	-7038.05	-6407.89	-5774.01	-5198.22	-4607.58	-3994.37	-3378.83	-2805.37	-2195.79	-1674.41	-1056.46	-412.03	196.938	751.666	1350.81	1980.75	2527.53	3080.92	3598.54	4144.99	4669.92	4490.07	5029.68	5555.67	6170.93	6722.39	8749.01	8773.24	9108.99	9401.35	9776.13	10292.6	10792.7	11311.2	11792	12288.7
	9.33163	-14738.4	-14109.8	-13455	-12759.9	-12131.4	-11502.8	-10874.2	-10264.7	-9636.12	-8981.36	-8326.6	-7701.7	-7046.21	-6413.5	-5779.42	-5203.3	-4613.48	-4000.85	-3386.56	-2813.6	-2204.6	-1681.69	-1063.54	-419.941	186.197	744.813	1342	1968.94	2514.93	3066.49	3582.35	4126.7	4651.02	4471.52	5011.83	5537.21	6151.84	6702.52	8718.88	8740.22	9074.3	9366.24	9740.38	10256.2	10758.1	11276.6	11754.8	12254
	9.34643	-14764.3	-14135.8	-13481	-12785	-12156.4	-11527.9	-10899.3	-10289.6	-9660.99	-9006.23	-8351.46	-7727.69	-7069.71	-6436.12	-5801.29	-5224.98	-4635.14	-4022.91	-3410.77	-2835.83	-2228.37	-1705.17	-1084.21	-442.618	162.44	721.991	1314.89	1938.36	2483.21	3032.43	3544.67	4087.61	4610.2	4430.6	4973.48	5495.9	6110.16	6660.53	8668.2	8687.94	9019.88	9310.66	9685.88	10200.2	10703.3	11222.9	11700.2	12198.6
	9.36123	-14768.9	-14140.3	-13485.6	-12786.8	-12158.2	-11529.6	-10901	-10293	-9664.47	-9009.71	-8354.95	-7730.64	-7069.6	-6435.2	-5800.15	-5221.4	-4632.47	-4018.89	-3409.38	-2831.82	-2226.12	-1700.51	-1077.02	-438.989	164.74	723.078	1312.21	1929.62	2474.06	3016.94	3525.8	4066.63	4588.66	4408.46	4952.76	5472.03	6086.01	6636.96	8633.91	8651.46	8981.67	9271.08	9646	10159.8	10664.3	11184.4	11661.2	12159.4
	9.37603	-14777.8	-14149.2	-13494.5	-12793.2	-12164.6	-11536.1	-10907.5	-10299.5	-9670.97	-9016.21	-8361.45	-7738.13	-7071.4	-6435.27	-5799.95	-5219.71	-4628.63	-4016.82	-3407.73	-2828.56	-2223.62	-1697.68	-1071.02	-435.158	168.312	720.973	1306.64	1916.01	2457.66	2994.15	3500.3	4038.15	4556.97	4378.13	4922.69	5438.04	6053.28	6602.21	8589.86	8607.36	8935.14	9223.49	9599.25	10111.7	10617.8	11138.8	11615.1	12111.4
	9.39083	-14780.9	-14152.3	-13497.5	-12791.9	-12163.4	-11534.8	-10906.2	-10298.9	-9670.33	-9015.57	-8360.81	-7735.28	-7061.82	-6423.22	-5787.34	-5205.66	-4611.16	-3999.46	-3389.55	-2810.44	-2203.56	-1679.18	-1049.97	-416.753	185.355	728.023	1308.54	1907.91	2443.79	2969.91	3473.64	4006.35	4525.37	4347.8	4889.77	5402.22	6018.79	6567.08	8543.36	8560.66	8886.67	9174.11	9548.04	10062	10568.8	11090	11564.6	12060.4
	9.40563	-14764.2	-14135.6	-13480.9	-12768.9	-12140.3	-11511.7	-10883.2	-10275	-9646.45	-8991.69	-8336.93	-7711.5	-7030.33	-6389.97	-5753.01	-5170.8	-4571.6	-3962.32	-3352.12	-2774.36	-2166.49	-1641.28	-1010.68	-380.459	218.536	750.18	1324.37	1914.49	2444.22	2961.44	3459.4	3988.77	4506.01	4330.32	4869.69	5381.03	5997.41	6543.77	8509.03	8526.17	8849.88	9136.92	9510.19	10023.4	10531.9	11051.8	11527.8	12022.3
	9.42043	-14760.7	-14132.1	-13477.4	-12756.1	-12127.5	-11499	-10870.4	-10263.1	-9634.49	-8979.73	-8324.97	-7697.93	-7011.71	-6370.92	-5733.92	-5151.31	-4548.6	-3939.24	-3329.49	-2754.07	-2145.27	-1619.58	-988.347	-364.704	230.695	751.782	1319.62	1897.28	2419.41	2926.43	3417.82	3943.7	4459.02	4286.22	4822.34	5333.07	5949.47	6495.29	8449.95	8466.77	8788.52	9075.17	9447.7	9961.6	10470.1	10989.2	11466.7	11960.7
	9.43523	-14713.3	-14084.7	-13429.9	-12700	-12071.4	-11442.8	-10814.3	-10208.3	-9579.72	-8924.96	-8270.19	-7642.38	-6956.71	-6315.25	-5678.69	-5097.58	-4493.51	-3886.14	-3279.46	-2709.17	-2099.22	-1574.08	-945.084	-325.618	265.988	780.206	1340.78	1907.78	2424.13	2924.06	3408.37	3930.4	4440.97	4271.43	4805.22	5317.5	5931.75	6475.82	8420.51	8433.71	8754.34	9041.01	9411.78	9927.75	10437	10953.9	11433.5	11927.8
	9.45003	-14682.6	-14054.1	-13399.3	-12664.7	-12036.1	-11407.6	-10779	-10175.1	-9546.56	-8891.8	-8237.03	-7608.09	-6929.94	-6289.32	-5655.18	-5077.44	-4472.41	-3866.04	-3263.65	-2697.93	-2089.42	-1565.01	-941.558	-323.943	263.616	775.452	1329.43	1889.33	2402.01	2896.58	3376.72	3894.07	4400.59	4233.63	4766.26	5278.64	5890.85	6435.16	8370.69	8379.77	8700.16	8986.94	9357.85	9873.7	10383.6	10899.7	11379.7	11874.4
	9.46483	-14625.8	-13997.2	-13342.4	-12613.2	-11984.6	-11356.1	-10727.5	-10125.7	-9497.15	-8842.38	-8187.62	-7560.4	-6901.27	-6263.71	-5634.5	-5060.68	-4459.29	-3857.66	-3257.02	-2696.58	-2089.84	-1566.03	-950.474	-328.975	257.964	770.292	1323.83	1882.64	2392.88	2882.96	3359.5	3873.55	4374.92	4209.23	4741.96	5256.1	5864.5	6407.65	8332.52	8339.4	8657.79	8945.06	9316.09	9831.77	10341.5	10858.2	11339	11833.2
	9.47963	-14587.1	-13958.6	-13303.8	-12588.4	-11959.8	-11331.2	-10702.7	-10103	-9474.39	-8819.62	-8164.86	-7541.05	-6901.66	-6270.29	-5644.7	-5073.45	-4475.68	-3878.32	-3280.59	-2721.28	-2116.11	-1591.08	-978.253	-350.652	239.752	756.091	1307.76	1868.55	2377.43	2866.27	3341.43	3848.97	4347.77	4182.66	4715.15	5229.92	5836.04	6378.9	8292.78	8297.4	8614.8	8902.94	9273.78	9788.31	10298.2	10816.2	11296.3	11791.4
	9.49443	-14579.7	-13951.2	-13296.4	-12603.8	-11975.2	-11346.7	-10718.1	-10121.6	-9493	-8838.24	-8183.48	-7565.35	-6947.49	-6322.2	-5700.55	-5129.71	-4535.66	-3940.66	-3341.71	-2780.02	-2172.92	-1642.81	-1024.77	-387.785	207.297	728.008	1281.16	1845.83	2351.18	2838.36	3310.82	3812.5	4308.66	4145.9	4677.81	5193.01	5797.14	6339	8242.13	8245.91	8561.75	8850.05	9220.74	9736.34	10245.4	10762.8	11243.2	11739.8
	9.50923	-14600	-13971.4	-13316.6	-12644.5	-12016	-11387.4	-10758.8	-10163.4	-9534.78	-8880.02	-8225.26	-7610.75	-7002.11	-6380.37	-5759.35	-5186.41	-4591.22	-3996.09	-3392.04	-2824.02	-2210.21	-1672.47	-1044.25	-401.853	196.537	721.669	1273.15	1841.12	2339.05	2824.76	3293.8	3787.76	4283.97	4121.24	4653.47	5168.7	5772.46	6312.64	8205.91	8205.89	8522.12	8811.05	9179.9	9696.45	10205	10721.8	11201.5	11698.5
	9.52403	-14669.5	-14041	-13386.2	-12726.5	-12098	-11469.4	-10840.8	-10244.2	-9615.63	-8960.86	-8306.1	-7692.22	-7073.57	-6449.56	-5823.67	-5246.78	-4648.24	-4046.92	-3435.14	-2857.62	-2237.57	-1689.09	-1050.29	-406.954	191.027	715.09	1264.23	1829.87	2319.9	2800.73	3262.65	3751.57	4244.75	4086.4	4618.22	5131.96	5736.29	6275.42	8157.9	8156.77	8470.94	8761.22	9129.3	9646.56	10155	10670.2	11149.1	11647.2
	9.53883	-14761.9	-14133.4	-13478.6	-12817.8	-12189.3	-11560.7	-10932.1	-10330.6	-9702.07	-9047.31	-8392.55	-7774.43	-7122.47	-6489.71	-5857.21	-5271.41	-4667.79	-4056.06	-3434.69	-2845.08	-2217.25	-1659.53	-1015.27	-379.758	210.743	727.936	1270.62	1826.18	2306.39	2781.9	3237.75	3719.84	4212	4055.06	4587.8	5101.25	5706.45	6244.71	8115.03	8110.64	8425.79	8714.87	9084.13	9601.23	10107.7	10622.8	11102.4	11600.9
	9.55363	-14846.6	-14218	-13563.2	-12882.3	-12253.7	-11625.1	-10996.5	-10389.1	-9760.56	-9105.8	-8451.04	-7826.3	-7130.63	-6486.03	-5845.59	-5251.75	-4641.95	-4022.67	-3394.94	-2797.18	-2167.54	-1606.15	-969.398	-344.655	236.806	745.948	1279.43	1825.98	2297.33	2763.55	3214.1	3693.44	4182.67	4030.95	4562.75	5073.97	5679.52	6217.56	8075.41	8069.62	8385.06	8672.74	9042.12	9558.95	10064.9	10580.7	11061.3	11559.5
	9.56843	-14917.4	-14288.8	-13634.1	-12921.3	-12292.7	-11664.1	-11035.5	-10417.6	-9788.99	-9134.23	-8479.47	-7844.81	-7099.91	-6444.45	-5799.01	-5198.93	-4584.38	-3959.66	-3329.66	-2730.27	-2100.41	-1546.29	-926.656	-319.077	248.481	748.83	1271.52	1803.92	2269.03	2729.31	3177.75	3652.35	4141.72	3993.27	4524.53	5034.59	5640.67	6178.39	8023.06	8016.6	8332.2	8618.21	8988.32	9505.66	10012	10526.5	11008.1	11505.3
	9.58323	-14927	-14298.4	-13643.6	-12887.1	-12258.6	-11630	-11001.4	-10373.1	-9744.55	-9089.79	-8435.02	-7790.56	-7000.27	-6339.43	-5693.66	-5091.64	-4475.68	-3853.2	-3227.81	-2636.66	-2014.82	-1474.78	-878.811	-286.5	267.531	759.545	1277.45	1799.8	2260.63	2718.56	3165.18	3636.07	4125.57	3981.06	4511.51	5020.17	5627.07	6162.85	7993.58	7986.61	8302.6	8588.14	8956.6	9475.02	9981.99	10494.9	10977	11473.5
	9.59803	-14906.8	-14278.3	-13623.5	-12825	-12196.5	-11567.9	-10939.3	-10303	-9674.46	-9019.69	-8364.93	-7712.88	-6904.91	-6247.48	-5607.57	-5012.1	-4401.78	-3785.88	-3169.67	-2591.84	-1981.82	-1458.69	-884.671	-301.797	244.21	730.335	1245.64	1758.59	2220.95	2680.12	3126.69	3594.35	4085.33	3942.28	4473.54	4982.07	5588.1	6123.5	7941.96	7934.82	8250.44	8535.22	8903.48	9423.58	9929.42	10441.8	10926.1	11421.2
	9.61283	-14812.9	-14184.3	-13529.5	-12701.5	-12073	-11444.4	-10815.8	-10177.2	-9548.68	-8893.92	-8239.15	-7584.09	-6789.91	-6144.58	-5513.58	-4926.84	-4327.99	-3723.99	-3122.82	-2561.69	-1963.68	-1456.05	-900.635	-321.28	222.02	706.111	1222.6	1734.92	2198.54	2659.55	3108.84	3573.02	4064.44	3921.31	4452.94	4962.1	5567.28	6102.15	7907.28	7899.66	8213.48	8499.17	8865.67	9387.77	9892.28	10405.9	10889.7	11385
	9.62763	-14709	-14080.5	-13425.7	-12587.2	-11958.6	-11330.1	-10701.5	-10065.5	-9436.94	-8782.17	-8127.41	-7476.04	-6721.27	-6094.34	-5476.49	-4904.36	-4320.05	-3725.8	-3135.88	-2588.06	-1997.34	-1499.49	-945.064	-361.582	183.908	666.298	1183.13	1698.7	2165.56	2627.85	3077.47	3538.38	4030.99	3887.4	4419.22	4929.16	5532.35	6067.66	7860.16	7853.02	8165.18	8450.41	8818.23	9339.44	9842.19	10358.1	10842.1	11337.8
	9.64243	-14567.6	-13939	-13284.3	-12473.4	-11844.8	-11216.2	-10587.7	-9963.62	-9335.05	-8680.28	-8025.52	-7386.72	-6699.64	-6089.8	-5480.6	-4916.64	-4341.83	-3756.73	-3175.82	-2634.52	-2047.23	-1553.25	-995.074	-399.866	149.142	633.156	1153.01	1674.63	2141.3	2603.12	3050.77	3507.34	3999.1	3854.29	4386.01	4896.5	5499.96	6033.49	7814.54	7805.3	8117.41	8402.71	8770.48	9291.33	9793.37	10311.5	10792.7	11290.7
	9.65723	-14447.1	-13818.6	-13163.8	-12395.2	-11766.6	-11138	-10509.5	-9898.93	-9270.36	-8615.6	-7960.83	-7334.88	-6706.41	-6108.9	-5505.98	-4950.58	-4379.56	-3798.04	-3217.05	-2675.47	-2087.51	-1589.98	-1018.03	-408.931	145.418	627.687	1145.83	1673.97	2137.85	2596.09	3033.63	3485.32	3974.89	3829.43	4360.29	4870.94	5474.13	6006.12	7777.01	7766.29	8076.9	8361.79	8730.36	9250.58	9752.13	10272.3	10752.1	11251.1
	9.67204	-14369.2	-13740.7	-13085.9	-12373.6	-11745	-11116.4	-10487.9	-9891.71	-9263.14	-8608.38	-7953.61	-7339.45	-6753.8	-6155.91	-5551.62	-4993.63	-4423.84	-3840.06	-3258.23	-2710.29	-2117.17	-1612.06	-1023.8	-402.071	154.132	631.536	1145.19	1673.93	2128.84	2580.6	3002.67	3449.54	3935	3790.28	4320.75	4830.15	5434.39	5965.02	7724.53	7712.37	8022.95	8308.08	8678.12	9197.21	9697.9	10219	10698	11197.8
	9.68684	-14314.8	-13686.2	-13031.4	-12359.6	-11731	-11102.4	-10473.9	-9884.94	-9256.37	-8601.6	-7946.84	-7337.27	-6760.91	-6157.62	-5550.1	-4989.66	-4416.39	-3828.14	-3239.43	-2681.11	-2081.62	-1567.83	-961.279	-333.637	219.503	685.637	1186.54	1709.59	2149.38	2587.53	2994.49	3428.49	3909.6	3767.28	4296.35	4806.99	5409.51	5940.41	7688.12	7673.57	7982.18	8267.97	8638.52	9156.13	9658.04	10178.5	10658.4	11158.2
	9.70164	-14291.8	-13663.2	-13008.4	-12353.8	-11725.2	-11096.6	-10468.1	-9881.04	-9252.47	-8597.71	-7942.94	-7332.4	-6742.77	-6129.89	-5513.84	-4947.91	-4367.59	-3771.02	-3175.17	-2606.58	-1999.5	-1477.48	-856.911	-226.304	313.531	763.642	1243.66	1751.04	2172.12	2592.4	2975.27	3398.58	3874.91	3735.28	4263.73	4775.46	5377.34	5907.77	7643.6	7626.76	7935.43	8222.55	8592.38	9109	9611.13	10132	10612.2	11111.2
	9.71644	-14255.8	-13627.2	-12972.4	-12310	-11681.4	-11052.9	-10424.3	-9832.5	-9203.93	-8549.16	-7894.4	-7278.03	-6664.16	-6042.92	-5422.43	-4853.68	-4266.53	-3664.2	-3060.51	-2479.09	-1865.15	-1340.71	-720.592	-101.36	417.216	842.862	1296.33	1782.55	2182.18	2585.33	2953.83	3366.87	3839.28	3702.62	4231.22	4741.21	5343.64	5873.46	7596.14	7579.72	7887.67	8175.05	8544.86	9060.23	9563.35	10083.4	10563.4	11063.2
	9.73124	-14182.8	-13554.3	-12899.5	-12213.3	-11584.7	-10956.1	-10327.5	-9729.24	-9100.67	-8445.9	-7791.14	-7167.38	-6526.82	-5896.4	-5275.64	-4705.9	-4115.85	-3511.36	-2903.41	-2320.8	-1705.56	-1184.06	-572.71	27.2442	521.039	924.307	1347.88	1805.85	2186.17	2577.24	2938.18	3346.24	3813.3	3679.64	4208.84	4715.76	5318.71	5847.9	7559.24	7542.6	7848.92	8135.73	8506.92	9022.11	9524.13	10044.1	10523.2	11024.5
	9.74604	-14067.6	-13439	-12784.3	-12077.9	-11449.4	-10820.8	-10192.2	-9588.57	-8960	-8305.24	-7650.47	-7025.23	-6383.45	-5753	-5136.09	-4567.7	-3980.1	-3380.03	-2771.94	-2194.24	-1581.16	-1067.63	-479.248	94.7838	567.512	950.525	1346.79	1780.51	2148.01	2536.85	2896.41	3306	3768.35	3638.31	4168.04	4670.64	5276.73	5803.56	7504.65	7488.58	7792.73	8078.46	8451.62	8967.19	9469.43	9988.07	10467.6	10968
	9.76084	-13893.8	-13265.2	-12610.4	-11890.4	-11261.8	-10633.2	-10004.7	-9401.84	-8773.26	-8118.5	-7463.74	-6840.94	-6221.64	-5595.85	-4987.37	-4425.13	-3842.53	-3248.59	-2645.12	-2081.99	-1479.08	-976.457	-411.911	139.972	596.63	970.372	1351.87	1769.61	2133.52	2522.46	2879.86	3290.57	3747.33	3620.59	4149.1	4649.12	5256.24	5781.43	7471.03	7453.73	7756.73	8042.09	8415.41	8932.18	9435.08	9952.86	10432.1	10932
	9.77564	-13725.9	-13097.3	-12442.6	-11734.1	-11105.5	-10477	-9848.39	-9253.49	-8624.92	-7970.16	-7315.4	-6701.42	-6120.68	-5507.38	-4904.23	-4350.12	-3777.88	-3192.43	-2595.96	-2046.87	-1459.3	-969.005	-424.575	116.909	570.158	941.317	1323.68	1730.7	2093.9	2486.31	2844.51	3260.32	3713.41	3588.84	4116.16	4614.79	5222.52	5746.22	7424.83	7405.44	7709.09	7993.85	8370.07	8884.7	9389.09	9906.96	10386.4	10885
	9.79044	-13578.4	-12949.9	-12295.1	-11611.6	-10983.1	-10354.5	-9725.92	-9145.04	-8516.47	-7861.71	-7206.95	-6604.56	-6069.97	-5466.91	-4866.25	-4314.14	-3748.92	-3170.78	-2581.1	-2042.4	-1463.59	-983.053	-451.453	88.8663	549.164	923.011	1302.41	1706.72	2069.97	2461.24	2822.14	3232.6	3682.28	3558.97	4086.74	4584.14	5190.3	5715.05	7380.63	7360.21	7663.36	7948.46	8325.32	8840.45	9345.17	9863.22	10343.3	10840.8
	9.80524	-13477.1	-12848.5	-12193.7	-11538.7	-10910.2	-10281.6	-9653.03	-9083.99	-8455.41	-7800.65	-7145.89	-6551.54	-6043.08	-5453.47	-4856.88	-4314.52	-3751.68	-3175.98	-2589.86	-2055.64	-1477.66	-999.202	-463.517	87.8365	554.538	931.563	1315.01	1706.93	2065.95	2444.52	2803.95	3209.39	3656.49	3535.41	4062.06	4560.5	5164.89	5690.91	7344.05	7322.48	7625.9	7908.89	8287.71	8803.07	9307.29	9826.12	10306.6	10801.7
	9.82004	-13475.3	-12846.7	-12191.9	-11551.6	-10923.1	-10294.5	-9665.93	-9101.98	-8473.41	-7818.65	-7163.89	-6568.84	-6058.49	-5477.36	-4876.69	-4334.27	-3768.62	-3192.39	-2610.06	-2070.64	-1487.69	-1004.14	-458.035	103.39	585.026	964.045	1331.96	1706.92	2060.85	2420.81	2775.5	3167.62	3613.52	3494.64	4019.99	4521.06	5122.98	5651.33	7289.29	7269.44	7572.31	7854.94	8233.31	8751.48	9254.27	9773.79	10253.7	10748.3
	9.83484	-13478	-12849.4	-12194.6	-11562.3	-10933.8	-10305.2	-9676.63	-9111.38	-8482.81	-7828.05	-7173.29	-6574.04	-6037.9	-5462.73	-4863.88	-4326.85	-3757.8	-3172.96	-2593.26	-2044.31	-1450.76	-956.21	-394.563	176.528	660.191	1036.6	1391.51	1742.09	2083.87	2423.23	2772.17	3148.02	3591.65	3476.6	4000.18	4505	5104.43	5633.6	7257.64	7238.33	7540.08	7822.18	8199.12	8720.9	9222.05	9741.16	10222	10715.4
	9.84964	-13527.2	-12898.6	-12243.9	-11603.6	-10975	-10346.5	-9717.9	-9145.37	-8516.8	-7862.04	-7207.28	-6600.25	-6019.64	-5451.57	-4850.29	-4308.52	-3728.93	-3135.31	-2562.28	-2002.48	-1401.19	-900.718	-330.578	236.55	710.795	1076.34	1412.17	1741.47	2075.94	2399.16	2736.96	3106.77	3549.35	3436.75	3959.59	4466.27	5064.85	5592.59	7203.89	7187.81	7489.03	7771.61	8146.73	8671.5	9171.83	9689.4	10171.9	10663.5
	9.86444	-13547.5	-12919	-12264.2	-11605.8	-10977.2	-10348.6	-9720.04	-9138	-8509.43	-7854.67	-7199.91	-6585.88	-5968.46	-5409.43	-4809.38	-4264.72	-3674.68	-3070.37	-2502.84	-1943.84	-1335.93	-833.697	-267.772	290.149	747.106	1101.03	1426.44	1735.57	2061.59	2377.28	2711.61	3079	3519.45	3412.48	3934.96	4442.37	5041.35	5566.56	7166.91	7150	7451.28	7733.04	8108.02	8632.74	9134.12	9651.67	10134.5	10625.5
	9.87924	-13582.8	-12954.2	-12299.4	-11617	-10988.4	-10359.9	-9731.3	-9141.11	-8512.54	-7857.78	-7203.01	-6583.11	-5947.23	-5395.2	-4794.79	-4245.91	-3653.16	-3052.48	-2494.03	-1937.95	-1331.43	-836.228	-280.032	263.239	702.102	1047.48	1379.09	1686.29	2012.3	2330.15	2663.11	3039.37	3483.55	3381.81	3904.91	4411.67	5011.54	5534.67	7124.6	7106.69	7409.49	7690.08	8065.55	8588.41	9092.06	9608.49	10091.3	10582
	9.89404	-13606.5	-12977.9	-12323.1	-11628.9	-11000.3	-10371.8	-9743.2	-9148.92	-8520.35	-7865.58	-7210.82	-6586.67	-5965.94	-5421.59	-4833.39	-4286.47	-3698.69	-3103.06	-2550.38	-2009.14	-1406.27	-922.807	-391.12	136.475	568.925	919.242	1269.38	1587.22	1923.57	2257.95	2602.84	2994.47	3444.65	3349.56	3873.59	4379.65	4980.09	5501.92	7080.74	7060.45	7364.12	7646.23	8021.62	8542.8	9047.12	9563.8	10045.5	10537.7
	9.90884	-13621.9	-12993.3	-12338.6	-11644.5	-11016	-10387.4	-9758.82	-9167.12	-8538.54	-7883.78	-7229.02	-6609.51	-6054.04	-5514.88	-4931.89	-4386.17	-3815.68	-3247.33	-2697.32	-2164.54	-1571.4	-1098.19	-579.854	-54.4296	381.052	747.353	1127.74	1470.41	1828.61	2182.98	2545.01	2954.97	3413.07	3326.25	3849.86	4356.44	4954.83	5476.86	7045.36	7021.74	7326.77	7610.5	7985.88	8505.35	9010.36	9527.59	10008.1	10500.7
	9.92364	-13710.5	-13082	-12427.2	-11765.1	-11136.5	-10507.9	-9879.37	-9294.78	-8666.21	-8011.45	-7356.69	-6744.54	-6261.32	-5729.96	-5153.85	-4609.33	-4052.54	-3497.57	-2948.24	-2422.81	-1836.67	-1366.21	-851.376	-319.893	130.208	522.085	933.789	1316.58	1702.95	2086.89	2473.11	2900.03	3368.51	3288.82	3812.57	4319.69	4917.91	5439.93	6995.73	6971.91	7277.2	7563.26	7937.11	8457.18	8962.86	9479.41	9959.6	10453.5
	9.93844	-13855.5	-13226.9	-12572.1	-11962.3	-11333.7	-10705.2	-10076.6	-9502.63	-8874.06	-8219.3	-7564.53	-6969.29	-6547.08	-6016.59	-5441.53	-4897.51	-4353.3	-3814.08	-3265.17	-2738.72	-2156.05	-1682.49	-1162.02	-610.031	-130.224	292.052	738.325	1164.99	1582.82	1995.45	2406.79	2851.25	3329.24	3258.98	3782.13	4290.33	4887.86	5409.55	6952.7	6927.39	7234.13	7521.64	7894.7	8414.61	8921.99	9438.11	9917.38	10411.7
	9.95324	-14090.2	-13461.6	-12806.8	-12245	-11616.5	-10987.9	-10359.3	-9793.29	-9164.71	-8509.95	-7855.19	-7269.23	-6862.36	-6323.22	-5744.73	-5205	-4669.21	-4126.13	-3572.9	-3044.94	-2462.1	-1980.82	-1443.98	-873.053	-368.302	81.4691	558.385	1026.8	1473.77	1914.68	2349.91	2806.33	3293.29	3230.57	3754.53	4262.31	4861.05	5381.5	6911.86	6886.13	7193.43	7482.4	7854.42	8375.38	8882.17	9397.48	9877.4	10373.4
	9.96804	-14421.8	-13793.2	-13138.4	-12613	-11984.5	-11355.9	-10727.3	-10165.1	-9536.51	-8881.75	-8226.99	-7644.55	-7236	-6684.94	-6100.02	-5557.04	-5019.15	-4470.28	-3910.42	-3374.38	-2786.93	-2292.34	-1736.19	-1137.38	-601.505	-123.914	384.244	889.727	1364.05	1828.58	2282.77	2753.95	3248.01	3194.37	3717.97	4225.07	4824.89	5345.11	6863.89	6836.85	7144.95	7433.18	7805.77	8327.43	8832.82	9348.15	9829.16	10325.4
	9.98284	-14746.4	-14117.8	-13463.1	-12951.4	-12322.9	-11694.3	-11065.7	-10502.6	-9874.08	-9219.31	-8564.55	-7981.05	-7541.52	-6978.21	-6386.21	-5835.82	-5292.25	-4732.65	-4163.98	-3620.46	-3027.53	-2520.78	-1944.86	-1326.24	-765.981	-268.425	262.54	797.882	1292.17	1773.58	2244.43	2725.12	3224.17	3177.87	3700.18	4207.83	4808.35	5327.91	6833.63	6806.02	7114.91	7401.22	7776.74	8297.6	8801.1	9317.01	9798.91	10295.8
	9.99764	-15115.4	-14486.8	-13832	-13314.4	-12685.9	-12057.3	-11428.7	-10858.8	-10230.2	-9575.44	-8920.68	-8328.6	-7853.24	-7275.4	-6676.16	-6118.3	-5561.85	-4986.92	-4408.37	-3852.67	-3254.83	-2736.67	-2142.45	-1508.72	-926.598	-413.499	137.218	696.664	1207.38	1700.84	2181.91	2673.39	3173.45	3134.8	3655.15	4163.07	4765.84	5285	6778.65	6750.99	7060.62	7347.26	7723.48	8244.28	8746.23	9263.99	9745.12	10242.2
	10.0124	-15428.1	-14799.6	-14144.8	-13600.5	-12971.9	-12343.4	-11714.8	-11138.2	-10509.7	-9854.9	-9200.14	-8598.84	-8079.92	-7488.7	-6880.68	-6315.06	-5748.08	-5162.12	-4575.41	-4009.87	-3406.38	-2879.5	-2268.41	-1622.84	-1024.2	-498.537	67.1137	643.813	1165.41	1666.87	2153.89	2650.93	3150.43	3116.12	3637.44	4144.79	4748.25	5266.96	6747.95	6719.43	7028.92	7316.76	7693.84	8214.64	8714.48	9233.31	9715.12	10211.4
	10.0272	-15699.2	-15070.6	-14415.9	-13843.2	-13214.6	-12586	-11957.5	-11375.2	-10746.7	-10091.9	-9437.14	-8826.34	-8270.35	-7668.5	-7054.44	-6480.85	-5902.05	-5307	-4712.76	-4138.57	-3530.45	-2996.58	-2371.62	-1718.27	-1106.48	-572.421	4.02391	593.665	1122.02	1627.03	2117.3	2614.67	3108.37	3078.16	3601.1	4107.5	4711.37	5231.29	6698.96	6671.83	6981.1	7269.01	7646.74	8169	8667.53	9186.56	9669.15	10164
	10.042	-15908.3	-15279.7	-14625	-14024.3	-13395.7	-12767.1	-12138.6	-11550.5	-10922	-10267.2	-9612.45	-8993.96	-8405.97	-7794.23	-7174.89	-6595.45	-6008.46	-5406.45	-4805.28	-4224.86	-3609.3	-3069.29	-2427.09	-1765.46	-1142.32	-599.942	-15.2883	583.774	1112.31	1615.11	2102.07	2594.71	3082.03	3051.35	3575.37	4081.49	4684.87	5206.12	6660.39	6634.59	6943.54	7231.4	7609.43	8132.42	8631.11	9150.21	9633.31	10127
	10.0568	-16053.6	-15425	-14770.3	-14151.4	-13522.9	-12894.3	-12265.7	-11671.8	-11043.2	-10388.4	-9733.66	-9109.65	-8499.46	-7880.19	-7257.26	-6672.73	-6080.39	-5473.49	-4864.85	-4279.16	-3657.93	-3112.44	-2453.45	-1781.94	-1148.14	-600.017	-6.76564	597.712	1120.87	1616.09	2095.84	2578.16	3054.55	3023.96	3548.67	4055.78	4658.72	5179.4	6622.43	6596.62	6906.74	7194.17	7571.68	8096.2	8594.89	9112.38	9597.26	10089.4
	10.0716	-16172.1	-15543.6	-14888.8	-14258.4	-13629.8	-13001.2	-12372.6	-11775.4	-11146.8	-10492.1	-9837.31	-9210.34	-8581.78	-7956.12	-7329.37	-6740.9	-6143.39	-5530.95	-4916.68	-4324.52	-3694.61	-3138.96	-2452.86	-1767.42	-1120.38	-566.891	32.0278	638.481	1144.59	1620.8	2083.83	2549.13	3012.24	2982.71	3506.09	4015.51	4617.53	5137.17	6569.95	6543.61	6855.13	7143.23	7519.54	8046.51	8545.57	9062.14	9547.39	10039
	10.0864	-16242.2	-15613.6	-14958.9	-14320.9	-13692.3	-13063.7	-12435.1	-11835.3	-11206.7	-10551.9	-9897.18	-9268.79	-8624.98	-7994.25	-7362.98	-6770.62	-6169.26	-5550.81	-4929.84	-4326.48	-3687.66	-3113.8	-2389.42	-1684.65	-1023.09	-469.98	130.466	730.263	1210.1	1657.55	2094.09	2537.15	2986.01	2957.82	3481.54	3991.59	4593.4	5112.96	6533.98	6507.23	6819.8	7108.53	7483.78	8011.07	8511.29	9026.7	9514.05	10004.8
	10.1013	-16299.7	-15671.2	-15016.4	-14370.8	-13742.2	-13113.7	-12485.1	-11883.5	-11255	-10600.2	-9945.44	-9315.99	-8658.88	-8023.16	-7386.27	-6789.59	-6182.22	-5555.28	-4927.68	-4306.03	-3652.84	-3052.28	-2272.26	-1545.51	-867.612	-327.16	263.72	837.874	1282.76	1695.39	2097.33	2515.92	2952.35	2925.48	3450.45	3961.39	4562.06	5081.85	6489.43	6465.23	6777.91	7067.81	7442.83	7970.45	8470.27	8985.95	9473.61	9965.05
	10.116	-16335.3	-15706.7	-15052	-14400.2	-13771.6	-13143	-12514.5	-11910.3	-11281.8	-10627	-9972.23	-9342.48	-8669.55	-8026.29	-7382.98	-6778.71	-6160.09	-5519.18	-4876.78	-4223.68	-3544.57	-2896.35	-2034.28	-1287.22	-604.483	-97.2929	459.832	985.544	1380.87	1747.9	2110	2501.49	2928.27	2902.65	3427.59	3938.94	4538.98	5059.9	6453.77	6431.59	6743.51	7034.78	7409.74	7937.44	8436.71	8953.26	9440.12	9933.1
	10.1309	-16356.7	-15728.1	-15073.4	-14415.5	-13787	-13158.4	-12529.8	-11924.5	-11295.9	-10641.2	-9986.4	-9355.75	-8661.52	-8008.71	-7354.69	-6739.28	-6103.18	-5441.94	-4779.26	-4082.36	-3367.3	-2663.01	-1727.61	-971.653	-308.32	146.974	655.272	1120.66	1468.53	1793.21	2116.71	2488.51	2906.77	2884.11	3408.61	3920.13	4519.22	5041.08	6420.95	6401.9	6712.22	7005.29	7380.05	7907.3	8406.33	8923.92	9409.51	9903.42
	10.1456	-16386.9	-15758.3	-15103.6	-14437.1	-13808.5	-13180	-12551.4	-11943.4	-11314.9	-10660.1	-10005.3	-9373.55	-8642.49	-7972.66	-7301.27	-6664.65	-5993.78	-5294.52	-4591.28	-3822.07	-3054.55	-2285.97	-1308.91	-579.726	25.5372	406.351	842.359	1236.05	1535.8	1825.87	2108.94	2459.26	2867.87	2847.07	3371.43	3883.92	4481.47	5001.68	6371.34	6353.57	6663.45	6958.36	7333.42	7860.22	8360.1	8878.23	9361.75	9858.28
	10.1605	-16388.9	-15760.3	-15105.5	-14428.3	-13799.8	-13171.2	-12542.6	-11931.9	-11303.3	-10648.5	-9993.77	-9356.07	-8573.94	-7873.92	-7175.23	-6503.82	-5784.51	-5035.25	-4279.71	-3434.19	-2622.9	-1822.06	-871.852	-196.262	326.815	638.573	1008.53	1338.77	1598.79	1863.48	2114.94	2453.67	2851.56	2831.82	3356.47	3870.54	4465.99	4986.25	6342.52	6327.49	6637.9	6933.25	7307.63	7834.37	8333.63	8853.25	9334.97	9832.15
	10.1753	-16401.9	-15773.3	-15118.5	-14423.9	-13795.4	-13166.8	-12538.2	-11920.4	-11291.9	-10637.1	-9982.33	-9335.24	-8461.38	-7710.16	-6968.53	-6244.64	-5454.54	-4642.36	-3835.64	-2931.03	-2109.63	-1335.32	-488.632	118.236	551.84	804.149	1116.92	1398.83	1628.49	1878.5	2098.97	2427.54	2810.6	2791.61	3317.32	3832.3	4427.05	4946.53	6290.92	6278.39	6589.93	6884.97	7260.09	7787.36	8286.48	8807.76	9287.9	9784.52
	10.19	-16378.6	-15750	-15095.2	-14375	-13746.4	-13117.8	-12489.3	-11859.5	-11230.9	-10576.2	-9921.42	-9261.07	-8245.24	-7414.49	-6611.61	-5815.94	-4947.44	-4084.79	-3246.76	-2340.35	-1559.6	-877.261	-196.575	335.653	706.247	934.296	1213.21	1470.68	1673.24	1910.54	2106.06	2421.78	2789.91	2774.88	3301.05	3815.47	4411.15	4930.32	6261.77	6249.73	6562.37	6858.43	7231.36	7759.53	8259.5	8780.38	9259.75	9755.75
	10.2049	-16353.1	-15724.6	-15069.8	-14310.7	-13682.1	-13053.6	-12425	-11776.1	-11147.6	-10492.8	-9838.04	-9158.91	-7927.3	-7000.81	-6135.36	-5278.21	-4363.8	-3500.1	-2684.53	-1849.1	-1145.37	-578.99	-46.3018	434.301	769.204	996.802	1262.48	1512.06	1695.82	1925.76	2100.74	2401.34	2755.38	2745.46	3270.33	3785.85	4382.71	4901.22	6221.34	6209.96	6523.75	6819.07	7192.87	7720.88	8221.52	8741.97	9221.76	9717.15
	10.2196	-16283.2	-15654.6	-14999.9	-14171.9	-13543.3	-12914.7	-12286.2	-11603.6	-10975	-10320.2	-9665.47	-8952.67	-7406.06	-6389.44	-5487.57	-4609.39	-3716.44	-2922.9	-2188.93	-1490.59	-879.654	-421.084	7.22994	458.546	800.458	1048.87	1316.78	1559.18	1716.3	1945.39	2088.02	2373.38	2719.84	2719.89	3241.41	3758.56	4356.68	4875.14	6182.26	6170.49	6486.19	6782.49	7156.17	7684.77	8185.78	8705.35	9186.37	9681
	10.2345	-16195.6	-15567.1	-14912.3	-13987.3	-13358.7	-12730.1	-12101.6	-11373.1	-10744.5	-10089.7	-9434.97	-8675.27	-6817.76	-5756.13	-4855.04	-3998.08	-3186.45	-2507.11	-1871.41	-1316.76	-784.647	-400.455	-15.3228	437.933	791.577	1068.26	1357.56	1600.03	1740.83	1952.91	2077.79	2342.75	2689.53	2699.38	3217.62	3738.08	4336.36	4855.19	6149.34	6138.01	6454.23	6750.93	7125.19	7654.68	8156.05	8674.73	9156.27	9650.74
	10.2492	-16053.7	-15425.1	-14770.3	-13678.2	-13049.7	-12421.1	-11792.5	-10992.3	-10363.7	-9708.98	-9054.22	-8229.51	-6143.05	-5153.48	-4336.02	-3568.57	-2875.37	-2313.54	-1756.64	-1302.08	-811.982	-460.149	-75.1275	386.995	763.763	1061.67	1356.35	1592.93	1712.55	1928.11	2035.5	2291.34	2645.39	2666.19	3183.08	3704.05	4304.78	4824.33	6103.31	6094.68	6410.41	6708.42	7084.53	7614.06	8115.87	8632.67	9115.37	9610.95
	10.264	-15843.3	-15214.7	-14559.9	-13241.2	-12612.6	-11984.1	-11355.5	-10471.4	-9842.86	-9188.09	-8533.33	-7641.97	-5535.56	-4660.17	-3945.28	-3284.17	-2710.25	-2256.84	-1763.34	-1381.39	-906.295	-553.769	-123.349	340.939	730.168	1050.6	1361.31	1584.61	1701.81	1904.65	1993.98	2245.61	2613.18	2644.07	3160.67	3683.15	4284.17	4805.56	6069.29	6062.29	6379.11	6677.56	7054.87	7584.11	8086.14	8601.62	9084.34	9581
	10.2789	-15545.4	-14916.9	-14262.1	-12666.1	-12037.6	-11409	-10780.4	-9833.05	-9204.48	-8549.72	-7894.95	-6969.81	-5113.83	-4398.73	-3792.57	-3221.48	-2720.79	-2328.66	-1857.77	-1492.51	-1015.23	-654.194	-194.503	265.984	654.999	984.827	1295.28	1496.78	1631.95	1832.95	1934.82	2198.48	2578.37	2617.14	3136.77	3658	4258.78	4782.71	6032.46	6025.92	6343.15	6643.17	7021.4	7549.44	8051.74	8566.92	9050.68	9546.77
	10.2936	-15077.4	-14448.8	-13794	-11943.5	-11314.9	-10686.4	-10057.8	-9107.16	-8478.59	-7823.82	-7169.06	-6274.19	-4917.87	-4346.45	-3821.03	-3303.52	-2845.28	-2479.68	-2019.47	-1641.46	-1144.15	-757.509	-271.19	176.781	556.578	886.681	1200.68	1381.22	1544.2	1748.61	1861.82	2146.03	2541.53	2588.08	3109.2	3629.87	4230.89	4756.05	5994.17	5988.81	6305.96	6607.01	6985.46	7511.89	8015.7	8530.32	9015.48	9508.62
	10.3085	-14507.2	-13878.6	-13223.8	-11268.3	-10639.8	-10011.2	-9382.63	-8480.16	-7851.59	-7196.83	-6542.07	-5714.95	-4881.44	-4427.51	-3953.07	-3469.81	-3015.11	-2650.16	-2173.44	-1774.89	-1276.94	-865.961	-351.459	96.0448	467.74	790.154	1088.55	1253.67	1442.41	1660.19	1803.93	2111.98	2520.1	2574.64	3097.19	3617.45	4217.46	4744.04	5968.91	5965.01	6281.7	6582.98	6963.71	7488.88	7993.15	8506.46	8992.95	9483.82
	10.3232	-13754.8	-13126.2	-12471.5	-10737.7	-10109.2	-9480.6	-8852.03	-8076.69	-7448.12	-6793.36	-6138.6	-5424.92	-5059.73	-4660.6	-4196.96	-3718.11	-3253.45	-2877.11	-2395.85	-1961.33	-1447.09	-1007.16	-490.225	-50.5468	307.85	617.981	915.691	1089.23	1303.48	1555.05	1726.45	2053.66	2472.88	2536.35	3059.32	3578.63	4178.89	4706.44	5919.89	5916.34	6235.77	6536.49	6918.02	7443.76	7948.35	8461.56	8948.05	9437.45
	10.3381	-13037.4	-12408.8	-11754	-10388.8	-9760.22	-9131.65	-8503.07	-7854.3	-7225.73	-6570.97	-5916.21	-5305.39	-5312.65	-4924.46	-4444.87	-3958.49	-3471.3	-3061.42	-2552.44	-2078.95	-1555.07	-1099.79	-596.599	-165.587	172.512	470.056	760.069	951.859	1199.07	1460.08	1679.29	2027.48	2454.76	2525.28	3049.11	3567.6	4168.18	4695.93	5897.06	5894.81	6214.7	6515.26	6896.07	7424.35	7928.05	8440.57	8926.6	9416.04
	10.3529	-12505.3	-11876.8	-11222	-10330.8	-9702.19	-9073.62	-8445.05	-7905.62	-7277.05	-6622.29	-5967.53	-5438.29	-5609.96	-5193.69	-4687.97	-4185.03	-3671.99	-3221.16	-2692.35	-2183.74	-1643.78	-1187.09	-722.739	-303.047	27.6446	307.911	593.856	814.163	1071.75	1375.4	1617.17	1979.51	2413.07	2491.69	3015.16	3532.75	4135.15	4662.04	5852.21	5851.73	6171.93	6473.55	6852.99	7384.44	7887.95	8399.34	8885	9376.01
	10.3676	-12206.3	-11577.7	-10923	-10505.9	-9877.32	-9248.75	-8620.18	-8151.06	-7522.49	-6867.73	-6212.97	-5729.52	-5886.99	-5403.4	-4863.31	-4340.41	-3800.02	-3304.94	-2752.64	-2239.26	-1704.29	-1258.12	-828.208	-412.454	-89.1857	189.567	482.416	729.294	1000.03	1309.19	1575.18	1948.3	2387.76	2472.81	2996.65	3514	4117.8	4644.95	5822.74	5824.41	6143.08	6445.37	6825.73	7358.32	7862.58	8372.62	8858.02	9349.75
	10.3825	-12183.3	-11554.7	-10899.9	-10791.5	-10162.9	-9534.34	-8905.76	-8470.16	-7841.59	-7186.83	-6532.07	-6064.66	-6074.96	-5520.32	-4943.8	-4402.4	-3847.79	-3333.42	-2777.64	-2278.01	-1756.77	-1333.37	-932.878	-514.692	-189.871	81.1903	373.97	640.998	915.775	1245.19	1529.06	1911.61	2355.71	2447.79	2970.1	3487.53	4094.35	4620.64	5785.99	5789.68	6109.22	6412.04	6792	7326.86	7828.94	8339.86	8825.9	9318.38
	10.3972	-12445.7	-11817.1	-11162.3	-11141.1	-10512.5	-9883.94	-9255.37	-8801.29	-8172.71	-7517.95	-6863.19	-6369.36	-6152.95	-5547.56	-4956.96	-4421.53	-3872.58	-3353.87	-2810.6	-2337.58	-1829.04	-1427.11	-1048.03	-618.61	-288.603	-11.9059	288.708	567.393	852.644	1182.93	1483.77	1873.04	2320.93	2419.66	2942.05	3459.86	4068.04	4593.57	5746.44	5753.21	6073.6	6377.83	6757.39	7293.49	7793.53	8306.23	8792.24	9284
	10.4121	-12809.7	-12181.1	-11526.4	-11419.8	-10791.2	-10162.7	-9534.1	-9033.09	-8404.52	-7749.76	-7094.99	-6555.92	-6145.19	-5531.57	-4944.27	-4425.52	-3900.46	-3395.36	-2868.13	-2423.97	-1929.62	-1541.93	-1166.47	-722.439	-386.86	-103.114	206.362	501.579	799.994	1132.28	1449.68	1843.93	2294.42	2401.28	2923.94	3441.22	4051.15	4576.1	5716.54	5724.58	6047.23	6351.14	6731.56	7267.34	7766.48	8279.6	8765.51	9257.57
	10.4268	-13151	-12522.4	-11867.7	-11578.6	-10950	-10321.4	-9692.85	-9140.43	-8511.85	-7857.09	-7202.33	-6622.24	-6134.62	-5551.51	-4987.15	-4493.92	-3999.82	-3512.09	-3004.3	-2580.66	-2094.51	-1709.48	-1336.87	-873.272	-520.627	-219.246	106.328	418.731	733.852	1073.88	1402.73	1804.14	2257.74	2370.5	2895.58	3412.84	4023.33	4548.25	5676.79	5687.24	6011.83	6314.75	6697.66	7231.18	7730.93	8245.44	8730.19	9222.01
	10.4416	-13388.9	-12760.3	-12105.5	-11605.6	-10977	-10348.5	-9719.89	-9132.73	-8504.16	-7849.4	-7194.63	-6591.88	-6159.05	-5630.9	-5093.93	-4630.62	-4164.34	-3690.21	-3196.34	-2789.06	-2307.8	-1920.28	-1538.34	-1051.96	-675.389	-352.119	-6.12892	334.593	674.428	1022.56	1367	1773.12	2229.8	2348.57	2876.65	3393.29	4003.87	4529.61	5645.08	5657.35	5982.83	6286.72	6671.25	7203.41	7702.77	8216.67	8702.13	9195.05
	10.4565	-13484.4	-12855.9	-12201.1	-11575.7	-10947.1	-10318.5	-9689.97	-9099.14	-8470.56	-7815.8	-7161.04	-6564.5	-6275.33	-5800.71	-5285.72	-4842.63	-4395.31	-3932.12	-3448.7	-3046.02	-2562.35	-2167.58	-1769.68	-1256.42	-846.76	-495.622	-121.464	251.988	611.687	975.161	1324.7	1738.03	2196.41	2321.74	2853.98	3369.64	3978.88	4505.87	5608.67	5623.61	5949.84	6255.43	6640.21	7171.03	7670.73	8184.37	8669.91	9163.56
	10.4712	-13455.8	-12827.2	-12172.5	-11561.9	-10933.4	-10304.8	-9676.22	-9119.06	-8490.49	-7835.73	-7180.97	-6620.08	-6520.23	-6086.27	-5586.64	-5157.79	-4717.44	-4252.62	-3768.82	-3358.37	-2866.5	-2461.87	-2032.24	-1486.67	-1038.69	-654.235	-248.386	160.544	554.129	924.685	1285.54	1700.28	2158.1	2292.17	2826.66	3342.01	3948.72	4478.11	5569.39	5586.07	5912.81	6221.61	6605.39	7134.55	7635.08	8149.29	8634.28	9127.99
	10.4861	-13396.9	-12768.4	-12113.6	-11615.3	-10986.7	-10358.1	-9729.55	-9215.52	-8586.94	-7932.18	-7277.42	-6755.85	-6799.82	-6384.44	-5892.14	-5466.03	-5024.14	-4552.08	-4066.86	-3642.03	-3135.51	-2715.6	-2249.54	-1671.96	-1186.13	-772.022	-333.862	102.819	514.009	903.731	1263.68	1680.14	2137.81	2280.58	2816.52	3332.4	3937.78	4469.62	5546.46	5565.21	5892.6	6202.6	6586.86	7115.16	7615.1	8130.17	8614.92	9109.21
	10.5009	-13438.8	-12810.2	-12155.5	-11850.1	-11221.5	-10592.9	-9964.35	-9494.66	-8866.09	-8211.33	-7556.57	-7068.83	-7184	-6766.36	-6269.99	-5835.92	-5374.95	-4881.53	-4381.3	-3934.7	-3411.44	-2968.68	-2461.16	-1854.24	-1329.92	-884.501	-423.079	34.9218	465.517	867.375	1223.82	1641.01	2098.83	2252.42	2788.26	3305.29	3909.15	4442.95	5507.2	5526.65	5854.87	6168.78	6550.86	7079.18	7579.46	8094.93	8579.42	9074.36
	10.5157	-13579.6	-12951.1	-12296.3	-12162.3	-11533.7	-10905.1	-10276.6	-9834.74	-9206.17	-8551.41	-7896.65	-7425.83	-7541.65	-7104.24	-6593.91	-6139.03	-5657.24	-5148.03	-4630.05	-4157.96	-3612.72	-3149.68	-2603.14	-1981.32	-1428.38	-958.782	-478.374	-4.32849	429.886	846.437	1205.73	1621.53	2080.89	2244.15	2781.69	3298.49	3900.38	4436.29	5485.6	5507.7	5836.53	6151.35	6533.84	7062.63	7562.81	8078.01	8562.76	9058.2
	10.5305	-13916.6	-13288	-12633.3	-12601.5	-11972.9	-11344.4	-10715.8	-10281.1	-9652.5	-8997.74	-8342.98	-7867.72	-7907.7	-7439.89	-6910.03	-6429.36	-5919.69	-5389.23	-4849.4	-4353.65	-3788.48	-3307.68	-2735.58	-2102.13	-1528.46	-1034.1	-549.559	-68.7365	370.637	795.784	1167.46	1582.93	2043.38	2216.29	2752.95	3270.38	3872.54	4408.32	5445.15	5469.41	5799.22	6115.3	6498.07	7026.63	7526.49	8043.27	8527.9	9023.4
	10.5453	-14361.2	-13732.6	-13077.9	-13051.8	-12423.2	-11794.7	-11166.1	-10719.5	-10091	-9436.21	-8781.44	-8292.3	-8221.68	-7717.45	-7165.01	-6655.43	-6120.33	-5571.58	-5011.6	-4490.85	-3906.53	-3412.76	-2819.82	-2182.98	-1598.29	-1091.94	-604.8	-115.719	319.091	756.744	1141.08	1558.95	2018.61	2198.64	2735.49	3254.87	3856.24	4392.1	5415.71	5441.95	5773.3	6089.04	6473.09	7002.47	7500.88	8017.17	8503.68	8997.96
	10.5601	-14846.9	-14218.4	-13563.6	-13483.1	-12854.5	-12226	-11597.4	-11128.2	-10499.6	-9844.84	-9190.08	-8676.19	-8476.63	-7945.64	-7374.06	-6841.2	-6283.37	-5713.13	-5130.58	-4587.51	-3987.07	-3485.54	-2886.37	-2247.24	-1651.69	-1132.64	-654.105	-163.795	279.238	726.168	1116.36	1535.27	1991.96	2177.15	2713.58	3234.74	3836.86	4371.47	5384.28	5411.05	5743.52	6059.68	6445.17	6974.03	7472.82	7988.81	8475.96	8968.91
	10.5749	-15346.1	-14717.6	-14062.8	-13883.1	-13254.5	-12625.9	-11997.4	-11499.1	-10870.6	-10215.8	-9561.05	-9021.42	-8688.61	-8125.96	-7534.48	-6981.8	-6405.46	-5819.61	-5218.46	-4659.4	-4047.22	-3540.45	-2929.93	-2294.11	-1702.92	-1189.22	-709.706	-220.441	222.623	680.18	1086.23	1509.66	1961.28	2151.74	2688.68	3210.74	3812.63	4348.14	5348.59	5376.86	5710.63	6027.48	6414.07	6943.9	7441.99	7956.94	8444.13	8937.53
	10.5897	-15758	-15129.4	-14474.7	-14191.7	-13563.1	-12934.5	-12306	-11781.1	-11152.5	-10497.8	-9843.01	-9277.3	-8827.67	-8239.7	-7632.99	-7062.69	-6466.14	-5860.3	-5238.21	-4672.48	-4058.3	-3553.37	-2946.85	-2314.59	-1724.23	-1219.87	-742.066	-251.973	198.336	655.288	1065.76	1493.44	1941.32	2135.92	2673.57	3196.77	3799.66	4334.38	5322.28	5352.65	5687.57	6003.95	6392.43	6921.51	7420.08	7934.63	8422.17	8914.63
	10.6045	-16111.3	-15482.8	-14828	-14439.6	-13811.1	-13182.5	-12553.9	-12002.5	-11373.9	-10719.1	-10064.4	-9476.68	-8939.01	-8325.8	-7704.57	-7122.56	-6511.08	-5891.74	-5257.33	-4688.83	-4082.37	-3573.25	-2962.63	-2331.53	-1754.29	-1268	-785.101	-297.378	155.844	614.59	1034.63	1464.79	1912.88	2113.93	2650.42	3174.64	3778.55	4315.38	5289.2	5322.95	5657.38	5974.62	6364.44	6893.18	7391.21	7907.31	8392.48	8885.99
	10.6193	-16376.5	-15747.9	-15093.2	-14608.8	-13980.3	-13351.7	-12723.1	-12149.5	-11521	-10866.2	-10211.4	-9602.76	-8989.65	-8354.62	-7718.85	-7129.01	-6510.37	-5879.63	-5241	-4682.24	-4088.47	-3580.72	-2971.34	-2341.57	-1778.61	-1311.48	-824.688	-338.289	113.706	565.984	992.072	1431.14	1887.25	2094.24	2629.46	3153.58	3758.76	4296.34	5256.71	5296.4	5630.13	5947.74	6338.92	6865.61	7363.83	7881.34	8364.82	8858.83
	10.6341	-16550.1	-15921.6	-15266.8	-14707.7	-14079.1	-13450.5	-12822	-12231	-11602.5	-10947.7	-10292.9	-9670.99	-9014.16	-8367.25	-7720.5	-7126.38	-6503.15	-5874.13	-5239.35	-4688.22	-4102.25	-3590.38	-2984.47	-2361.61	-1811.62	-1353.25	-861.699	-377.615	71.0943	521.736	954.289	1400.86	1868.13	2081.31	2616.44	3139.6	3747.44	4285.63	5231.4	5274.56	5608.29	5927.45	6318.82	6845.01	7343.14	7860.54	8342.75	8838.94
	10.6489	-16666.5	-16037.9	-15383.1	-14764.1	-14135.5	-13506.9	-12878.3	-12275.6	-11647.1	-10992.3	-10337.5	-9703.32	-9022.41	-8372.33	-7720.94	-7133.72	-6514.99	-5885.04	-5259.65	-4706.37	-4121.03	-3604.19	-2996.1	-2390.22	-1854.59	-1405.54	-915.788	-434.249	13.429	456.919	893.608	1355.55	1834.21	2053.97	2588.87	3110.91	3722.75	4258.97	5191.45	5237.5	5572.41	5893.38	6284.97	6811.12	7308.89	7826.31	8309.66	8804.97
	10.6637	-16703.2	-16074.7	-15419.9	-14764	-14135.4	-13506.8	-12878.2	-12269	-11640.4	-10985.7	-10330.9	-9689.81	-9008.26	-8362.83	-7711.73	-7128.02	-6512.87	-5891.53	-5273.81	-4711.96	-4116.83	-3594.68	-2990.36	-2393.71	-1871.82	-1431.85	-945.82	-466.764	-19.7923	423.427	862.862	1333.61	1820.62	2046.56	2581.84	3104.87	3717.84	4254	5172.48	5219.57	5555.81	5877.27	6268.5	6797.2	7294.69	7811.17	8295.07	8789.72
	10.6785	-16729.6	-16101	-15446.2	-14772.2	-14143.6	-13515	-12886.4	-12276.6	-11648.1	-10993.3	-10338.5	-9694.17	-9018.48	-8348.53	-7725.99	-7142.9	-6528.63	-5906.01	-5291.25	-4713.55	-4084.27	-3589.24	-3002.31	-2402.05	-1920.95	-1483.66	-1000.95	-521.254	-73.2486	369.56	813.058	1292	1785.15	2016.22	2552.57	3076.29	3689.57	4226.45	5132.3	5180.47	5546.28	5841.53	6232.14	6791.46	7259.76	7775.37	8260.64	8754.78
	10.6933	-16713.2	-16084.6	-15429.9	-14749.9	-14121.4	-13492.8	-12864.2	-12254.9	-11626.3	-10971.6	-10316.8	-9674.44	-9001.39	-8326.8	-7715.86	-7129.06	-6510.45	-5888.02	-5272.05	-4684.57	-4040.71	-3562.13	-3005.68	-2412.92	-1946.43	-1510.86	-1032.28	-549.704	-98.4392	346.092	792.02	1276.84	1772.58	2009.39	2546.96	3071.45	3685.06	4221.19	5114.48	5163.08	5540.28	5826.42	6216.78	6787.48	7246.64	7760.08	8246.48	8740.48
	10.7081	-16718.3	-16089.7	-15434.9	-14745.9	-14117.3	-13488.8	-12860.2	-12252	-11623.5	-10968.7	-10313.9	-9672.72	-8989.46	-8323.19	-7701.4	-7110.03	-6490.9	-5868.59	-5252.57	-4670.1	-4045.37	-3570.7	-3047.89	-2473.92	-1998.73	-1562.83	-1081.15	-592.412	-135.333	314.578	761.607	1249.71	1744.95	1988.15	2527.03	3052.13	3665.13	4200.76	5083.26	5132.54	5500.55	5797.07	6188.34	6749.44	7219.06	7731.81	8218.42	8712.79
	10.7229	-16713.3	-16084.7	-15429.9	-14722.3	-14093.8	-13465.2	-12836.6	-12224.8	-11596.2	-10941.4	-10286.7	-9645.88	-8948.66	-8311.13	-7666.98	-7076.08	-6461.2	-5847.85	-5238.22	-4675.81	-4094.51	-3613.5	-3122.88	-2572.65	-2059.59	-1617.19	-1129.44	-624.945	-162.007	290.223	740.601	1231.63	1723.18	1975.35	2515.16	3039.71	3652.35	4188.78	5058.72	5110.87	5452.58	5775.2	6167.14	6702.54	7198.23	7710.33	8196.24	8690.78
	10.7377	-16700.4	-16071.8	-15417.1	-14682.7	-14054.1	-13425.5	-12797	-12183.4	-11554.9	-10900.1	-10245.3	-9606	-8910.55	-8279.74	-7643.04	-7058.45	-6455.25	-5851.75	-5252.54	-4712.07	-4148.73	-3678.78	-3203.2	-2645.57	-2123.12	-1670.29	-1171.59	-655.283	-186.627	270.389	724.582	1215.66	1703.04	1962.73	2503.42	3028.32	3641.24	4176.43	5034.74	5088.78	5430.78	5753.46	6146.7	6681.8	7177.09	7689.88	8174.18	8669.47
	10.7525	-16656.8	-16028.3	-15373.5	-14618.2	-13989.6	-13361	-12732.5	-12119.7	-11491.1	-10836.4	-10181.6	-9547.61	-8897.99	-8287.6	-7664.68	-7094.26	-6507.23	-5910.88	-5319.99	-4803.41	-4256.79	-3791.29	-3312.34	-2741.84	-2201.73	-1739.63	-1228.74	-695.746	-220.565	239.619	696.268	1188.3	1672.88	1941.73	2482.26	3005.86	3619.6	4153.76	5000.35	5057.9	5400.35	5723.84	6117.37	6651.02	7146.48	7661.17	8143.87	8640.45
	10.7673	-16577.7	-15949.1	-15294.3	-14544.3	-13915.7	-13287.1	-12658.5	-12051.5	-11422.9	-10768.1	-10113.4	-9489.7	-8911.63	-8319.1	-7709.26	-7149.99	-6573.62	-5985.18	-5406	-4900.19	-4361.27	-3892.06	-3400.08	-2815.62	-2260.94	-1788.73	-1266	-718.495	-242.075	219.799	682.439	1173.85	1657.2	1932.91	2473.82	2996.97	3612.26	4144.7	4979.36	5038.7	5381.52	5705.09	6100.27	6633.74	7129.07	7643.92	8126.14	8623.51
	10.7821	-16488.7	-15860.2	-15205.4	-14500.2	-13871.6	-13243	-12614.5	-12021.9	-11393.3	-10738.6	-10083.8	-9476.4	-8980.41	-8402.5	-7798.07	-7244.68	-6669.4	-6080.47	-5508.2	-5005.52	-4468.32	-3994.92	-3486.12	-2892.15	-2326.68	-1844.54	-1312.8	-757.223	-276.154	188.997	657.436	1151.44	1636.09	1918.03	2459.79	2981.3	3598.11	4130.44	4952.99	5015.59	5357.93	5683.15	6076.97	6611.87	7106.64	7622.32	8103.56	8601.76
	10.7969	-16425.7	-15797.1	-15142.3	-14511.1	-13882.5	-13254	-12625.4	-12049.1	-11420.6	-10765.8	-10111	-9522.38	-9096.96	-8525.02	-7920.79	-7368.41	-6792.83	-6198.91	-5633.58	-5125.1	-4585.14	-4106.42	-3580.59	-2973.3	-2396.36	-1901.31	-1366.14	-803.805	-319.903	152.579	629.547	1127.59	1616.92	1902.64	2445.65	2967.21	3584.76	4118.15	4928.18	4992.02	5334.27	5661.62	6055.63	6591.21	7086.56	7601.1	8081.81	8580.2
	10.8117	-16404.1	-15775.5	-15120.7	-14568.3	-13939.7	-13311.1	-12682.6	-12120.1	-11491.5	-10836.8	-10182	-9605.66	-9215.42	-8640.95	-8038	-7487.28	-6913.25	-6317.07	-5749.42	-5237.9	-4688.27	-4201.07	-3656.88	-3041.96	-2458.25	-1954.46	-1417.76	-855.96	-362.708	121.766	603.945	1108.14	1603.27	1892.75	2438.93	2959.94	3577.94	4112.5	4908.8	4973.87	5317.53	5646.94	6039.58	6575.69	7071.12	7585.5	8066.24	8564.59
	10.8265	-16481.5	-15852.9	-15198.2	-14712.8	-14084.2	-13455.7	-12827.1	-12275	-11646.4	-10991.7	-10336.9	-9765.02	-9372.04	-8793.58	-8190.14	-7640.73	-7068.12	-6463.81	-5891.7	-5376.49	-4815.62	-4321.29	-3758.12	-3134.68	-2546.17	-2032.82	-1492.94	-928.252	-424.382	71.1148	562.712	1071.83	1572.95	1866.21	2413.66	2935.66	3554.32	4090.48	4873.2	4939.96	5285.48	5616.08	6008.99	6545.3	7041.87	7554.45	8036.82	8533.91
	10.8413	-16580.7	-15952.2	-15297.4	-14849.2	-14220.6	-13592	-12963.4	-12416.5	-11787.9	-11133.2	-10478.4	-9905.19	-9491.9	-8910.1	-8308.68	-7761.05	-7189.39	-6586.13	-6009.05	-5484.12	-4907.93	-4406.21	-3825.59	-3197.83	-2606.2	-2087.13	-1539.03	-972.92	-457.969	46.633	544.947	1058.38	1563.36	1862.58	2410.49	2934.4	3551.2	4088.53	4858.38	4926.13	5272.62	5604.69	5998.12	6534.53	7030.56	7542.24	8025.63	8522.66
	10.8561	-16751.4	-16122.8	-15468	-15022.3	-14393.7	-13765.2	-13136.6	-12588.6	-11960	-11305.3	-10650.5	-10070.7	-9627.89	-9043.87	-8443.06	-7891.44	-7318.76	-6713.03	-6129.85	-5590.06	-5002.47	-4496.17	-3906.65	-3275	-2682.31	-2157.67	-1601.77	-1029.95	-503.599	8.31386	511.441	1026.04	1535.83	1840.55	2387.44	2913.07	3528.84	4068.58	4825.25	4895.49	5242.68	5575.7	5971.11	6506.46	7002.59	7513.44	7997.47	8494.88
	10.8709	-16915.8	-16287.3	-15632.5	-15175.4	-14546.9	-13918.3	-13289.7	-12734.7	-12106.2	-11451.4	-10796.6	-10210	-9734.83	-9145.11	-8543.51	-7985.98	-7409.85	-6810.45	-6221.57	-5664.84	-5065.96	-4553.34	-3954.49	-3320.61	-2726.27	-2195.25	-1632.2	-1056.09	-524.038	-8.57781	496.957	1010.19	1524.42	1835.61	2381.17	2908.02	3522.61	4064.26	4806.77	4879.01	5227.31	5561.06	5957.26	6492.62	6988.42	7499.41	7983.75	8480.58
	10.8857	-17078.8	-16450.2	-15795.4	-15314.9	-14686.3	-14057.7	-13429.2	-12868.8	-12240.2	-11585.4	-10930.7	-10336.5	-9830.64	-9234.52	-8628.58	-8063.68	-7483.5	-6881.55	-6288.31	-5724.07	-5119.6	-4600.57	-3997.25	-3360.05	-2763.84	-2228.45	-1659.7	-1081.72	-547.301	-29.4892	474.986	987.959	1505.57	1822.54	2366.57	2893.8	3508.41	4051.41	4780.05	4854.65	5204.69	5538.38	5935.92	6470.42	6965.83	7478.14	7962.59	8458.87
	10.9005	-17235.5	-16606.9	-15952.2	-15443.5	-14814.9	-14186.3	-13557.7	-12988.6	-12360.1	-11705.3	-11050.5	-10449.5	-9905.28	-9302.68	-8689.95	-8117.55	-7531.68	-6927.86	-6330.61	-5756.59	-5146.63	-4622.01	-4013.73	-3376.41	-2780.07	-2243.97	-1673.5	-1096.25	-561.94	-43.8325	457.865	968.603	1488.31	1812.56	2355.09	2881.69	3497.11	4039.55	4756.85	4832.79	5183.8	5517.54	5915.96	6449.33	6945.41	7458.71	7942.83	8438.76
	10.9153	-17346.4	-16717.8	-16063	-15531.5	-14902.9	-14274.3	-13645.7	-13067.9	-12439.4	-11784.6	-11129.8	-10520.6	-9945.85	-9337.15	-8719.8	-8142.91	-7550.98	-6946.2	-6344.71	-5765.88	-5153.35	-4623.01	-4010.78	-3371.66	-2776.76	-2243.29	-1673.22	-1100.65	-567.786	-49.459	448.156	957.913	1479.04	1810.35	2351.63	2877.71	3493.46	4036.08	4741.86	4819.12	5171.15	5504	5904.1	6435.69	6931.3	7447.92	7930.38	8426.63
	10.9301	-17452.6	-16824.1	-16169.3	-15612.1	-14983.6	-14355	-13726.4	-13138.4	-12509.8	-11855.1	-11200.3	-10584.7	-9973.49	-9358.45	-8736.12	-8155.83	-7556.78	-6950.35	-6345.3	-5761.35	-5149.22	-4616.72	-4008.26	-3371.78	-2778.57	-2250.41	-1683.23	-1113.63	-583.929	-65.5331	426.642	935.658	1458.7	1793.85	2335.85	2862.58	3478.36	4020.82	4715.2	4793.93	5146.61	5480.08	5880.89	6412.36	6908.2	7424.89	7906.83	8402.99
	10.9449	-17514.1	-16885.5	-16230.7	-15651.9	-15023.3	-14394.8	-13766.2	-13170.2	-12541.6	-11886.9	-11232.1	-10610.1	-9972.08	-9354.13	-8727.8	-8146.09	-7544.43	-6937.68	-6331.2	-5746.73	-5136	-4603.74	-3999.69	-3365.69	-2776.32	-2252.67	-1686.27	-1119.88	-593.89	-74.0577	414.948	923.883	1449.09	1789.63	2330.77	2858.74	3473.77	4016.63	4698.52	4778.15	5132.01	5466.03	5868.31	6397.88	6894.97	7411.9	7892.11	8389.39
	10.9597	-17555.3	-16926.8	-16272	-15671.6	-15043	-14414.4	-13785.9	-13184.1	-12555.5	-11900.8	-11246	-10619.6	-9962.78	-9342.15	-8715.75	-8134.71	-7532.85	-6928.87	-6322.51	-5741.17	-5133.77	-4607.11	-4010.55	-3380.69	-2792.31	-2269.5	-1704.13	-1137.07	-614.05	-93.271	395.723	906.014	1431.75	1776.79	2317.84	2849.15	3463.37	4004.46	4675.19	4755.1	5112.08	5446.5	5848.25	6377.89	6874.61	7391.68	7871.1	8369.32
	10.9745	-17572.2	-16943.6	-16288.9	-15671	-15042.4	-14413.9	-13785.3	-13180.2	-12551.7	-11896.9	-11242.1	-10613.8	-9945.77	-9329.16	-8703.87	-8126.6	-7528.35	-6928.15	-6324.94	-5749.49	-5147.53	-4626.8	-4037.18	-3407.75	-2822.05	-2296.69	-1731.54	-1161.39	-638.386	-115.556	376.236	889.891	1416	1765.74	2308.03	2840.19	3453.92	3994.78	4653.99	4734.92	5093.84	5427.93	5831.02	6359.81	6855.87	7373.65	7852.71	8350.02
	10.9893	-17563.1	-16934.5	-16279.7	-15655.4	-15026.8	-14398.3	-13769.7	-13165	-12536.4	-11881.7	-11226.9	-10599.2	-9936.72	-9322.19	-8700.41	-8126.06	-7531.65	-6935.67	-6336.9	-5768.39	-5171.13	-4655.72	-4069.99	-3440.43	-2855.08	-2323.52	-1757.93	-1184.16	-657.455	-135.49	362.772	881.625	1407.35	1760.13	2303.62	2837.35	3450.61	3991.78	4639.39	4720.32	5081.41	5414.9	5817.97	6347.55	6843.9	7360.08	7841.17	8336.4
	11.0041	-17555.9	-16927.4	-16272.6	-15653.1	-15024.5	-14395.9	-13767.3	-13164.3	-12535.8	-11881	-11226.3	-10603.2	-9962.44	-9355.12	-8736.03	-8165.56	-7577.26	-6985.87	-6392.08	-5829.41	-5236.03	-4722.68	-4135.76	-3503.7	-2916.53	-2377.03	-1808.08	-1228.93	-694.527	-169.887	335.842	857.393	1384.32	1741.78	2286.2	2819.4	3432.95	3975.47	4611.09	4693.88	5056.39	5389.88	5793.47	6323.26	6819.43	7335.73	7816.69	8311.24
	11.0189	-17538.8	-16910.3	-16255.5	-15647.5	-15018.9	-14390.4	-13761.8	-13161.7	-12533.1	-11878.3	-11223.6	-10604	-9988.29	-9383.83	-8769.2	-8200.22	-7615.95	-7028.71	-6437.5	-5878.38	-5284.5	-4771.83	-4182.04	-3547.78	-2956.71	-2410.49	-1838.06	-1253	-713.141	-184.44	327.79	850.814	1377.48	1741.97	2287.47	2819.72	3433.78	3976.4	4599.42	4685.34	5047.63	5381.17	5784.01	6315.24	6811.17	7326.94	7809.02	8302.27
	11.0337	-17550.5	-16921.9	-16267.1	-15677	-15048.4	-14419.8	-13791.3	-13196.9	-12568.3	-11913.5	-11258.8	-10641.4	-10045.3	-9447.11	-8835.22	-8267.66	-7686.6	-7100.03	-6509.92	-5949.96	-5354.54	-4838.74	-4245.12	-3608.97	-3011.44	-2460.26	-1882.27	-1289.48	-745.069	-210.304	307.423	832.485	1358.67	1730.9	2276.96	2808.46	3422.26	3966.53	4576.9	4665.99	5026.97	5363.17	5764.89	6296.52	6791.27	7307.76	7790.54	8283.41
	11.0485	-17576.6	-16948	-16293.3	-15719.9	-15091.3	-14462.8	-13834.2	-13244	-12615.4	-11960.6	-11305.9	-10691.2	-10110.7	-9512.87	-8902.14	-8333.57	-7751.52	-7164.76	-6573.94	-6010.37	-5411.16	-4892.95	-4294.14	-3656.3	-3053.02	-2498.38	-1915.49	-1317.37	-767.083	-227.82	292.941	819.279	1346.37	1726.51	2272.06	2803.36	3416.31	3962.9	4560.08	4651.93	5011.97	5350.07	5750.87	6283.8	6778.82	7293.5	7777.25	8268.92
	11.0633	-17621.8	-16993.3	-16338.5	-15775.5	-15146.9	-14518.4	-13889.8	-13302.4	-12673.8	-12019	-11364.3	-10750.1	-10175.7	-9577.26	-8964.32	-8396.44	-7811.49	-7220.77	-6629.26	-6059.31	-5460.08	-4937.51	-4334.5	-3697.29	-3087.2	-2531.35	-1942.44	-1340.47	-785.44	-243.184	280.353	808.909	1336.54	1722.58	2268.16	2799.81	3411.8	3960.07	4545.03	4638.11	4997.36	5336.12	5738.37	6272.08	6766.84	7280.86	7765.04	8256.66
	11.0781	-17697.9	-17069.4	-16414.6	-15854.5	-15226	-14597.4	-13968.8	-13380.3	-12751.8	-12097	-11442.2	-10828.6	-10248.6	-9645.76	-9029.05	-8460.36	-7872.59	-7277.93	-6683.72	-6108.99	-5508.89	-4982.29	-4377.71	-3740.24	-3124.84	-2567.84	-1973.57	-1369.19	-809.768	-266.942	258.941	788.511	1319.3	1708.54	2254.6	2785.92	3398.24	3947.05	4521.09	4615.64	4974.72	5313.49	5717.88	6253.45	6746.83	7260.47	7745.19	8234.82
	11.0929	-17763.2	-17134.6	-16479.8	-15915.6	-15287.1	-14658.5	-14029.9	-13440.1	-12811.6	-12156.8	-11502	-10886.2	-10295.1	-9688.37	-9068.82	-8497.31	-7906.53	-7308.37	-6711.22	-6133.07	-5533.33	-5003.65	-4398.96	-3760.93	-3141.91	-2586.71	-1987.7	-1380.23	-819.06	-275.687	252.428	783.152	1314.97	1708.38	2254.25	2784.85	3398.21	3948.55	4510.27	4604.39	4963.88	5304.14	5708.94	6245.46	6738.6	7251.91	7736.67	8226.55
	11.1077	-17840.2	-17211.7	-16556.9	-15984.8	-15356.2	-14727.7	-14099.1	-13508.4	-12879.9	-12225.1	-11570.3	-10952	-10346.9	-9737.35	-9115.72	-8541.78	-7947.9	-7348.37	-6748.15	-6167.85	-5567.6	-5036.32	-4431.6	-3793.1	-3172.56	-2617.56	-2014.27	-1404.8	-841.906	-299.289	230.156	761.632	1294.69	1692.64	2238.44	2768.23	3381.48	3932.85	4484.39	4580.11	4939.48	5280.76	5686.13	6222.53	6716.16	7228.92	7713.72	8204.32
	11.1225	-17891.6	-17263.1	-16608.3	-16024.9	-15396.4	-14767.8	-14139.2	-13548	-12919.4	-12264.7	-11609.9	-10988.2	-10372.2	-9760.13	-9138.04	-8561.12	-7965.01	-7364.76	-6763.21	-6182.03	-5580.56	-5048.97	-4443.75	-3805.67	-3184.62	-2628.23	-2024.09	-1411.99	-849.035	-305.503	224.935	757.579	1289.91	1692.65	2239.02	2767.62	3381.6	3933.53	4475.28	4570.14	4929.82	5272.16	5678.5	6213.3	6708.68	7219.63	7705.54	8197.09
	11.1373	-17937.7	-17309.1	-16654.3	-16064.3	-15435.7	-14807.1	-14178.5	-13586.2	-12957.7	-12302.9	-11648.1	-11024.2	-10399	-9786.29	-9163.25	-8584.9	-7987.17	-7385.67	-6783.67	-6202.8	-5599.45	-5067.72	-4461.62	-3824.09	-3202.81	-2645.92	-2040.54	-1426.94	-863.03	-318.978	210.478	744.832	1276.84	1683.83	2231.26	2758.24	3372.28	3926.1	4457.1	4551.82	4913.33	5256.26	5663.6	6196.73	6691.3	7203.36	7690.46	8181.91
	11.1521	-17963.9	-17335.4	-16680.6	-16087.1	-15458.5	-14830	-14201.4	-13607.8	-12979.2	-12324.4	-11669.7	-11044.4	-10415.1	-9799.05	-9177.77	-8598.6	-7999.27	-7398.05	-6795.4	-6214.14	-5610.47	-5078.77	-4471.98	-3834.64	-3214.36	-2654.65	-2050.79	-1435.66	-870.993	-326.52	203.172	738.287	1269.6	1680.66	2230.64	2757.31	3371.78	3925	4445.28	4541.59	4901.85	5246.45	5655.39	6186.43	6680.66	7193.42	7680.28	8172.53
	11.1669	-17984	-17355.4	-16700.6	-16104.9	-15476.4	-14847.8	-14219.2	-13624.1	-12995.5	-12340.7	-11686	-11059.7	-10428.5	-9810.1	-9190.58	-8610.37	-8010.46	-7407.79	-6806.24	-6225.15	-5620.08	-5089.97	-4481.35	-3844.58	-3223.96	-2663.81	-2060.67	-1443.84	-879.895	-333.679	194.842	731.005	1262.32	1676.83	2228.76	2755.55	3370.71	3921.76	4432.33	4529.07	4890.8	5236.58	5645.55	6175.37	6669.19	7182.49	7669.68	8163.15
	11.1817	-18007.3	-17378.8	-16724	-16125.7	-15497.1	-14868.6	-14240	-13643.9	-13015.4	-12360.6	-11705.8	-11080.3	-10448.6	-9827.03	-9209.26	-8628.02	-8029.01	-7424.87	-6823.68	-6243.48	-5637.24	-5108.11	-4499.02	-3862.37	-3241.83	-2680.03	-2077.69	-1458.09	-896.873	-349.705	178.79	715.786	1247.48	1665.29	2217.92	2745.36	3361.34	3909.54	4410.4	4510.23	4871.96	5218.55	5627.99	6158.52	6651.2	7163.7	7651.7	8146.3
	11.1965	-18017.8	-17389.3	-16734.5	-16135.7	-15507.2	-14878.6	-14250	-13652.9	-13024.4	-12369.6	-11714.8	-11091	-10457	-9834.69	-9217.24	-8636.15	-8038.31	-7432.36	-6831.34	-6251.74	-5645.13	-5116.75	-4506.42	-3870.19	-3249.22	-2687.43	-2084.86	-1463.61	-904.06	-356.33	173.389	709.833	1242.26	1663.6	2215.82	2744.14	3360.7	3907.07	4398.86	4498.55	4862.41	5207.95	5618.17	6150.12	6641.87	7154.39	7641.52	8137.88
	11.2113	-18032.3	-17403.7	-16749	-16147.6	-15519.1	-14890.5	-14261.9	-13664.7	-13036.1	-12381.4	-11726.6	-11104.5	-10468.1	-9846.78	-9227.17	-8647.65	-8050.36	-7443.65	-6843.07	-6263.14	-5656.31	-5128.22	-4517.77	-3880.95	-3260.62	-2697.16	-2095.69	-1472.42	-915.176	-366.777	164.897	699.89	1235.18	1658.59	2209.78	2739.38	3355.88	3901.08	4383.5	4483.98	4849.65	5194.68	5605.62	6137.45	6629.49	7142.31	7628.22	8126.27
	11.2261	-18047	-17418.4	-16763.7	-16159.7	-15531.1	-14902.5	-14273.9	-13676.9	-13048.4	-12393.6	-11738.8	-11118	-10478	-9859.84	-9238.16	-8658.67	-8062.45	-7455.17	-6854.81	-6274.44	-5668.64	-5141.19	-4528.78	-3891.63	-3271.61	-2707.99	-2107	-1482.22	-924.763	-378.247	155.733	689.732	1226.6	1652.9	2202.92	2733.56	3350.11	3894.53	4368.04	4467.79	4836.87	5181.6	5591.68	6124.28	6616.23	7130.18	7614.41	8113.75
	11.2409	-18052.9	-17424.3	-16769.5	-16163.1	-15534.5	-14906	-14277.4	-13679.5	-13050.9	-12396.1	-11741.4	-11121.7	-10479.5	-9864.25	-9240.66	-8660.96	-8064.87	-7458.3	-6857.16	-6277	-5671.93	-5144.18	-4531.98	-3893.34	-3274.11	-2710.55	-2108.8	-1483.91	-926.039	-379.316	154.232	688.4	1227.26	1655.92	2204.02	2736.88	3353.19	3897.27	4361.37	4461.15	4831.71	5176.7	5585.23	6118.61	6611.25	7125.57	7608.75	8108.12
	11.2557	-18071.7	-17443.1	-16788.4	-16181.6	-15553	-14924.5	-14295.9	-13698.9	-13070.3	-12415.6	-11760.8	-11139.5	-10497	-9883.14	-9258.24	-8679.09	-8082.48	-7476.3	-6874.89	-6295.44	-5690.24	-5162.12	-4549.94	-3909.96	-3291.67	-2727.4	-2126.91	-1501.27	-942.469	-394.89	137.14	670.985	1211.16	1642.87	2191.14	2723.36	3340.72	3885.1	4339.59	4440.3	4811.99	5157.47	5565.37	6099.3	6591.72	7107.08	7588.64	8087.97
	11.2705	-18070.3	-17441.7	-16787	-16180.8	-15552.2	-14923.7	-14295.1	-13698.6	-13070	-12415.3	-11760.5	-11138.3	-10495.6	-9881.99	-9256.64	-8677.21	-8080.58	-7475.7	-6873.58	-6293.71	-5688.3	-5160.75	-4549.03	-3907.67	-3290.46	-2726.5	-2124.93	-1499.3	-939.87	-391.085	139.506	673.989	1213.86	1648.83	2198.23	2729.87	3348.51	3892.08	4336.56	4437.6	4809.24	5156.4	5563.73	6097.35	6590.95	7104.57	7587.63	8085.14
	11.2853	-18084.9	-17456.3	-16801.5	-16198.5	-15569.9	-14941.3	-14312.8	-13716.9	-13088.3	-12433.5	-11778.8	-11154.4	-10513.1	-9897.13	-9274.12	-8692.94	-8097.18	-7492.32	-6889.53	-6309.13	-5703.94	-5177.18	-4565.44	-3923.73	-3307.14	-2742.74	-2139.72	-1515.44	-955.805	-406.578	123.658	658.724	1197.41	1637.25	2187.25	2717.03	3336.49	3880.64	4315.11	4417.08	4789.61	5137.54	5545.95	6078.94	6572.33	7085.55	7569.48	8066.01
	11.3001	-18084.4	-17455.9	-16801.1	-16200.9	-15572.3	-14943.8	-14315.2	-13717.8	-13089.3	-12434.5	-11779.7	-11155.7	-10515	-9898.54	-9275.59	-8693.11	-8098.6	-7494.16	-6889.67	-6309.54	-5703.78	-5177.83	-4565.99	-3923.9	-3306.63	-2743.25	-2138.71	-1516.08	-956.102	-405.996	123.852	660.799	1197.24	1641.64	2191.21	2720.48	3340.5	3884.24	4308.89	4411.38	4783.98	5132.56	5541.49	6074.85	6568.11	7081.27	7565.79	8061
	11.3149	-18094.8	-17466.2	-16811.4	-16213.4	-15584.8	-14956.2	-14327.7	-13728.6	-13100	-12445.3	-11790.5	-11165.8	-10526.8	-9909.54	-9286.75	-8703.46	-8108.67	-7504.5	-6899.71	-6320.05	-5713.33	-5188.49	-4574.36	-3933.33	-3316	-2752.08	-2146.6	-1526.28	-965.747	-415.373	114.463	651.57	1186.95	1635.29	2185.37	2713.74	3333.32	3877.78	4292.91	4396.1	4770.18	5118.89	5528.23	6061.94	6553.88	7067.21	7552.44	8046.48
	11.3297	-18100.5	-17471.9	-16817.2	-16220.1	-15591.5	-14962.9	-14334.4	-13735.1	-13106.5	-12451.7	-11797	-11172	-10533.5	-9915.54	-9292.45	-8709.5	-8112.69	-7510.04	-6905.29	-6325.84	-5717.36	-5193.98	-4577.11	-3937.36	-3318.68	-2754.83	-2149.4	-1530.56	-968.657	-419.636	109.809	648.063	1180.25	1633.09	2185.23	2710.66	3331.64	3876.06	4282.88	4386.58	4760.93	5111.28	5519.3	6053.67	6544.37	7057.92	7544.14	8037.3
	11.3445	-18104.7	-17476.1	-16821.4	-16224.2	-15595.6	-14967	-14338.5	-13738.3	-13109.7	-12454.9	-11800.2	-11175.9	-10537.4	-9917.74	-9295.28	-8713.27	-8114.48	-7512.12	-6908.33	-6327.92	-5718.79	-5195.48	-4578.04	-3939.55	-3319.25	-2754.34	-2147.97	-1531.95	-969.17	-421.288	107.913	646.835	1176.64	1632.75	2187.16	2709.5	3331.79	3875.61	4273.63	4379.64	4753.84	5104.74	5512.07	6046.42	6536.83	7050.13	7537.74	8029.24
	11.3593	-18115	-17486.4	-16831.7	-16233.5	-15604.9	-14976.4	-14347.8	-13747.6	-13119	-12464.2	-11809.5	-11185	-10546.2	-9925.55	-9302.72	-8722.42	-8122.28	-7519.28	-6916.64	-6336.05	-5725.82	-5201.55	-4584.55	-3945.81	-3325.69	-2759.24	-2151.82	-1537.85	-975.56	-429.281	100.123	638.567	1166.19	1627.37	2181.68	2702.29	3325.09	3869.52	4258.56	4365.81	4739.43	5092.48	5498.64	6033.58	6522.8	7037.1	7523.97	8016.22
	11.3741	-18117.4	-17488.8	-16834.1	-16235.2	-15606.7	-14978.1	-14349.5	-13748.7	-13120.1	-12465.4	-11810.6	-11186.5	-10547.1	-9924.62	-9302.78	-8722.77	-8123.29	-7519.28	-6916.17	-6336.1	-5724.59	-5200.07	-4582.1	-3943.8	-3323.71	-2756.14	-2148.26	-1536.28	-975.11	-429.187	99.7687	637.319	1164.61	1628.67	2182.37	2703.69	3326.67	3870.56	4250	4359.1	4732.38	5086.54	5492.4	6026.53	6515.59	7031.51	7517.28	8008.63
	11.3889	-18122.6	-17494.1	-16839.3	-16240.3	-15611.7	-14983.1	-14354.6	-13754	-13125.4	-12470.7	-11815.9	-11191.7	-10551.9	-9928.21	-9306.44	-8727.53	-8127.59	-7522.49	-6919.59	-6339.9	-5727.21	-5202.02	-4582.33	-3942.55	-3322.41	-2755.55	-2147.76	-1537.16	-977.729	-432.701	95.2104	630.638	1158.62	1625.25	2179.11	2701.49	3322.62	3868.94	4237.32	4347.86	4721.87	5076.06	5483.12	6016.34	6505.07	7020.64	7506.09	7998.19
	11.4037	-18127	-17498.4	-16843.7	-16245.6	-15617	-14988.4	-14359.8	-13759.9	-13131.3	-12476.5	-11821.8	-11196.8	-10557.2	-9932.33	-9310.45	-8730.64	-8132.78	-7525.82	-6922.27	-6342.06	-5728.69	-5201.77	-4579.63	-3939.94	-3319.06	-2753.68	-2146.8	-1537.46	-981.075	-436.834	89.9377	624.457	1152.58	1621.14	2174.86	2698.76	3318.26	3866.28	4225.08	4336.35	4711.41	5065.01	5473.26	6005.3	6495.08	7010.26	7495.2	7987.57
	11.4185	-18126.6	-17498.1	-16843.3	-16245.2	-15616.7	-14988.1	-14359.5	-13760.4	-13131.8	-12477.1	-11822.3	-11196.5	-10556.7	-9932.99	-9308.83	-8727.83	-8130.29	-7522.42	-6918.95	-6336.54	-5722.19	-5193.5	-4569.93	-3929.39	-3308.73	-2744.84	-2140.31	-1532	-977.791	-435.248	89.8352	623.667	1151.84	1622.89	2176.29	2701.49	3319.24	3869.5	4218.66	4330.47	4706.2	5058.46	5468.69	5999.61	6490.12	7003.75	7490.26	7981.96
	11.4333	-18138.8	-17510.2	-16855.4	-16257.3	-15628.7	-15000.2	-14371.6	-13774.1	-13145.6	-12490.8	-11836	-11209.8	-10568.4	-9945.24	-9319.72	-8736.87	-8139.73	-7529.97	-6926.03	-6340.4	-5724.54	-5193.42	-4568.98	-3929.18	-3309.11	-2748.31	-2145.78	-1539.45	-987.849	-446.33	76.0266	610.006	1137.53	1611.49	2163.92	2689.8	3306.41	3858.23	4200.25	4312.14	4689.12	5040.19	5451.24	5982.95	6473.7	6987.09	7473.32	7965.5
	11.4481	-18134.3	-17505.7	-16851	-16252.3	-15623.7	-14995.2	-14366.6	-13769.2	-13140.6	-12485.9	-11831.1	-11204.4	-10561.7	-9939.25	-9310.53	-8726.85	-8129.03	-7518.54	-6914.91	-6324.99	-5707.68	-5173.91	-4549.34	-3911.58	-3293.29	-2734.99	-2135.01	-1530.91	-980.024	-440.993	80.3799	612.996	1141.96	1618.46	2169.52	2697.19	3313.3	3865.14	4198.41	4311.43	4688.95	5038.98	5451.34	5982.13	6474.36	6986.73	7473.16	7965.43
	11.4629	-18142.8	-17514.2	-16859.4	-16259.6	-15631	-15002.4	-14373.8	-13776.5	-13147.9	-12493.1	-11838.4	-11209.9	-10566	-9942.76	-9312.41	-8728.19	-8127.32	-7515.17	-6910.38	-6316.73	-5698.76	-5162.84	-4540.74	-3905.47	-3290.51	-2735.02	-2137.49	-1536.04	-985.82	-447.577	71.7846	604.814	1133.27	1613.17	2163.3	2690.84	3307.09	3859.5	4184.17	4298.68	4676.48	5027.76	5439.15	5969.74	6463.1	6974.41	7461.57	7955.45
	11.4777	-18138.1	-17509.5	-16854.7	-16254.7	-15626.1	-14997.6	-14369	-13770	-13141.4	-12486.7	-11831.9	-11203.6	-10555.8	-9931.04	-9298.62	-8713.98	-8110.01	-7494.9	-6889.84	-6292.93	-5676.12	-5139.15	-4521.75	-3889.71	-3277.91	-2725.15	-2130.5	-1530.6	-980.444	-443.349	76.5697	608.338	1137.89	1620.35	2169.8	2697.72	3314.29	3866.39	4181.25	4297.39	4674.77	5027.66	5439.29	5968.66	6463.07	6974.32	7461.41	7955.26
	11.4925	-18142.2	-17513.6	-16858.9	-16257.1	-15628.5	-15000	-14371.4	-13770.9	-13142.3	-12487.6	-11832.8	-11203.5	-10551	-9924.56	-9289.43	-8703.52	-8097.45	-7480.16	-6873.55	-6276.22	-5662.48	-5125.54	-4514.74	-3883.83	-3275	-2725.52	-2132.12	-1533.85	-983.536	-446.621	72.6766	603.887	1134.93	1620.31	2167.9	2696.88	3313.72	3865.69	4171.37	4288.61	4665.47	5020.11	5430.89	5960.81	6455.34	6966.54	7453.82	7948.66
	11.5073	-18148.1	-17519.6	-16864.8	-16261.6	-15633	-15004.5	-14375.9	-13773.5	-13144.9	-12490.1	-11835.4	-11205.3	-10543.6	-9914.83	-9277.27	-8689.36	-8082.17	-7463.52	-6856.37	-6262.14	-5651.4	-5118.71	-4515.55	-3885.8	-3278.53	-2731.89	-2139.25	-1540.98	-991.031	-454.44	66.3162	595.714	1127.68	1615.67	2162.55	2693.18	3309.58	3860.76	4159.22	4277.24	4654.83	5009.81	5421.09	5950.29	6445.03	6956.71	7443.02	7937.73
	11.5221	-18142.9	-17514.3	-16859.5	-16256.6	-15628.1	-14999.5	-14370.9	-13764.8	-13136.3	-12481.5	-11826.8	-11195.7	-10523.6	-9894.67	-9253.33	-8664.58	-8058.27	-7439.67	-6834.1	-6243.62	-5636.54	-5109.35	-4511.27	-3882.01	-3273.99	-2729.84	-2135.89	-1537.41	-987.94	-452.237	69.8069	598.114	1130.53	1620.4	2166.63	2698.34	3314.2	3865.94	4155.9	4275.72	4653.49	5007.76	5420.19	5948.68	6442.85	6955.25	7440.92	7935.93
	11.5369	-18147.2	-17518.7	-16863.9	-16257.9	-15629.4	-15000.8	-14372.2	-13764.6	-13136	-12481.3	-11826.5	-11193.4	-10509.4	-9878.4	-9236.21	-8645.68	-8042.99	-7427.92	-6825.9	-6242.8	-5638.95	-5116.38	-4520.51	-3891.41	-3281.09	-2738.6	-2143.74	-1544.28	-994.467	-460.498	61.5598	589.581	1121.17	1613.21	2159.06	2691.52	3307.65	3859.8	4142.11	4263.46	4642.02	4995.52	5409.5	5936.4	6430.89	6944.03	7428.27	7923.09
	11.5517	-18139.9	-17511.3	-16856.5	-16244.9	-15616.3	-14987.7	-14359.2	-13748.5	-13119.9	-12465.1	-11810.4	-11176.3	-10482	-9849.89	-9208.03	-8620.3	-8021.95	-7412.62	-6814.11	-6237.48	-5636.2	-5115.76	-4519.52	-3889.1	-3276.54	-2733.19	-2138.4	-1537.25	-989.482	-456.286	66.8242	594.344	1125.47	1617.92	2164.39	2697.5	3313.07	3865.93	4139.94	4263.34	4641.72	4993.75	5410.16	5935.97	6429.25	6943.84	7427.42	7922.39
	11.5665	-18138.2	-17509.6	-16854.8	-16234.2	-15605.6	-14977	-14348.5	-13736.4	-13107.8	-12453.1	-11798.3	-11161.4	-10461	-9829.48	-9193.37	-8608.91	-8015.78	-7413.77	-6818.51	-6246.26	-5644.77	-5125.39	-4525.8	-3892.33	-3279.82	-2735.17	-2139.14	-1538.42	-991.95	-458.286	63.6802	591.448	1121.89	1613.53	2161.25	2694.79	3311.24	3862.25	4130.08	4254.73	4633.34	4984.57	5401.52	5928.09	6421.25	6936.17	7418.71	7914.56
	11.5813	-18129.1	-17500.6	-16845.8	-16214.3	-15585.7	-14957.2	-14328.6	-13713.9	-13085.3	-12430.5	-11775.8	-11136.9	-10439.5	-9811.76	-9182.11	-8604.35	-8014.02	-7417.94	-6825.9	-6254.51	-5653.45	-5131.9	-4526.1	-3889.84	-3277.62	-2729.82	-2135.06	-1532.75	-989.75	-456.504	66.0246	592.695	1122.06	1613.48	2162.26	2694.91	3312.53	3861.97	4123.66	4248.91	4627.12	4979.46	5394.86	5923.77	6415.99	6931.78	7413.73	7910.19
	11.5961	-18115.4	-17486.9	-16832.1	-16189.9	-15561.4	-14932.8	-14304.2	-13688.2	-13059.6	-12404.8	-11750.1	-11109.6	-10422.5	-9802.42	-9179.41	-8606.21	-8017.35	-7423.95	-6832.61	-6260.62	-5658.24	-5134.8	-4521.79	-3881.5	-3270.38	-2720.46	-2128.2	-1525.23	-984.131	-452.384	70.2199	594.013	1122.41	1614.71	2163.17	2696.08	3314.48	3862.88	4118.04	4243.2	4621.43	4975.24	5388.97	5920.41	6411.27	6927.55	7409.19	7906.15
	11.6109	-18099.3	-17470.7	-16816	-16166	-15537.4	-14908.9	-14280.3	-13664.1	-13035.5	-12380.7	-11726	-11086.5	-10419.9	-9807.97	-9190.89	-8621.7	-8031.87	-7438.02	-6846.29	-6268.98	-5665.13	-5137.82	-4517.18	-3874.26	-3263.48	-2712.65	-2122.87	-1519.11	-980.971	-453.034	70.3037	588.681	1116.11	1609.43	2158.67	2689.69	3309	3855.94	4105.36	4231.3	4610.4	4965.39	5377.8	5910.44	6399.13	6916.43	7399.43	7895.22
	11.6257	-18071	-17442.5	-16787.7	-16132	-15503.5	-14874.9	-14246.3	-13633.1	-13004.6	-12349.8	-11695	-11058	-10416.3	-9809.09	-9195.04	-8626.09	-8034.16	-7437.28	-6842.48	-6260.5	-5653.18	-5122.62	-4494.34	-3850.83	-3239.88	-2691.27	-2103.49	-1501.29	-964.675	-441.225	81.5028	593.602	1119.32	1614.49	2163.18	2694.52	3313.58	3860.39	4104.04	4229.75	4609.62	4965.79	5377.63	5909.73	6397.85	6914.2	7398.82	7894.57
	11.6405	-18041.3	-17412.7	-16758	-16106.1	-15477.5	-14848.9	-14220.4	-13611.5	-12983	-12328.2	-11673.5	-11041.6	-10425.7	-9818.86	-9204.01	-8633.43	-8038.23	-7435.77	-6836.8	-6248.04	-5636.3	-5100.99	-4465.07	-3824.02	-3213.94	-2667.54	-2083.21	-1484.05	-951.991	-432.254	87.181	593.748	1117.89	1614.58	2163.53	2695.54	3313.4	3859.82	4098.26	4223.4	4603.85	4961.9	5372.18	5904.7	6392.51	6909.01	7394.41	7890.17
	11.6553	-18010.8	-17382.3	-16727.5	-16089.5	-15460.9	-14832.3	-14203.8	-13600	-12971.5	-12316.7	-11662	-11036.1	-10434.4	-9824.99	-9207.26	-8633.19	-8033.02	-7424.47	-6818.92	-6223.87	-5607.75	-5069.01	-4425.25	-3788.34	-3180.72	-2638.96	-2059.19	-1464.79	-936.621	-422.381	91.5243	593.604	1116.4	1614.25	2162.66	2696.92	3313.8	3860.4	4092.49	4218.06	4598.9	4957.75	5368.84	5900.45	6387.94	6903.77	7389.21	7886.94
	11.6701	-17980	-17351.4	-16696.6	-16079.8	-15451.3	-14822.7	-14194.1	-13595.5	-12967	-12312.2	-11657.4	-11035.8	-10436.5	-9821.72	-9200.72	-8621.15	-8015.51	-7399.86	-6788.74	-6186.26	-5566.06	-5022.79	-4377.19	-3746.62	-3144.41	-2606.51	-2033.75	-1445.18	-920.123	-409.407	98.3937	598.688	1119.4	1618.45	2167.1	2701.76	3319.08	3864.85	4090.9	4217.17	4597.42	4957.12	5368.09	5899	6387.68	6903.3	7388.65	7886.56
	11.6849	-17971.6	-17343	-16688.2	-16093.9	-15465.3	-14836.8	-14208.2	-13612.7	-12984.1	-12329.4	-11674.6	-11054.7	-10444.4	-9821.3	-9193.65	-8608.24	-7995.94	-7372.2	-6755.46	-6145.33	-5522.83	-4977.43	-4334.02	-3714.2	-3118.61	-2587.45	-2020.8	-1438.98	-918.264	-410.263	90.8591	591.47	1108.71	1609.31	2157.96	2693.52	3310.96	3857.75	4076.86	4203.59	4584.47	4944.28	5357.06	5886.96	6376.44	6890.52	7374.86	7874.03
	11.6997	-17957.5	-17328.9	-16674.2	-16096.4	-15467.8	-14839.2	-14210.7	-13615.6	-12987.1	-12332.3	-11677.5	-11056.9	-10426.2	-9793.32	-9160.77	-8567.77	-7949.68	-7319.29	-6698.05	-6081.03	-5457.37	-4912.67	-4280.81	-3671.84	-3085.81	-2560.56	-1999.56	-1424.34	-904.419	-399.573	96.2307	597.573	1114.96	1617.3	2165.56	2700.82	3319.21	3866.2	4078.45	4204.37	4586.5	4946.42	5359.79	5888.87	6379.44	6892.93	7376.29	7875.12
	11.7145	-17971.6	-17343	-16688.3	-16116.2	-15487.6	-14859	-14230.5	-13633.1	-13004.5	-12349.7	-11695	-11072.3	-10409.7	-9765.14	-9125.99	-8525.75	-7900.93	-7266.86	-6641.41	-6022.99	-5404.25	-4865.45	-4254.37	-3657.27	-3080.09	-2560.25	-2001.96	-1433.15	-913.35	-408.065	83.2945	587.653	1105.31	1609.28	2156.9	2692.7	3311.28	3858.05	4064.39	4191.65	4573.62	4932.13	5348.12	5877.25	6367.5	6880.65	7363.71	7861.87
	11.7293	-17974.9	-17346.4	-16691.6	-16113.6	-15485	-14856.4	-14227.9	-13625.1	-12996.5	-12341.7	-11687	-11060.3	-10360.2	-9706.65	-9061.6	-8455.63	-7827.87	-7192.63	-6567.12	-5953.74	-5341.99	-4815.09	-4229.25	-3640.65	-3071.11	-2555.1	-1998.62	-1429.76	-910.452	-403.842	85.7906	592.938	1111.01	1618.84	2165.17	2700.93	3320.07	3866.68	4068.01	4193.16	4574.88	4934.83	5351.17	5879.11	6369.97	6882.32	7366.53	7862.86
	11.7441	-17991.6	-17363	-16708.2	-16114.4	-15485.8	-14857.3	-14228.7	-13619	-12990.5	-12335.7	-11680.9	-11047.5	-10309	-9644.14	-8995.63	-8387.73	-7762.44	-7131.37	-6511.35	-5911.25	-5309.9	-4799.15	-4238.32	-3654.06	-3088.07	-2572.94	-2015.28	-1444.25	-924.731	-413.704	76.3487	587.249	1104.59	1614.64	2161.89	2696.85	3315.8	3863.28	4058.8	4183.87	4566	4925.75	5341.97	5871.05	6362.23	6873.56	7358.38	7854.45
	11.7589	-17995.3	-17366.7	-16711.9	-16092.9	-15464.3	-14835.7	-14207.2	-13590	-12961.4	-12306.6	-11651.9	-11009.9	-10230.3	-9561.79	-8914.1	-8310.11	-7694.43	-7073.24	-6465.21	-5886.04	-5297.77	-4802.84	-4262.01	-3674.42	-3109.3	-2591.41	-2029.81	-1454.08	-932.84	-418.805	74.422	586.744	1103.98	1617.35	2164.26	2698.54	3317.54	3866.56	4056.74	4181.33	4563.43	4924.45	5338.69	5867.82	6360.26	6871.55	7357.07	7851.41
	11.7737	-17987.3	-17358.7	-16703.9	-16057.8	-15429.3	-14800.7	-14172.1	-13548	-12919.4	-12264.7	-11609.9	-10959.7	-10147.9	-9481.55	-8843.57	-8250.18	-7649.14	-7042.53	-6448.15	-5891.01	-5313.73	-4830.63	-4299.09	-3703.01	-3135.09	-2612.65	-2045.3	-1466.31	-940.825	-423.207	73.6344	587.68	1104.97	1619.59	2167.08	2700.42	3318.74	3869.89	4054.13	4179.49	4562.03	4922.73	5334.96	5865.79	6358.9	6870.5	7355.07	7849.95
	11.7885	-17969.6	-17341	-16686.2	-16007.7	-15379.1	-14750.5	-14121.9	-13489.5	-12860.9	-12206.1	-11551.4	-10892.9	-10069.6	-9418.31	-8794.92	-8219.95	-7636.05	-7047.93	-6465.2	-5929.65	-5360.85	-4883.11	-4349.26	-3742.15	-3167.49	-2638.83	-2064.19	-1480.9	-950.085	-430.215	69.9696	583.523	1100.47	1615.47	2164.62	2695.83	3314.39	3867.32	4047.36	4172.36	4555.05	4915.89	5327.48	5858.96	6352.04	6864.05	7348.05	7843.38
	11.8033	-17928.8	-17300.2	-16645.4	-15933.6	-15305	-14676.4	-14047.9	-13408.6	-12780	-12125.3	-11470.5	-10807.4	-10001.5	-9374.27	-8768.6	-8210.89	-7644.77	-7071.63	-6499.26	-5975.86	-5409.77	-4932.12	-4387.55	-3769.22	-3185.97	-2650.76	-2070.02	-1483.33	-948.414	-426.752	75.0586	587.403	1104.2	1619.26	2170.21	2699.93	3319.39	3872.57	4047.52	4173.24	4556.87	4915.6	5328.04	5859.99	6352.17	6864.81	7348.81	7844.62
	11.8181	-17876.2	-17247.6	-16592.9	-15852.4	-15223.8	-14595.3	-13966.7	-13326	-12697.4	-12042.7	-11387.9	-10725.4	-9976.88	-9375.58	-8785.52	-8241.33	-7685.09	-7123.75	-6556.1	-6039.34	-5470.83	-4986.86	-4426.93	-3798.34	-3204.66	-2662.69	-2076.1	-1485.03	-947.807	-425.994	74.9855	584.769	1100.65	1618.82	2169.65	2698.18	3318.57	3870.78	4041.98	4168.51	4553.12	4910.57	5323.43	5855.82	6346.98	6860.4	7344.26	7840.34
	11.8329	-17797.9	-17169.4	-16514.6	-15755.7	-15127.1	-14498.5	-13870	-13234.6	-12606	-11951.3	-11296.5	-10641.9	-9980.38	-9400.74	-8827.05	-8291.53	-7740.24	-7180.03	-6614.14	-6093	-5517.52	-5024.45	-4447.77	-3813.29	-3210.37	-2663.02	-2073.13	-1478.16	-940.073	-421.167	77.4891	584.375	1100.64	1620.82	2171.17	2699.85	3320.14	3871.51	4038.08	4165.67	4552.26	4908.72	5322.5	5854.42	6344.5	6857.09	7342.26	7837.56
	11.8477	-17713.3	-17084.7	-16429.9	-15680.9	-15052.3	-14423.8	-13795.2	-13172.7	-12544.1	-11889.4	-11234.6	-10594.2	-10020.7	-9453.12	-8882.3	-8349.25	-7795.71	-7233.78	-6664.51	-6134.31	-5548.84	-5044.36	-4451.55	-3814.25	-3204.36	-2651.79	-2057.84	-1458.28	-923.791	-413.141	82.3578	587.015	1103.61	1624.63	2175.33	2703.26	3323.47	3874.39	4037.31	4165.58	4552.07	4908.9	5322.92	5855.22	6343.77	6856.1	7342.55	7837.32
	11.8625	-17621.2	-16992.7	-16337.9	-15626.5	-14997.9	-14369.3	-13740.8	-13138.5	-12509.9	-11855.1	-11200.4	-10578.4	-10083.5	-9522.29	-8950.07	-8413.48	-7854.07	-7282.71	-6708.97	-6165.79	-5570.39	-5053.96	-4449.06	-3811.36	-3196.19	-2640.17	-2044.6	-1444.65	-917.031	-413.687	77.9778	581.952	1099.14	1620.52	2171.79	2699.37	3318.37	3868.98	4028.59	4157.27	4545.43	4902.32	5316.23	5848.03	6335.42	6848.07	7335.45	7829.72
	11.8773	-17537.7	-16909.1	-16254.4	-15613.4	-14984.8	-14356.3	-13727.7	-13144.3	-12515.8	-11861	-11206.2	-10600.8	-10141	-9577.6	-8995.76	-8451	-7884.07	-7304.02	-6722.58	-6168.21	-5564.78	-5039.88	-4429.36	-3792.22	-3174.49	-2616.98	-2023.05	-1419.7	-902.43	-404.87	83.5859	587.144	1105.11	1626.92	2178.87	2706.18	3324.92	3874.53	4031.28	4159.74	4548.61	4905.17	5319.28	5850.95	6337.52	6852.1	7338.66	7833.08
	11.8921	-17490.5	-16861.9	-16207.2	-15631.1	-15002.5	-14373.9	-13745.4	-13178.6	-12550	-11895.3	-11240.5	-10645.2	-10199.9	-9626.68	-9036.63	-8481.93	-7905.31	-7311.59	-6724.09	-6160.23	-5551.23	-5021.35	-4409.38	-3773.11	-3156.32	-2600.28	-2008.77	-1411.72	-904.343	-407.427	79.4007	583.845	1102.41	1624.16	2175.44	2704.71	3322.09	3871.29	4024.81	4153.69	4543.13	4899.56	5314.11	5845.31	6331.97	6847.67	7333.35	7827.63
	11.9069	-17472.2	-16843.6	-16188.8	-15678.1	-15049.5	-14420.9	-13792.4	-13232.6	-12604	-11949.2	-11294.5	-10702.7	-10233.7	-9645.87	-9046.45	-8483.63	-7901.9	-7304.42	-6713.44	-6144.85	-5534.77	-5004.36	-4394.57	-3759.49	-3142.47	-2588.56	-2001.38	-1406.3	-904.075	-404.239	82.5975	587.461	1106.46	1628.48	2179.01	2709.73	3326.56	3875.51	4025.66	4155.21	4543.94	4900.59	5315.87	5846.5	6334.51	6849.6	7334.2	7829.2
	11.9217	-17498.1	-16869.5	-16214.8	-15731.5	-15103	-14474.4	-13845.8	-13287.8	-12659.2	-12004.5	-11349.7	-10754.8	-10256.3	-9657.46	-9049.29	-8478.74	-7895.59	-7294.57	-6703.58	-6136.63	-5530.34	-5000.33	-4394.98	-3758.25	-3144.28	-2592.58	-2007.92	-1417.62	-913.009	-406.715	82.7993	588.312	1105.84	1628.29	2177.8	2709.37	3325.72	3876.12	4021.83	4152.35	4541.24	4896.77	5313.96	5843.86	6332.22	6846.05	7330.85	7825.35
	11.9365	-17537.1	-16908.5	-16253.8	-15785.3	-15156.8	-14528.2	-13899.6	-13338.4	-12709.9	-12055.1	-11400.3	-10800.8	-10272.4	-9666.81	-9054.78	-8481.96	-7899.67	-7300.41	-6710.27	-6145.12	-5543.01	-5014.51	-4407.44	-3768.54	-3153.67	-2601.06	-2017.91	-1425.99	-916.684	-409.441	83.0205	587.451	1105.11	1626.11	2176.48	2707.41	3324.27	3875.99	4018.17	4148.38	4536.96	4893.5	5309.7	5840.46	6329.56	6841.75	7325.94	7821.11
	11.9513	-17588.4	-16959.9	-16305.1	-15823	-15194.5	-14565.9	-13937.3	-13371.3	-12742.7	-12087.9	-11433.2	-10827.8	-10277.9	-9667.54	-9055.16	-8481.68	-7900.62	-7306.58	-6718.55	-6155.53	-5557.35	-5027.93	-4413.69	-3770.07	-3153.84	-2599.86	-2013.76	-1422.52	-909.711	-403.057	90.7308	594.072	1111.48	1631.69	2183.17	2713.4	3331.15	3883.01	4021.63	4151.29	4540.1	4896.82	5312.69	5843.43	6333.55	6843.86	7329.25	7823.81
	11.9661	-17642.8	-17014.2	-16359.4	-15861.7	-15233.2	-14604.6	-13976	-13407	-12778.5	-12123.7	-11468.9	-10863.6	-10306.5	-9695.96	-9086.25	-8515.75	-7936.42	-7348.24	-6760.08	-6193.97	-5591.43	-5058.32	-4428.71	-3779.64	-3159.27	-2602.69	-2015.51	-1422.56	-909.82	-405.872	87.2359	588.73	1106.27	1625.55	2177.53	2707.96	3324.85	3877.72	4013.87	4143.47	4532.07	4888.78	5305.25	5835.92	6326.96	6837.06	7322.04	7816.56
	11.9809	-17681.9	-17053.3	-16398.5	-15888.4	-15259.9	-14631.3	-14002.7	-13431.2	-12802.7	-12147.9	-11493.1	-10890.4	-10334.5	-9725.82	-9115.39	-8545.88	-7963.98	-7372.88	-6781.2	-6208.05	-5601.25	-5057.59	-4409.69	-3754.93	-3134.47	-2578.99	-1993.64	-1402.87	-894.527	-393.893	97.0026	597.464	1114.72	1634.2	2185.34	2716.45	3333.58	3885.49	4020.13	4149.36	4537.75	4894.63	5311.7	5841.42	6332.99	6843.75	7328.41	7821.98
	11.9957	-17727.6	-17099	-16444.2	-15929.9	-15301.4	-14672.8	-14044.2	-13473.1	-12844.5	-12189.8	-11535	-10935.3	-10385.3	-9776.77	-9166.24	-8595.68	-8008.79	-7411.24	-6810.63	-6224.45	-5606.97	-5049.05	-4380.45	-3726.8	-3109.5	-2558.13	-1978.57	-1395.82	-892.495	-394.018	92.1123	592.584	1111.03	1630.91	2180.7	2712.56	3329.05	3880.5	4013.42	4142.49	4531.09	4888.85	5305.83	5835.87	6326.69	6839.39	7323.07	7816.24
	12.0105	-17765.6	-17137	-16482.2	-15970.3	-15341.7	-14713.1	-14084.5	-13511.6	-12883.1	-12228.3	-11573.5	-10977.2	-10421	-9808.14	-9191.46	-8616.51	-8021.26	-7413.55	-6803	-6199.1	-5570.86	-5000.81	-4323.23	-3675.99	-3067.31	-2524.75	-1953.6	-1382.12	-882.767	-387.193	96.1432	597.247	1116.17	1636.03	2184.08	2718.2	3334.33	3884.73	4015.58	4144.65	4533.96	4891.84	5309.37	5838.96	6329.01	6842.74	7326.15	7819.97
	12.0253	-17818.5	-17189.9	-16535.2	-16023.1	-15394.6	-14766	-14137.4	-13562.8	-12934.2	-12279.5	-11624.7	-11028.3	-10458.2	-9838.88	-9212.26	-8628.89	-8021.54	-7400.01	-6776.18	-6154.83	-5514.96	-4938.67	-4264.58	-3629.83	-3033.46	-2501.94	-1941.08	-1379.77	-882.358	-387.359	94.4376	597.299	1117.38	1636.19	2182.33	2718.98	3334.19	3884.73	4012.98	4141.71	4531.43	4890.5	5307.3	5836.7	6327.68	6840.95	7324.42	7817.83
	12.0401	-17883.7	-17255.1	-16600.3	-16083.1	-15454.5	-14825.9	-14197.3	-13616.2	-12987.7	-12332.9	-11678.1	-11076.4	-10473.3	-9840.37	-9202.05	-8605.6	-7984.81	-7348.97	-6714.32	-6079.88	-5435.59	-4864.12	-4209.77	-3588.96	-3007.13	-2488.02	-1936.29	-1381.61	-886.314	-389.737	93.7702	598.214	1119.3	1635.65	2186.62	2719.03	3334.6	3884.34	4011.2	4140.97	4530.11	4890.81	5306.63	5835.55	6326.47	6839.86	7323.59	7816.26
	12.0549	-17941.8	-17313.3	-16658.5	-16128.3	-15499.7	-14871.1	-14242.5	-13655.9	-13027.4	-12372.6	-11717.9	-11108.2	-10462	-9813.64	-9161.83	-8550.11	-7917.36	-7270.02	-6629.3	-5992.84	-5352.92	-4797.35	-4172.08	-3565.37	-2996.12	-2483.97	-1937.85	-1385.87	-889.098	-388.94	95.6063	601.16	1123.55	1638.84	2198.03	2721.55	3336.58	3887.01	4011.79	4142.05	4530.86	4893.55	5308.49	5837.18	6328.24	6841.01	7324.5	7816.9
	12.0697	-18003	-17374.5	-16719.7	-16164.8	-15536.2	-14907.6	-14279.1	-13685.8	-13057.2	-12402.4	-11747.7	-11129	-10422.1	-9753.43	-9089.62	-8464.25	-7826.47	-7175.49	-6537.45	-5911.47	-5286.44	-4752.67	-4158.79	-3561.54	-3001.14	-2492.55	-1949.16	-1399.38	-898.861	-394.41	93.3918	601.112	1123.68	1639.33	2200.48	2723.16	3338.29	3888.16	4010.7	4141.8	4530.7	4894.06	5308.91	5837.14	6327.14	6840.19	7323.84	7817.25
	12.0845	-18041.7	-17413.2	-16758.4	-16178.8	-15550.2	-14921.6	-14293.1	-13693.2	-13064.7	-12409.9	-11755.1	-11124.6	-10347.1	-9662.39	-8988.03	-8358.9	-7723.98	-7081.96	-6455.62	-5852.76	-5247.41	-4736.43	-4169.48	-3576.61	-3017.4	-2507.45	-1964.13	-1413.48	-908.044	-399.187	91.1722	602.033	1123.49	1642.84	2193.66	2727.21	3343.48	3891.69	4012.04	4143.73	4532.44	4896.88	5310.81	5837.78	6328.43	6841.19	7325.86	7818.92
	12.0993	-18064.8	-17436.2	-16781.5	-16171.8	-15543.3	-14914.7	-14286.1	-13676.1	-13047.5	-12392.8	-11738	-11094.3	-10247.8	-9552.78	-8879.45	-8255.65	-7635.44	-7009.72	-6400.88	-5825.37	-5240.93	-4748.16	-4199.23	-3604.93	-3042.61	-2530.46	-1984.04	-1430.1	-919.019	-404.893	89.6768	601.808	1124.36	1645.76	2195.11	2730.21	3346.77	3894.71	4014.38	4145.47	4535.02	4899.08	5312.38	5839.8	6330.09	6841.9	7327.06	7820.27
	12.1141	-18074.1	-17445.5	-16790.8	-16143.3	-15514.7	-14886.2	-14257.6	-13633.9	-13005.3	-12350.5	-11695.8	-11036.5	-10135.2	-9442.13	-8781.26	-8175.17	-7578.52	-6976.05	-6386.16	-5835.95	-5265.77	-4782.15	-4243.22	-3645.03	-3078.31	-2560.78	-2011.85	-1451	-934.315	-414.302	83.9356	598.353	1122.55	1646.03	2195.49	2729.28	3346.46	3894.42	4012.28	4143.94	4533.81	4898.23	5310.97	5839.09	6328.22	6840.12	7324.65	7818.51
	12.1289	-18052.1	-17423.6	-16768.8	-16077.6	-15449.1	-14820.5	-14191.9	-13553.5	-12925	-12270.2	-11615.4	-10942.6	-10025.7	-9345.02	-8703.56	-8121.86	-7551.5	-6970.8	-6397.46	-5864.98	-5301.21	-4820.32	-4279	-3674.65	-3102.31	-2581.68	-2028.95	-1462.1	-940.295	-416.097	86.554	604.015	1129.68	1654.19	2204.45	2736.18	3355.46	3902.13	4018.01	4149.32	4541.08	4904.61	5315.8	5846.19	6333.39	6845.76	7329.93	7825.01
	12.1437	-18015.6	-17387.1	-16732.3	-15987.3	-15358.8	-14730.2	-14101.6	-13449	-12820.5	-12165.7	-11511	-10828.5	-9948.47	-9296.85	-8678.91	-8122.89	-7569.99	-7006.08	-6445.55	-5922.51	-5357.94	-4876.43	-4327.6	-3716.77	-3138.48	-2614.79	-2056.23	-1482.2	-955.729	-426.921	79.2076	600.046	1127.01	1651.38	2202.58	2732.88	3354.27	3899.81	4012.3	4144.96	4537.54	4901.55	5312.28	5843.4	6329.57	6841.73	7325.73	7822.36
	12.1585	-17940.1	-17311.5	-16656.8	-15862.6	-15234	-14605.5	-13976.9	-13317.8	-12689.2	-12034.5	-11379.7	-10697	-9899.37	-9278.85	-8682.84	-8144.83	-7603.18	-7046.66	-6490.93	-5967.05	-5399.53	-4913.41	-4356.44	-3739.4	-3157.08	-2630.52	-2065.51	-1486.13	-954.61	-424.143	85.5079	609.462	1137.24	1661.2	2211.9	2742.59	3364.83	3910.1	4019.38	4152.03	4545.52	4909.49	5320.01	5851.36	6338.28	6849.69	7333.69	7831.86
	12.1733	-17843.2	-17214.6	-16559.9	-15736.3	-15107.8	-14479.2	-13850.6	-13197.6	-12569	-11914.2	-11259.5	-10588.6	-9898.41	-9309.27	-8729.76	-8202.24	-7663.62	-7108.88	-6551.32	-6024.19	-5449.86	-4956.1	-4389.18	-3767.7	-3181.1	-2650.45	-2080.14	-1495.31	-959.065	-428.275	84.8739	610.829	1139.53	1662.16	2212.53	2744.02	3367.24	3911.95	4018.83	4151.88	4545.59	4909.1	5320.59	5851.44	6340.39	6850.04	7334.01	7834.02
	12.1881	-17711.1	-17082.6	-16427.8	-15615.1	-14986.5	-14358	-13729.4	-13094.9	-12466.3	-11811.5	-11156.8	-10507.7	-9929.42	-9358.35	-8786.08	-8260.56	-7720.59	-7163.31	-6600.84	-6066.7	-5486.04	-4986.5	-4410.97	-3785.02	-3194.13	-2659.97	-2084.16	-1494.44	-954.557	-424.826	92.3204	618.282	1147.49	1669.63	2219.09	2750.51	3374	3920.11	4023.57	4156.45	4550.36	4914.21	5325.79	5857.18	6346.87	6855.04	7339.3	7840.3
	12.2029	-17575.8	-16947.2	-16292.5	-15533.6	-14905	-14276.4	-13647.9	-13035.6	-12407	-11752.2	-11097.5	-10471.9	-9983.83	-9423.15	-8851.61	-8321.37	-7774.38	-7211.44	-6643.12	-6101.11	-5515.15	-5009.66	-4424.97	-3794.88	-3200.21	-2662.29	-2083.01	-1489.17	-947.583	-418.167	100.256	625.726	1154.13	1676.7	2225.37	2756.86	3379.98	3927.05	4027.42	4162.36	4555.84	4919.3	5331.24	5862.55	6351.42	6860.41	7344.44	7845.43
	12.2177	-17449	-16820.5	-16165.7	-15504.5	-14875.9	-14247.3	-13618.7	-13030.8	-12402.2	-11747.5	-11092.7	-10489.3	-10054.5	-9495.25	-8920.56	-8382.9	-7828.58	-7258.61	-6684.71	-6133.18	-5543.11	-5032.65	-4436.97	-3804.04	-3203.78	-2663.93	-2080.99	-1484.37	-943.16	-414.457	103.323	626.057	1155.44	1677	2225.52	2757.47	3379.42	3927.82	4026.65	4162	4555.78	4917.62	5329.81	5862.96	6350.61	6859.82	7343.54	7844.33
	12.2325	-17355.3	-16726.7	-16071.9	-15516.1	-14887.5	-14258.9	-13630.4	-13060.6	-12432	-11777.3	-11122.5	-10533.4	-10114.8	-9550.04	-8969.5	-8425.04	-7861.71	-7286.92	-6706.15	-6147.98	-5553.57	-5036.9	-4432.44	-3795.28	-3192.09	-2650.6	-2065.82	-1468.72	-929.409	-402.154	113.036	633.496	1163.01	1682.22	2231.05	2763.05	3384.65	3932.35	4032.31	4167.96	4561.12	4922.88	5334.61	5867.05	6354.22	6864.56	7347.72	7849.04
	12.2473	-17324.6	-16696	-16041.2	-15573.7	-14945.2	-14316.6	-13688	-13130.3	-12501.8	-11847	-11192.2	-10611.3	-10183.1	-9608.31	-9020.12	-8467.64	-7896.35	-7315.51	-6727.77	-6162.98	-5563.65	-5041.03	-4427.2	-3787.2	-3180.62	-2637.77	-2052.79	-1458.73	-922.898	-399.207	112.486	628.128	1156.91	1674.94	2223.68	2756.08	3377.2	3924.07	4026.29	4161.06	4554.09	4915.7	5327.31	5859.7	6346.6	6856.65	7340.07	7841.31
	12.2621	-17344.5	-16716	-16061.2	-15644.4	-15015.8	-14387.2	-13758.7	-13200.8	-12572.2	-11917.4	-11262.7	-10680.7	-10226.9	-9640.49	-9044.85	-8485.2	-7905.36	-7318.97	-6724.86	-6154.27	-5550.22	-5022.28	-4399.27	-3756.51	-3150.16	-2606.75	-2023.71	-1434.65	-904.077	-384.838	119.289	631.376	1157.36	1674.18	2222.53	2755.64	3376.34	3922.7	4026.52	4160.05	4552.57	4915.7	5327.11	5858.17	6344.43	6856.03	7339.08	7839.82
	12.2769	-17407.1	-16778.5	-16123.8	-15721.5	-15092.9	-14464.4	-13835.8	-13275.4	-12646.8	-11992.1	-11337.3	-10750.1	-10256.6	-9659.06	-9055.62	-8488.58	-7900.61	-7308.34	-6708.75	-6132.07	-5522.63	-4989.49	-4358.29	-3714.17	-3110.13	-2568.32	-1991.56	-1410	-886.126	-374.401	121.182	626.945	1149.71	1666.55	2214.19	2747.45	3367.81	3913.03	4018.77	4151.68	4543.86	4907.84	5319.21	5850.03	6336.83	6848.31	7331.31	7830.95
	12.2917	-17491.1	-16862.5	-16207.8	-15781	-15152.4	-14523.8	-13895.2	-13327.5	-12699	-12044.2	-11389.4	-10794.3	-10259.2	-9650.08	-9038.56	-8463.39	-7867.31	-7270.57	-6666.43	-6081.67	-5467.15	-4930.11	-4289.72	-3647.17	-3046.81	-2510.26	-1941	-1369.19	-856.489	-354.848	129.837	627.995	1146.92	1662.34	2209.85	2742.63	3362.54	3908.14	4014.81	4146.79	4539.22	4903.2	5315.91	5845.23	6333.29	6845.49	7327.1	7826.8
	12.3065	-17566.2	-16937.6	-16282.9	-15815.6	-15187.1	-14558.5	-13929.9	-13354.5	-12726	-12071.2	-11416.4	-10812.4	-10233.2	-9614.65	-8995.13	-8412.4	-7808.25	-7207.65	-6600.1	-6008.87	-5390.19	-4849.06	-4203.36	-3566.45	-2972.72	-2443.16	-1887.05	-1326.63	-826.609	-336.659	136.889	626.441	1140.59	1655.4	2201.88	2735.26	3355.01	3901.12	4007.5	4139.81	4532.43	4895.28	5309.61	5837.94	6326.51	6839.36	7321.55	7819.32
	12.3213	-17618.9	-16990.4	-16335.6	-15819.1	-15190.6	-14562	-13933.4	-13347.5	-12719	-12064.2	-11409.4	-10795.4	-10173.8	-9545.76	-8916.89	-8328.85	-7717.43	-7113.32	-6502.98	-5904.84	-5282.05	-4738.46	-4089.06	-3461.55	-2874.38	-2353.8	-1814	-1269.2	-785.64	-312.149	147.594	627.678	1136.2	1648.47	2195.55	2728.82	3347.96	3895.27	4001.07	4132.87	4526.03	4887.91	5303.72	5831.86	6319.9	6834.1	7316.68	7813.24
	12.3361	-17627.4	-16998.8	-16344	-15781.6	-15153	-14524.5	-13895.9	-13300.5	-12671.9	-12017.2	-11362.4	-10738.6	-10081.8	-9445.74	-8808.99	-8214.52	-7595.94	-6990.79	-6378	-5774.53	-5148.32	-4605.07	-3959.06	-3344.07	-2765.89	-2255.8	-1733.82	-1207.58	-739.797	-281.492	163.871	634.148	1137.2	1647.56	2194.25	2727.95	3347.01	3894.31	4000.18	4132.52	4525.19	4886.11	5303.3	5830.32	6318.49	6833.84	7317.43	7811.97
	12.3509	-17591.9	-16963.3	-16308.5	-15701.2	-15072.6	-14444.1	-13815.5	-13211.6	-12583	-11928.3	-11273.5	-10641.2	-9953.78	-9310.31	-8666.92	-8070.17	-7448.67	-6843.02	-6230.44	-5622.49	-4993.9	-4454.44	-3815.36	-3212.53	-2643.52	-2149.34	-1646.33	-1140.07	-689.672	-247.584	181.07	640.985	1140.28	1648.42	2195.57	2728.12	3348.05	3895.63	4000.29	4133.05	4526.09	4886.49	5304.26	5831.37	6319.42	6834.21	7318.5	7812.94
	12.3657	-17522	-16893.5	-16238.7	-15594.6	-14966.1	-14337.5	-13708.9	-13096.5	-12467.9	-11813.2	-11158.4	-10519.4	-9812.49	-9163.97	-8515.2	-7915.56	-7291.09	-6686.42	-6074.15	-5463.65	-4835.79	-4304.89	-3677.62	-3083.45	-2525.44	-2046.58	-1563.79	-1081.37	-647.77	-220.401	193.45	643.3	1138.32	1645.79	2192.38	2725.34	3345.4	3892.76	3997.6	4129.82	4524.29	4884.47	5302.82	5828.93	6316.89	6831.65	7315.91	7810.56
	12.3805	-17414.1	-16785.6	-16130.8	-15459.7	-14831.1	-14202.5	-13574	-12958.4	-12329.8	-11675.1	-11020.3	-10379.8	-9661.99	-9010.79	-8360.23	-7761.9	-7139.41	-6536.98	-5928.28	-5315.5	-4689.17	-4165.64	-3552.28	-2968.73	-2423.36	-1961.35	-1494.73	-1031.63	-611.101	-195.262	206.219	648.687	1141.01	1648.01	2194.55	2727.47	3348.11	3894.12	3998.89	4131.58	4526.96	4885.61	5305.2	5832.55	6319.23	6833.45	7317.62	7812.98
	12.3953	-17291.5	-16662.9	-16008.1	-15319.9	-14691.4	-14062.8	-13434.2	-12817	-12188.4	-11533.7	-10878.9	-10236.8	-9515.93	-8864.04	-8214.16	-7615.31	-6993.92	-6396.35	-5791.32	-5180.82	-4561.98	-4046.86	-3446.96	-2871.33	-2342.88	-1898.33	-1444.73	-1000.14	-594.273	-184.903	208.18	646.372	1136.05	1642.2	2189.23	2722.13	3341.67	3888.22	3993.05	4127.03	4522.43	4881.12	5301.63	5827.7	6314.32	6828.71	7312.76	7808.14
	12.4101	-17155.7	-16527.2	-15872.4	-15182.3	-14553.7	-13925.2	-13296.6	-12682.4	-12053.8	-11399.1	-10744.3	-10103.6	-9389.85	-8742	-8091.11	-7494.65	-6875.95	-6283.76	-5685.01	-5079.76	-4465.6	-3955.27	-3368.65	-2803.27	-2286.27	-1857.76	-1411.75	-979.102	-578.69	-172.627	217.232	654.045	1143.26	1649.94	2197.57	2729.75	3349.15	3894.99	3999.33	4134.94	4529.49	4888.81	5308.65	5833.54	6321.64	6835.77	7320.06	7815.38
	12.4249	-17035.6	-16407	-15752.3	-15071.4	-14442.9	-13814.3	-13185.7	-12572.6	-11944	-11289.3	-10634.5	-9994.46	-9297	-8652.57	-8003.91	-7411.52	-6798.28	-6210.53	-5616.58	-5018.37	-4411.91	-3911.33	-3341.49	-2785.64	-2279.29	-1859.82	-1420.27	-996.046	-597.28	-186.403	206.985	646.505	1137.19	1645.18	2191.74	2724.43	3342.96	3889.3	3993.69	4130.97	4524.05	4885.49	5303.49	5827.67	6316.33	6831.48	7316.02	7811.49
	12.4397	-16933.5	-16304.9	-15650.1	-14985.3	-14356.8	-13728.2	-13099.6	-12488.7	-11860.2	-11205.4	-10550.6	-9913.39	-9227	-8587.39	-7942.01	-7358.54	-6757.5	-6173.4	-5583.78	-4998.34	-4397.48	-3909.6	-3359.12	-2811.73	-2310.94	-1897.16	-1454.62	-1026.82	-620.94	-199.638	200.975	646.705	1140.36	1649.61	2196.28	2728.91	3347.41	3893.85	3998.06	4135.97	4527.82	4891.25	5306.74	5832.12	6320.93	6836.16	7321.05	7816.35
	12.4545	-16857.7	-16229.1	-15574.3	-14921.7	-14293.1	-13664.5	-13036	-12424.8	-11796.2	-11141.5	-10486.7	-9852.16	-9186.23	-8557.37	-7923.88	-7352.63	-6768.22	-6189.65	-5608.15	-5039.9	-4448.4	-3973.83	-3440.17	-2894.71	-2394.07	-1975.23	-1524.98	-1087.66	-669.519	-233.01	181.97	639.003	1136.23	1645.68	2191.92	2724.18	3343.43	3891.65	3994.73	4132.86	4524.88	4889.59	5303.18	5829.44	6317.76	6833.95	7318.45	7813.23
	12.4693	-16812	-16183.4	-15528.7	-14881.7	-14253.1	-13624.5	-12996	-12388.7	-11760.1	-11105.4	-10450.6	-9821.37	-9185.96	-8569.88	-7950.42	-7390.69	-6824	-6253.19	-5680.63	-5132.66	-4551.35	-4089.27	-3571.71	-3021.73	-2515.95	-2084.85	-1617.99	-1159.34	-722.113	-268.805	163.117	633.065	1135.81	1644.95	2191.91	2723.47	3343.48	3891.31	3994.71	4132.79	4524.92	4889.89	5303.16	5830.96	6318.53	6835.39	7319.02	7813.88
	12.4841	-16779.9	-16151.4	-15496.6	-14856.2	-14227.6	-13599	-12970.5	-12367.2	-11738.6	-11083.9	-10429.1	-9807.58	-9220.53	-8627.3	-8025.29	-7478.84	-6927.16	-6362.94	-5799.31	-5265.86	-4693.4	-4237.37	-3726.17	-3165.2	-2647.92	-2198.01	-1712.48	-1230.16	-774.06	-303.808	144.044	628.449	1135.94	1645.96	2193.07	2724.61	3344.49	3891.71	3996.21	4134.48	4526.53	4890.98	5303.62	5833.21	6320.68	6837.74	7320.83	7815.26
	12.4989	-16782.5	-16153.9	-15499.1	-14883.9	-14255.3	-13626.8	-12998.2	-12404.2	-11775.6	-11120.9	-10466.1	-9854.78	-9323.8	-8748.46	-8158.32	-7619.83	-7078.78	-6522.69	-5965.12	-5443.83	-4877.33	-4420.6	-3904.94	-3328.02	-2793.82	-2323.91	-1815.81	-1307.08	-829.878	-342.547	121.341	617.701	1129.71	1641.28	2189.26	2719.75	3340.4	3886.62	3992.53	4131.99	4523.09	4887.46	5299.38	5829.38	6316.91	6835.14	7317.74	7812.26
	12.5137	-16798.4	-16169.8	-15515.1	-14933.2	-14304.7	-13676.1	-13047.5	-12463.4	-11834.8	-11180	-10525.3	-9923.9	-9446.13	-8888.52	-8308.2	-7776.59	-7239.63	-6688.04	-6132.53	-5614.27	-5048.6	-4584.94	-4058.1	-3466.36	-2914.39	-2426.02	-1896.79	-1363.25	-868.355	-367.896	109.249	615.769	1132.53	1645.11	2193.85	2724.01	3344.66	3890.84	3997.76	4137.87	4527.83	4892.07	5303.96	5834.35	6320.95	6839.79	7322.4	7816.6
	12.5285	-16875.9	-16247.4	-15592.6	-15049	-14420.5	-13791.9	-13163.3	-12589.6	-11961	-11306.3	-10651.5	-10056.6	-9616.58	-9065.55	-8488.03	-7958.01	-7419.19	-6867.15	-6310.91	-5787.97	-5219.24	-4743.94	-4201.35	-3595.73	-3026.11	-2521.71	-1972.27	-1419.11	-907.883	-396.429	93.1522	606.771	1127.46	1640.75	2190.7	2720.61	3341.37	3887.49	3995.23	4135.64	4525.55	4889.45	5302.16	5831.61	6317.66	6837.47	7319.62	7814.04
	12.5433	-16982.7	-16354.2	-15699.4	-15183.5	-14554.9	-13926.3	-13297.8	-12731.3	-12102.7	-11448	-10793.2	-10200.6	-9780.06	-9233.32	-8654.32	-8123.96	-7578.93	-7022.49	-6461.38	-5930.48	-5354.15	-4866.69	-4307.46	-3691.14	-3108.57	-2589.59	-2024.44	-1455.78	-932.072	-411.848	87.6382	606.016	1130.46	1643.79	2195.05	2724.29	3345.21	3891.2	3999.84	4139.95	4529.93	4893.63	5307.08	5835.24	6321.35	6840.92	7323.12	7818.58
	12.5581	-17120.8	-16492.2	-15837.5	-15338.7	-14710.1	-14081.5	-13453	-12889.2	-12260.6	-11605.8	-10951.1	-10361.6	-9947.58	-9394.15	-8810.44	-8274.27	-7720.04	-7155.56	-6588.79	-6046.54	-5464.32	-4965.83	-4391.4	-3766.87	-3173.94	-2643.9	-2067.34	-1486.55	-952.806	-426.297	81.5608	603.342	1129.26	1642.97	2195.11	2724.02	3344.85	3890.63	3999.69	4140.16	4530.88	4893.96	5306.85	5833.75	6321.75	6840.52	7321.73	7818.43
	12.5729	-17277.8	-16649.3	-15994.5	-15498.2	-14869.6	-14241	-13612.5	-13047.6	-12419	-11764.2	-11109.5	-10519.9	-10096	-9532.82	-8943.39	-8399.94	-7836.03	-7263.37	-6687.83	-6136.16	-5547.6	-5040.29	-4454.29	-3822.46	-3222.66	-2683.35	-2098.05	-1507.72	-966.859	-436.077	78.4588	602.005	1129.01	1642.52	2195.74	2723.16	3343.47	3890.15	4000.71	4140.46	4531.8	4894.2	5306.8	5834.05	6323.14	6840.67	7321.06	7819.27
	12.5877	-17423.6	-16795.1	-16140.3	-15642.7	-15014.2	-14385.6	-13757	-13190.7	-12562.1	-11907.4	-11252.6	-10663.7	-10218.2	-9642.38	-9045.9	-8493.64	-7921.23	-7341.61	-6758.58	-6198.66	-5605.52	-5090.71	-4496.08	-3859.48	-3254.41	-2708.16	-2117.29	-1519.25	-973.904	-439.517	79.1726	603.379	1130.26	1644.2	2196.84	2723.91	3344.19	3891.29	4002.46	4141.67	4534.44	4896.04	5307.6	5836.07	6324.74	6842.31	7322.64	7820.55
	12.6025	-17561.5	-16933	-16278.2	-15778.4	-15149.8	-14521.2	-13892.6	-13323.2	-12694.7	-12039.9	-11385.1	-10794	-10317.5	-9730.55	-9126.81	-8565.96	-7987.37	-7401.29	-6812.29	-6244.92	-5646.26	-5126.78	-4525.94	-3885.85	-3277.77	-2725.38	-2130.75	-1526.64	-979.413	-442.676	78.1289	603.017	1130.82	1643.62	2195.81	2722.14	3342.71	3891.08	4002.17	4140.87	4534.16	4895.42	5307.68	5836.38	6325.46	6842.53	7322.04	7820.91
	12.6173	-17678.5	-17049.9	-16395.2	-15890.3	-15261.7	-14633.1	-14004.6	-13432.2	-12803.7	-12148.9	-11494.1	-10898.9	-10387.7	-9791.6	-9182.69	-8614.86	-8030.55	-7439.83	-6846.23	-6272.44	-5669.9	-5147.69	-4541.91	-3900.51	-3289.77	-2733.76	-2135.87	-1528.75	-978.874	-442	79.2374	604.39	1131.3	1643.6	2196.08	2722.15	3343.02	3890.64	4003.2	4140.96	4535.32	4895.76	5308.52	5837.22	6327.06	6843.49	7323.04	7821.32
	12.6321	-17779.8	-17151.2	-16496.5	-15985	-15356.5	-14727.9	-14099.3	-13523.2	-12894.6	-12239.9	-11585.1	-10984	-10437.1	-9834.3	-9218.8	-8646.39	-8056.73	-7462.64	-6864.69	-6286.65	-5680.72	-5155.94	-4546.73	-3905.33	-3292.52	-2733.39	-2134.51	-1526.38	-974.659	-438.145	81.2763	605.792	1132.86	1643.14	2196.6	2723.46	3343.08	3892	4004.99	4142.53	4537.08	4896.98	5310.81	5839.18	6330.16	6845	7325.64	7822.46
	12.6469	-17865.9	-17237.4	-16582.6	-16059.7	-15431.2	-14802.6	-14174	-13593.8	-12965.2	-12310.5	-11655.7	-11047.9	-10472.2	-9863.65	-9244.02	-8668.51	-8073.54	-7475.89	-6876.18	-6295.41	-5688.03	-5161.52	-4549.47	-3908.67	-3294.76	-2734.75	-2136.26	-1527.62	-974.021	-438.829	78.3782	601.276	1129.66	1638.99	2193.72	2721.06	3339.96	3887.99	4001.54	4140.22	4534.89	4894.34	5309.06	5837.14	6328.64	6843.12	7323.95	7820.98
	12.6617	-17930.5	-17302	-16647.2	-16109.1	-15480.6	-14852	-14223.4	-13638	-13009.4	-12354.6	-11699.9	-11086.2	-10486	-9872.18	-9248.65	-8672.46	-8074.38	-7474.23	-6873.19	-6290.27	-5682.93	-5154.53	-4540.93	-3900.37	-3285.66	-2724.67	-2126.65	-1517.58	-965.425	-432.128	81.6777	604.38	1133.64	1642.01	2197.65	2724.99	3344.68	3892.08	4006.28	4145.95	4538.71	4898.13	5313.15	5841.68	6333.17	6847.1	7328.02	7825.45
	12.6765	-17987.9	-17359.4	-16704.6	-16150.5	-15521.9	-14893.3	-14264.8	-13675.9	-13047.3	-12392.5	-11737.8	-11117.4	-10498.1	-9881.76	-9255.29	-8678.25	-8077.72	-7475.94	-6874.19	-6290.77	-5683.24	-5154.27	-4539.7	-3899.71	-3284.81	-2725.62	-2128.73	-1522.33	-971.246	-439.422	72.6357	596.377	1127.13	1634.93	2191.09	2717.91	3338.21	3885.43	4001.03	4141.26	4532.41	4892.66	5308.44	5837.34	6327.81	6841.52	7322.56	7820.34
	12.6913	-18017.4	-17388.8	-16734.1	-16162.7	-15534.1	-14905.5	-14277	-13684.3	-13055.7	-12400.9	-11746.2	-11122.2	-10490.2	-9871.87	-9244.26	-8666.94	-8067.29	-7464.69	-6861.35	-6278.84	-5671.71	-5143.82	-4528.46	-3889.89	-3275.07	-2715.78	-2120.13	-1514.96	-965.616	-435.282	76.7003	601.9	1133.49	1641.05	2196.8	2724.27	3344.71	3892.17	4009.33	4149.55	4538.82	4898.85	5315.35	5845.01	6334.67	6847.52	7329.93	7826.72
	12.7061	-18040.7	-17412.1	-16757.4	-16173	-15544.4	-14915.9	-14287.3	-13692.6	-13064.1	-12409.3	-11754.5	-11128.2	-10490.1	-9872.02	-9244.69	-8668.15	-8068.2	-7465.35	-6861.91	-6280.31	-5673	-5146.79	-4530.96	-3894.34	-3280.02	-2721.9	-2129.22	-1524.92	-976.698	-446.337	68.3733	595.39	1128.06	1635.77	2190.9	2718.35	3338.69	3886.24	4004.33	4145.4	4534.23	4894.69	5310.7	5841.21	6330.56	6843.08	7325.97	7821.64
	12.7209	-18046.3	-17417.7	-16762.9	-16170.6	-15542	-14913.4	-14284.8	-13689	-13060.4	-12405.7	-11750.9	-11123.9	-10482.7	-9864.57	-9238.96	-8662.38	-8064.18	-7462.31	-6859.6	-6280.37	-5673.99	-5149.44	-4535.89	-3899.91	-3285.56	-2728.02	-2135.2	-1529.65	-981.592	-449.505	66.7308	595.958	1128.71	1638.15	2192.5	2718.81	3340.76	3888.11	4006.28	4147.63	4536.06	4896.89	5312.7	5843.2	6332.77	6845.68	7328.53	7823.92
	12.7357	-18045	-17416.4	-16761.6	-16167.4	-15538.8	-14910.3	-14281.7	-13684.8	-13056.2	-12401.5	-11746.7	-11120	-10481.4	-9866.21	-9242.1	-8666.97	-8069.48	-7467.3	-6866.02	-6288.17	-5681.75	-5159.36	-4546.69	-3911.89	-3297.79	-2740.47	-2147.9	-1541.49	-990.298	-455.537	63.4077	594.32	1126.96	1638.29	2191.72	2717.11	3340.05	3887.1	4006.21	4147.16	4536.62	4897.04	5313.19	5843.76	6332.69	6846.38	7328.59	7823.55
	12.7505	-18044.9	-17416.4	-16761.6	-16169.6	-15541	-14912.4	-14283.9	-13686.4	-13057.8	-12403.1	-11748.3	-11121.4	-10487.6	-9874.53	-9251.54	-8676.87	-8081.02	-7479.14	-6878.51	-6301.95	-5694.55	-5174.16	-4563.08	-3929.16	-3313.99	-2756.55	-2160.9	-1551.65	-998.285	-460.997	60.2758	592.625	1125.32	1637.29	2190.52	2715.65	3339	3885.88	4006.67	4147.23	4537.21	4896.61	5313.13	5844.51	6333.15	6846.19	7328.46	7822.87
	12.7653	-18042.2	-17413.7	-16758.9	-16171	-15542.4	-14913.9	-14285.3	-13687.1	-13058.5	-12403.7	-11749	-11123.7	-10497	-9884.96	-9263.38	-8688.81	-8093.37	-7490.52	-6890.63	-6313.62	-5704.62	-5183.86	-4571.97	-3938.05	-3322.63	-2763.84	-2165.76	-1554.55	-999.057	-459.185	63.3069	596.736	1130.2	1641.25	2194.91	2720.58	3343.38	3890.47	4012.75	4152.32	4543.09	4902.35	5317.25	5850.15	6338.1	6850.45	7333.22	7827.37
	12.7801	-18056.6	-17428.1	-16773.3	-16188.7	-15560.2	-14931.6	-14303	-13705.1	-13076.5	-12421.7	-11767	-11143.1	-10520.5	-9907.37	-9284.86	-8709.04	-8114.63	-7510.89	-6910.95	-6333.96	-5722.9	-5202.29	-4588.58	-3954.43	-3338.7	-2779.25	-2179.12	-1565.95	-1008.56	-468.126	57.6885	590.255	1124.66	1635.68	2189.68	2715.07	3337.07	3884.76	4008.33	4147.93	4538.69	4897.87	5312.21	5845.77	6333.44	6845.09	7329.22	7822.94
	12.7949	-18067.8	-17439.3	-16784.5	-16201.5	-15572.9	-14944.3	-14315.8	-13717.2	-13088.6	-12433.9	-11779.1	-11157.1	-10534.3	-9920.06	-9296.77	-8719.75	-8125.15	-7520.87	-6920.26	-6342.59	-5729.93	-5207.83	-4592.62	-3958.09	-3342.61	-2782.13	-2179.65	-1565.59	-1007.22	-465.424	62.2223	594.166	1129.2	1640.16	2192.68	2719.57	3340.73	3889.2	4013.99	4152.85	4543.22	4903.29	5317.04	5849.45	6338.46	6848.94	7334.79	7827.69
	12.8097	-18090.8	-17462.3	-16807.5	-16225	-15596.4	-14967.9	-14339.3	-13741	-13112.4	-12457.6	-11802.9	-11181.8	-10554.7	-9938.8	-9313.66	-8735.44	-8140.82	-7534.71	-6932.24	-6353.46	-5740.67	-5217.67	-4601.34	-3966.44	-3350	-2789.83	-2185.68	-1571.37	-1011.67	-469.687	58.9005	590.836	1126.34	1638.53	2189.34	2716.58	3336.99	3885.97	4011.92	4150.86	4540.1	4901.09	5315.11	5846.5	6336.61	6846.36	7333.84	7826.13
	12.8245	-18106.4	-17477.8	-16823	-16239.4	-15610.9	-14982.3	-14353.7	-13753.4	-13124.8	-12470	-11815.3	-11195.2	-10563.1	-9944.92	-9320.1	-8741.31	-8145.39	-7537.23	-6934.21	-6354	-5743.45	-5218.16	-4601.35	-3966.08	-3350.02	-2788.88	-2183.33	-1569.34	-1009.59	-466.138	62.3755	594.377	1129.43	1642.34	2191.9	2720.69	3339.95	3888.96	4015.56	4154.81	4543.51	4904.59	5319.32	5849.58	6341.2	6851.22	7338.25	7830.15
	12.8393	-18122.9	-17494.4	-16839.6	-16252.5	-15623.9	-14995.4	-14366.8	-13765.7	-13137.1	-12482.3	-11827.6	-11206.8	-10571.2	-9950.66	-9325.94	-8746.81	-8150.34	-7539.63	-6935.42	-6354.67	-5745.79	-5219.69	-4601.46	-3966.18	-3350.4	-2789.16	-2182.93	-1569.57	-1007.75	-465.308	64.5067	596.154	1130.71	1644.25	2192.11	2721.96	3339.81	3888.67	4017.3	4156.74	4544.49	4905.79	5321.34	5851.15	6342.88	6853.78	7339.19	7832.01
	12.8541	-18139	-17510.4	-16855.7	-16264.7	-15636.2	-15007.6	-14379	-13776.4	-13147.8	-12493.1	-11838.3	-11216.3	-10577.2	-9956.19	-9332.35	-8751.34	-8153.55	-7542.48	-6938.62	-6357.37	-5749.22	-5222.14	-4602.96	-3968.96	-3352.85	-2791.04	-2184.44	-1570.69	-1009.35	-466.566	63.9338	593.942	1129.23	1642.39	2189.29	2720.66	3338.01	3886.83	4018.26	4155.14	4543.2	4905.03	5320.44	5850.5	6342.45	6853.82	7337.73	7831.5
	12.8689	-18149.9	-17521.4	-16866.6	-16272.1	-15643.6	-15015	-14386.4	-13783.6	-13155	-12500.3	-11845.5	-11221.1	-10580.6	-9959.84	-9334.19	-8753.86	-8156.04	-7544.31	-6939.76	-6358.09	-5751.09	-5222.69	-4604.1	-3970.12	-3353.49	-2792.41	-2184.98	-1571.39	-1009.97	-468.262	63.3512	593.525	1128.05	1640.59	2187.74	2719.13	3335.33	3885.63	4019.08	4153.89	4542.79	4904.99	5319.88	5850.51	6341.87	6853.46	7336.57	7831.19
	12.8837	-18156.8	-17528.2	-16873.4	-16276.1	-15647.6	-15019	-14390.4	-13788.3	-13159.7	-12504.9	-11850.2	-11223.9	-10582.2	-9960.76	-9334.61	-8754.39	-8155.78	-7545.29	-6941.57	-6358.8	-5751.91	-5222.75	-4604.66	-3970.29	-3353.33	-2791.97	-2185.49	-1570.01	-1009.68	-468.194	63.3505	593.765	1127.18	1639.39	2187.82	2718.57	3335.38	3885.26	4020.2	4153.83	4543.14	4906.03	5320.99	5850.57	6342.97	6853.15	7336.67	7832.3
	12.8985	-18161.7	-17533.1	-16878.3	-16277.2	-15648.7	-15020.1	-14391.5	-13790.6	-13162	-12507.2	-11852.5	-11224.5	-10582	-9960.26	-9333.11	-8752.96	-8154.44	-7545.34	-6941.92	-6358.14	-5750.45	-5220.88	-4603.85	-3969	-3351.33	-2790.5	-2185.23	-1569.2	-1007.83	-467.694	63.5941	595.594	1127.66	1639.4	2188.26	2719.11	3336.33	3886.28	4021.13	4155	4545.33	4907.46	5322.52	5851.23	6344.64	6854.6	7338.06	7834.25
	12.9133	-18158.6	-17530	-16875.2	-16271.9	-15643.3	-15014.8	-14386.2	-13787.1	-13158.5	-12503.7	-11849	-11219.9	-10577	-9954.52	-9327.39	-8746.09	-8146.78	-7540.89	-6936.56	-6351.88	-5743.99	-5214.73	-4597.95	-3960.84	-3344.94	-2783.76	-2178.96	-1562.35	-1001.24	-460.777	69.79	602.795	1133.07	1644.59	2194.17	2724.54	3343.42	3892.36	4026.98	4161.06	4551.83	4913.65	5329.12	5856.67	6349.52	6860.45	7344.37	7841.05
	12.9281	-18162.2	-17533.6	-16878.8	-16274.1	-15645.6	-15017	-14388.4	-13790.4	-13161.8	-12507	-11852.3	-11222.9	-10579.8	-9956.19	-9329.39	-8748.11	-8149.05	-7543.38	-6938.11	-6352.57	-5745.22	-5215.54	-4599.25	-3961.39	-3345.14	-2783.97	-2179.54	-1563.55	-1003.7	-462.247	66.9898	600.692	1130.56	1641.04	2191.25	2721.67	3341.17	3889.68	4024.36	4159.06	4550.14	4911.57	5327.28	5854.38	6346.59	6859.07	7342.74	7839.37
	12.9429	-18157.8	-17529.2	-16874.4	-16269.8	-15641.2	-15012.6	-14384.1	-13786.2	-13157.7	-12502.9	-11848.1	-11219.2	-10575.5	-9950.93	-9325.05	-8743.23	-8143.02	-7537.92	-6932.4	-6347.36	-5738.67	-5210.05	-4593.36	-3954.3	-3338.51	-2777.03	-2173.32	-1557.67	-998.33	-456.948	71.2855	605.097	1134.3	1644.85	2195.59	2725.45	3345.24	3892.39	4028.34	4163.57	4554.56	4915.61	5331.83	5859.54	6348.61	6863.41	7347.26	7843.6
	12.9577	-18162	-17533.4	-16878.7	-16274.5	-15645.9	-15017.3	-14388.8	-13790.5	-13162	-12507.2	-11852.4	-11223.6	-10579	-9954.79	-9329.13	-8746.89	-8146.77	-7541.02	-6935.11	-6350.58	-5741.07	-5213.16	-4596.06	-3957.2	-3339.32	-2778.08	-2174.98	-1560.08	-1001.53	-460.093	65.759	599.157	1128.77	1639.61	2190.26	2720.58	3339.42	3886.25	4022.27	4159.55	4549.52	4911.09	5327.17	5855.73	6343.11	6858.98	7342.56	7838.71
	12.9725	-18155.4	-17526.8	-16872.1	-16269.3	-15640.7	-15012.1	-14383.5	-13783.9	-13155.3	-12500.6	-11845.8	-11217	-10571.5	-9947.05	-9322.66	-8738.82	-8139.39	-7532.72	-6926.45	-6343.38	-5731.88	-5205.31	-4586.58	-3947.71	-3329.28	-2767.94	-2165.42	-1551.04	-993.935	-453.24	72.2278	605.23	1133.36	1645.19	2196.21	2725.77	3343.98	3890.61	4027.58	4165.79	4555.03	4916.13	5332.13	5862.02	6348	6864.29	7347.26	7844.15
	12.9873	-18156.2	-17527.6	-16872.9	-16270.1	-15641.6	-15013	-14384.4	-13783.8	-13155.3	-12500.5	-11845.7	-11216.7	-10570.2	-9946.64	-9321.84	-8737.61	-8138.81	-7530.98	-6924.54	-6343.06	-5730.5	-5202.89	-4584.29	-3944.98	-3325.55	-2764.34	-2162.39	-1549.36	-993.66	-452.404	71.1283	603.237	1131.19	1642.32	2193.95	2723.62	3340.83	3888.32	4025.19	4164.08	4552.89	4913.94	5329.88	5860.22	6346.57	6861.89	7344.3	7841.94
	13.0021	-18151.6	-17523.1	-16868.3	-16264.7	-15636.1	-15007.6	-14379	-13778.4	-13149.8	-12495.1	-11840.3	-11210.9	-10563.2	-9940.29	-9315.12	-8730.53	-8131.05	-7523.7	-6917.66	-6336.04	-5722.03	-5194.11	-4575.56	-3934.65	-3316.58	-2755.2	-2153.62	-1542.48	-987.264	-447.142	75.2037	606.912	1133.79	1644.08	2196.24	2726.33	3343.53	3889.72	4028.27	4167.32	4555.6	4915.46	5331.67	5863.37	6349.65	6864.25	7345.76	7844.45
	13.0169	-18147.2	-17518.6	-16863.9	-16259.3	-15630.7	-15002.2	-14373.6	-13772.8	-13144.3	-12489.5	-11834.7	-11205.4	-10556.9	-9934	-9308.54	-8723.05	-8123.11	-7516.43	-6911.35	-6328.42	-5713.91	-5184.75	-4567.21	-3924.97	-3307.28	-2746.89	-2145.49	-1535.2	-980.982	-442.018	78.6415	608.562	1134.71	1645.16	2195.94	2726.58	3344.96	3890.15	4029.55	4168.82	4556.65	4915.72	5333.03	5864.25	6351.75	6864.46	7345.91	7844.77
	13.0317	-18145.5	-17517	-16862.2	-16255.6	-15627.1	-14998.5	-14369.9	-13767.9	-13139.3	-12484.6	-11829.8	-11202.1	-10552	-9928.13	-9302.95	-8716.81	-8116.04	-7511.01	-6905.76	-6320.99	-5707.16	-5177.77	-4559.32	-3916.1	-3299.32	-2740.28	-2139.08	-1529.92	-978.382	-440.201	78.9689	608.29	1132.83	1643.59	2193.6	2723.17	3343.31	3887.04	4027.68	4167.48	4555.12	4912.4	5330.75	5862.51	6351	6862.45	7343.16	7843.32
	13.0465	-18137.5	-17509	-16854.2	-16245.2	-15616.7	-14988.1	-14359.5	-13756.2	-13127.6	-12472.9	-11818.1	-11190.7	-10539.1	-9913.93	-9289.3	-8702.79	-8100.73	-7496.14	-6891.02	-6305.65	-5692.97	-5160.84	-4542.35	-3900	-3284.16	-2726.4	-2126.05	-1517.94	-968.907	-432.166	85.3587	613.097	1136.71	1647.09	2197.07	2725.76	3346.55	3891.21	4032.22	4171.06	4559.74	4914.66	5334.16	5866.2	6354.8	6865.81	7346.28	7846.73
	13.0613	-18135.6	-17507	-16852.2	-16240.4	-15611.8	-14983.2	-14354.7	-13750.4	-13121.8	-12467.1	-11812.3	-11185	-10532.4	-9905.36	-9279.85	-8693.62	-8090.43	-7485.95	-6881.61	-6295.13	-5682.25	-5149.09	-4528.84	-3889.69	-3274.53	-2717.71	-2119.63	-1514.12	-967.52	-432.237	82.847	608.356	1132.37	1641.87	2192.28	2720.34	3341.25	3886.48	4028.42	4166.51	4556.21	4909.82	5328.6	5862.56	6350.35	6861.78	7341.41	7843.57
	13.0761	-18123.8	-17495.3	-16840.5	-16226.2	-15597.6	-14969.1	-14340.5	-13735.2	-13106.6	-12451.9	-11797.1	-11169.5	-10515.8	-9886.82	-9260.03	-8674.13	-8070.29	-7465.97	-6861.95	-6273.47	-5660.19	-5127.43	-4506.9	-3869.53	-3256.05	-2701.07	-2105.58	-1502.5	-957.18	-425.508	87.5244	611.179	1135.56	1644.59	2194.48	2722.79	3343.11	3890.26	4031.71	4169.12	4558.54	4912.41	5330.77	5864.89	6351.89	6864.56	7345.01	7846
	13.0909	-18114.3	-17485.8	-16831	-16214	-15585.4	-14956.8	-14328.2	-13721.5	-13093	-12438.2	-11783.4	-11156.8	-10500.3	-9868.85	-9240.7	-8654.01	-8050.46	-7446.88	-6841.93	-6252.87	-5638.87	-5107.84	-4487.26	-3853.36	-3241.35	-2689.21	-2096.72	-1496.48	-952.388	-424.224	86.5168	607.872	1132.66	1641.4	2190.72	2719.25	3338.68	3886.66	4028.76	4165.27	4555.35	4909.7	5327.13	5861.25	6347.37	6861.7	7343.66	7842.61
	13.1057	-18096.9	-17468.3	-16813.5	-16193.2	-15564.6	-14936	-14307.5	-13700.7	-13072.2	-12417.4	-11762.6	-11135.5	-10475.2	-9842.28	-9213.16	-8624.4	-8022.88	-7420.25	-6815.39	-6224.19	-5609.8	-5080.27	-4462.52	-3831.25	-3221.69	-2672.4	-2083.8	-1486.37	-943.668	-419.879	89.0545	609.121	1135.29	1643.21	2190.86	2720.2	3339.24	3888.3	4029.76	4166.48	4556.1	4911.04	5328.35	5860.82	6347.89	6862.47	7347.22	7842.43
	13.1205	-18078	-17449.5	-16794.7	-16169.5	-15541	-14912.4	-14283.8	-13676.8	-13048.2	-12393.5	-11738.7	-11111	-10447.8	-9812.18	-9182.06	-8593.66	-7993.9	-7390.53	-6786.5	-6196.28	-5581.44	-5054.22	-4440.38	-3811.99	-3204.68	-2659.16	-2074.13	-1480.01	-938.838	-417.575	89.1579	608.971	1135	1641.99	2189.23	2718.69	3337.64	3887.31	4029	4165.06	4555.54	4910.94	5326.86	5859.15	6347.72	6861.36	7347.19	7840.31
	13.1353	-18052.6	-17424.1	-16769.3	-16140	-15511.4	-14882.9	-14254.3	-13648	-13019.4	-12364.7	-11709.9	-11081.1	-10415.4	-9780.22	-9150.04	-8560.84	-7963.98	-7360.24	-6758.07	-6169.04	-5554.91	-5029.34	-4420.05	-3793.78	-3189.86	-2648.25	-2068.23	-1476.46	-937.264	-417.712	87.8765	607.304	1133.82	1640.26	2186.76	2716.27	3334.82	3885.03	4028.14	4163.76	4553.26	4909.45	5325.35	5857.49	6346.7	6858.86	7345.68	7838.32
	13.1501	-18020.2	-17391.7	-16736.9	-16106.1	-15477.5	-14848.9	-14220.4	-13615	-12986.4	-12331.7	-11676.9	-11048.2	-10382.7	-9750.19	-9121.61	-8532.45	-7937.16	-7332.63	-6732.51	-6144.86	-5533.12	-5009.45	-4404.23	-3779.87	-3178.57	-2640.24	-2063.25	-1473.55	-936.148	-416.22	88.215	607.578	1134.4	1639.7	2187.25	2716.36	3335.34	3884.46	4029.22	4163.09	4553.23	4910.14	5324.81	5857.51	6347.36	6859.56	7344.95	7838.14
	13.1649	-17984.7	-17356.1	-16701.4	-16070.7	-15442.2	-14813.6	-14185	-13581.4	-12952.9	-12298.1	-11643.3	-11015	-10352.9	-9723.23	-9097.21	-8509.62	-7916.41	-7311.77	-6713.58	-6127.24	-5518.7	-4996.14	-4394.34	-3771.36	-3172.6	-2637.92	-2063.15	-1474.16	-937.67	-416.67	87.5178	606.473	1133.8	1638.58	2187.39	2715.45	3334.4	3883.86	4029.76	4161.98	4552.05	4909.33	5324.33	5857.3	6346.43	6858.77	7344.39	7837.49
	13.1797	-17950.7	-17322.1	-16667.4	-16040	-15411.4	-14782.8	-14154.3	-13552.8	-12924.2	-12269.5	-11614.7	-10987.8	-10332	-9704.62	-9081.35	-8496.18	-7905.31	-7301.06	-6704.96	-6120.28	-5514.23	-4993.7	-4392.48	-3771.34	-3174.73	-2640.21	-2066.01	-1477.24	-941.017	-418.662	85.3687	605.442	1132.33	1637.08	2186.48	2714.94	3334	3882.68	4029.42	4161.19	4550.41	4909.11	5323.65	5855.81	6345.04	6858.13	7343.11	7837.18
	13.1945	-17917.5	-17288.9	-16634.2	-16015	-15386.4	-14757.8	-14129.2	-13528.8	-12900.2	-12245.5	-11590.7	-10965.2	-10319.5	-9694.65	-9074.22	-8491.13	-7901.65	-7297.51	-6702.34	-6119.01	-5514.52	-4994.57	-4394.88	-3773.55	-3177.28	-2642.56	-2067.42	-1478.15	-940.355	-417.769	86.7165	607.411	1134.49	1637.64	2187.9	2717.14	3335.23	3884.02	4031.89	4163.21	4551.74	4911.02	5325.4	5857.6	6345.49	6859.42	7345.33	7839.7
	13.2093	-17897.6	-17269.1	-16614.3	-16007	-15378.5	-14749.9	-14121.3	-13521.4	-12892.8	-12238	-11583.3	-10958.9	-10322.1	-9699.27	-9080.64	-8500.44	-7910.86	-7307.97	-6712.23	-6130.72	-5527.13	-5007.33	-4407.38	-3783.76	-3187.47	-2650.45	-2072.49	-1483.53	-944.093	-421.133	84.3588	604.557	1131.57	1634.46	2184.22	2714.57	3332.63	3880.5	4030.62	4160.87	4549.85	4909.75	5323.36	5855.04	6342.96	6856.91	7343.32	7838.56
	13.2241	-17884.1	-17255.5	-16600.7	-16003.3	-15374.8	-14746.2	-14117.6	-13517.9	-12889.3	-12234.6	-11579.8	-10957.6	-10326.3	-9706.3	-9087.97	-8508.58	-7918.38	-7316.5	-6719.79	-6138.55	-5535.04	-5013.52	-4413.53	-3787.26	-3190.12	-2649.83	-2070.71	-1480.83	-940.528	-416.888	90.303	609.183	1135.97	1638.66	2187.54	2719.41	3335.65	3884.38	4035.54	4165.09	4553.38	4914.14	5326.82	5858.47	6346.48	6860.19	7347.34	7841.71
	13.2389	-17886.9	-17258.3	-16603.6	-16015.4	-15386.8	-14758.2	-14129.7	-13530.3	-12901.7	-12246.9	-11592.2	-10971.9	-10343.5	-9725.27	-9106.17	-8527.17	-7935.51	-7333.98	-6736.11	-6155.35	-5551.61	-5027.7	-4425	-3797.37	-3197.44	-2654.89	-2073.57	-1484.42	-943.77	-419.976	87.7977	605.56	1131.53	1634.58	2183.28	2716.92	3331.45	3881.58	4032.74	4161.57	4549.63	4910.4	5322.52	5854.8	6343.54	6856.79	7343.36	7837.48
	13.2537	-17892	-17263.4	-16608.7	-16026.7	-15398.1	-14769.6	-14141	-13540.9	-12912.4	-12257.6	-11602.8	-10983.3	-10355.1	-9737.35	-9116.16	-8537.22	-7942.48	-7340.52	-6742.05	-6160.26	-5555.71	-5029.17	-4424.66	-3794.45	-3191.62	-2647.73	-2065.88	-1476.54	-935.882	-413.271	93.0231	610.227	1135.11	1637.24	2186.75	2720.97	3335.02	3885.56	4035.84	4164.96	4552.11	4912.8	5324.78	5857.35	6346.5	6860	7345.97	7839.33
	13.2685	-17903.3	-17274.7	-16620	-16040.5	-15412	-14783.4	-14154.8	-13553.1	-12924.5	-12269.7	-11615	-10996.2	-10366.6	-9746.81	-9124.26	-8544.66	-7947.43	-7345.37	-6745.69	-6164.07	-5557.22	-5027.94	-4421.05	-3788.3	-3183.65	-2640.02	-2057.85	-1469.86	-930.766	-410.76	94.8313	610.086	1133.02	1634.19	2184.99	2718.47	3332.87	3884.58	4033.71	4162.14	4550.64	4910.13	5322.22	5855.61	6345.26	6858.36	7343.83	7837.18
	13.2833	-17914.2	-17285.6	-16630.8	-16046.5	-15417.9	-14789.3	-14160.8	-13558.8	-12930.2	-12275.4	-11620.7	-11000.7	-10367.6	-9747.13	-9122.18	-8541.38	-7941.41	-7337.46	-6738.44	-6154.37	-5545.2	-5014.65	-4405.11	-3769.37	-3164.93	-2622.18	-2040.74	-1455.6	-919.856	-402.778	99.8536	612.505	1133.66	1634.57	2185.23	2718.33	3333.73	3884.98	4032.29	4162.63	4550.97	4909.92	5321.72	5855.76	6345.43	6857.95	7344.09	7836.37
	13.2981	-17916.6	-17288	-16633.2	-16040.6	-15412.1	-14783.5	-14154.9	-13551.8	-12923.2	-12268.5	-11613.7	-10992.6	-10353.1	-9731.5	-9105.75	-8522.5	-7920.22	-7313.9	-6714.24	-6128.32	-5517.83	-4985.09	-4373.94	-3738.72	-3135.12	-2595.27	-2016.28	-1434.82	-904.346	-392.695	106.371	616.742	1135.25	1636.17	2188.44	2719.89	3335.26	3886.26	4033.6	4164.19	4552.89	4911.44	5323.48	5857.25	6346.91	6859.7	7344.95	7837
	13.3129	-17914.8	-17286.3	-16631.5	-16028.7	-15400.2	-14771.6	-14143	-13540.4	-12911.8	-12257.1	-11602.3	-10979	-10333.9	-9710.67	-9084.21	-8498.87	-7893.72	-7284.79	-6685.05	-6097.59	-5486.53	-4951.94	-4338.89	-3706.18	-3104.76	-2569.16	-1994.56	-1417.89	-893.967	-387.648	106.716	613.436	1131.86	1632.73	2185.36	2715.58	3331.2	3882.41	4029.12	4160.23	4548.79	4907.11	5319.59	5853.05	6342.69	6856.51	7340.4	7832.22
	13.3277	-17888.8	-17260.2	-16605.4	-15995.2	-15366.7	-14738.1	-14109.5	-13506.6	-12878	-12223.2	-11568.5	-10942.8	-10293.7	-9668.11	-9041.49	-8454.64	-7845.14	-7233.62	-6633.55	-6044.76	-5433.37	-4896.34	-4285.54	-3658.34	-3061.67	-2531.31	-1963.24	-1391.48	-875.211	-374.234	115.786	618.449	1137.7	1638.02	2191.2	2719.68	3336.23	3887.86	4033.68	4164.25	4552.48	4910.67	5324.59	5857.03	6346.57	6860.71	7343.17	7835.33
	13.3425	-17859.3	-17230.7	-16575.9	-15958.9	-15330.4	-14701.8	-14073.2	-13471.6	-12843.1	-12188.3	-11533.5	-10906.1	-10252.5	-9626.03	-8997.87	-8411.01	-7798.14	-7183.56	-6582.33	-5995.04	-5382.62	-4845.06	-4239	-3617.4	-3027.57	-2503.99	-1942.39	-1377.4	-867.371	-371.701	113.804	613.706	1134.19	1634.51	2186.6	2714.37	3331.46	3883.38	4028.91	4159.67	4547.57	4905.72	5320.67	5852.85	6342.02	6855.66	7338.7	7831.06
	13.3573	-17815.7	-17187.1	-16532.4	-15912.9	-15284.4	-14655.8	-14027.2	-13425.4	-12796.8	-12142	-11487.3	-10859.4	-10201.8	-9574.22	-8944.31	-8356.04	-7742.65	-7126	-6523.06	-5935.81	-5322.25	-4786.21	-4187.88	-3574.03	-2990.88	-2474.62	-1919.29	-1360.66	-856.031	-362.452	119.546	618.432	1139.19	1639.07	2190.34	2718.55	3334.95	3887.45	4032.34	4163.38	4549.98	4909.77	5325.41	5856.8	6344.96	6859.35	7341.99	7835.6
	13.3721	-17776.9	-17148.3	-16493.5	-15873.8	-15245.2	-14616.6	-13988.1	-13387.1	-12758.6	-12103.8	-11449	-10821.4	-10156.8	-9529.39	-8898.56	-8309.85	-7696.63	-7078.54	-6475.4	-5889.93	-5276.53	-4744.55	-4154.91	-3547.68	-2971.97	-2461.92	-1912.72	-1358.98	-857.36	-364.972	115.737	614.565	1135.94	1634.94	2186.08	2714.03	3331.07	3883.46	4028.46	4160.02	4546.92	4906.27	5321.78	5852.56	6340.81	6856.21	7338.43	7833.08
	13.3869	-17742.6	-17114	-16459.3	-15840.3	-15211.8	-14583.2	-13954.6	-13353.4	-12724.8	-12070.1	-11415.3	-10785.8	-10114.5	-9486.35	-8854.01	-8266.34	-7655.1	-7038.21	-6435.08	-5850.85	-5238.6	-4711.47	-4130.65	-3530.5	-2961.22	-2454.25	-1908.88	-1358.45	-858.2	-363.631	116.556	616.667	1138.72	1636.81	2188.13	2715.69	3333.85	3884.97	4030.9	4162.38	4549.61	4907.48	5323.76	5853.46	6342.69	6858.1	7340.7	7835.59
	13.4017	-17724.4	-17095.8	-16441.1	-15820.3	-15191.7	-14563.2	-13934.6	-13333.2	-12704.6	-12049.9	-11395.1	-10763.4	-10082.5	-9455.15	-8823.55	-8237.58	-7630.35	-7016.51	-6413.26	-5833.03	-5225.52	-4704.01	-4128.96	-3532.14	-2966.08	-2460.19	-1916.8	-1367.04	-864.985	-367.347	114.285	617.22	1139.18	1636.96	2187.76	2715.47	3335.17	3884.17	4031.3	4161.99	4550.15	4906.75	5323.36	5852.35	6341.96	6857.68	7340.61	7836.18
	13.4165	-17719.9	-17091.3	-16436.5	-15811.8	-15183.3	-14554.7	-13926.1	-13321.5	-12692.9	-12038.1	-11383.4	-10750.4	-10064.5	-9438.03	-8808.95	-8225.81	-7623.69	-7014.37	-6412.28	-5835.5	-5231.72	-4715.38	-4143.78	-3548.23	-2983.36	-2475.42	-1930.68	-1379.67	-875.346	-373.369	110.783	617.52	1137.9	1636.4	2186.91	2714.96	3335.04	3882.06	4030.46	4160.48	4548.9	4904.53	5321.96	5850.02	6339.74	6854.91	7339.8	7834.89
	13.4313	-17717.8	-17089.2	-16434.5	-15801	-15172.4	-14543.8	-13915.2	-13308.3	-12679.7	-12024.9	-11370.2	-10737.5	-10049.2	-9425.77	-8801.53	-8222	-7626.05	-7022.69	-6423.76	-5849.89	-5252.38	-4740.1	-4168.59	-3570.5	-3003.61	-2492.46	-1945.31	-1390.86	-882.392	-376.251	110.087	620.044	1139.28	1638.49	2188.11	2716.45	3337.52	3883.04	4032.64	4161.11	4550.33	4905.56	5323.12	5850.32	6340.11	6855.88	7340.05	7835.58
	13.4461	-17718	-17089.5	-16434.7	-15794.6	-15166	-14537.4	-13908.9	-13300.6	-12672	-12017.2	-11362.5	-10730.2	-10052.5	-9434.19	-8813.63	-8237.28	-7645.15	-7045.83	-6449.69	-5878.37	-5283.24	-4774.09	-4200.53	-3597.59	-3025.99	-2511.83	-1960.83	-1402.02	-889.826	-379.723	108.957	619.63	1137.86	1638.36	2186.98	2716.2	3336.51	3882.29	4033.84	4160.07	4549.44	4904.45	5321.95	5849.49	6338.99	6854.32	7338.76	7833.65
	13.4609	-17710.8	-17082.2	-16427.5	-15782.4	-15153.9	-14525.3	-13896.7	-13290	-12661.4	-12006.7	-11351.9	-10721	-10058.4	-9446.32	-8829.53	-8256.11	-7666.81	-7071.23	-6477.15	-5907.21	-5314.32	-4805.82	-4227.67	-3618.18	-3042.27	-2525.59	-1970.65	-1408.11	-892.971	-381.183	109.717	619.792	1136.93	1637.77	2186.19	2716.08	3335.9	3882.13	4033.92	4159.48	4549.25	4904.12	5320.61	5848.64	6337.32	6853.63	7337.71	7832.18
	13.4757	-17694.4	-17065.8	-16411.1	-15770.2	-15141.6	-14513	-13884.4	-13281.6	-12653	-11998.2	-11343.5	-10713.8	-10070.7	-9463.73	-8848.39	-8276.3	-7688.47	-7093.73	-6501.21	-5931.06	-5336.93	-4825.99	-4241.17	-3626.36	-3047.04	-2527.57	-1971.48	-1405.8	-890.236	-378.742	112.717	620.689	1136.69	1637.68	2185.67	2716.57	3336.6	3883.21	4034.3	4160.38	4549.71	4904.68	5319.77	5849.01	6337.07	6852.01	7338.09	7831.7
	13.4905	-17673.7	-17045.2	-16390.4	-15758.9	-15130.4	-14501.8	-13873.2	-13275	-12646.5	-11991.7	-11337	-10710.4	-10083.1	-9477.3	-8861.22	-8290.92	-7703.26	-7108.15	-6515.5	-5944.54	-5350.08	-4833.53	-4242.96	-3623.68	-3042.01	-2522.73	-1965.78	-1399.73	-885.315	-377	113.166	619.329	1134.04	1634.57	2183.01	2714.49	3332.76	3881.51	4031.05	4158.03	4546.83	4901.69	5316.44	5845.71	6334.01	6849.31	7335.23	7828.71
	13.5053	-17643.3	-17014.7	-16360	-15743.1	-15114.6	-14486	-13857.4	-13262.1	-12633.5	-11978.8	-11324	-10699.5	-10083.3	-9476.13	-8857.67	-8287.72	-7697.5	-7100.22	-6506.57	-5933.67	-5335.5	-4813.85	-4217.99	-3598.18	-3016.49	-2500.12	-1946.56	-1381.5	-871.322	-368.492	118.509	622.545	1135.84	1636.99	2185.01	2716.92	3334.84	3883.48	4032.39	4159.04	4548.42	4903.94	5317.5	5846.43	6336.32	6850.64	7336.08	7830.04
	13.5201	-17615.5	-16986.9	-16332.1	-15727.4	-15098.8	-14470.3	-13841.7	-13247.1	-12618.5	-11963.8	-11309	-10686.6	-10073.2	-9462.3	-8841.94	-8271.62	-7679.58	-7080.42	-6483.7	-5908.72	-5307.94	-4781.08	-4182.75	-3564.89	-2985.62	-2474.23	-1925.03	-1365.45	-861.559	-364.559	117.757	619.933	1131.87	1633.59	2182.02	2714.42	3332.07	3880.45	4028.33	4155.14	4543.73	4900.88	5313.45	5842.51	6333.59	6848.18	7332.38	7825.99
	13.5349	-17583.3	-16954.7	-16300	-15700.7	-15072.2	-14443.6	-13815	-13220.3	-12591.7	-11936.9	-11282.2	-10659.6	-10042.4	-9426.65	-8805.76	-8232.93	-7639.34	-7038.95	-6440.71	-5863.95	-5262.22	-4732.85	-4135.57	-3522.29	-2948.73	-2442.89	-1900.72	-1347.55	-849.054	-357.513	121.113	622.43	1133.04	1635.75	2184.83	2716.22	3334.35	3882	4028.96	4155.96	4543.33	4901.76	5314.04	5843.66	6335.12	6848.56	7333.34	7826.97
	13.5497	-17550.8	-16922.2	-16267.4	-15669.5	-15040.9	-14412.4	-13783.8	-13186.2	-12557.6	-11902.8	-11248.1	-10625.8	-10003.1	-9382.8	-8762.43	-8187.94	-7594.04	-6992.84	-6393.91	-5817.03	-5215.43	-4686.52	-4093.69	-3486.44	-2920.25	-2420.05	-1883.76	-1336.17	-842.317	-353.746	122.018	621.95	1132.16	1635.21	2184.57	2715.84	3333.75	3880.75	4026.78	4155.34	4540.48	4899.48	5312.8	5842.95	6333.43	6847.18	7332.11	7825.68
	13.5645	-17523	-16894.4	-16239.7	-15639.3	-15010.7	-14382.2	-13753.6	-13154.2	-12525.6	-11870.8	-11216.1	-10593.2	-9963.41	-9341.36	-8722.1	-8147.36	-7554.55	-6954.74	-6357.28	-5780.02	-5180.81	-4655.07	-4068.71	-3466.4	-2906.45	-2409.75	-1877.47	-1331.36	-839.506	-351.376	123.047	621.899	1131.39	1634.89	2183.65	2714.34	3332.06	3880.07	4025.98	4153.28	4538.23	4896.22	5311.22	5841.86	6331.76	6844.79	7330.41	7824.88
	13.5793	-17492	-16863.5	-16208.7	-15605.7	-14977.1	-14348.6	-13720	-13119.1	-12490.5	-11835.7	-11181	-10558.7	-9929.23	-9307.71	-8690.31	-8116.33	-7526.33	-6928.48	-6333.18	-5756.03	-5160.97	-4639.18	-4059.69	-3459.41	-2900.86	-2406.35	-1874.39	-1326.97	-834.62	-345.185	128.294	625.492	1134.93	1636.73	2185.99	2717.29	3335.59	3882.56	4029.12	4155.97	4539.19	4897.36	5313.39	5843.4	6332.92	6846.43	7332.79	7827.53
	13.5941	-17479.3	-16850.7	-16195.9	-15591.9	-14963.3	-14334.7	-13706.2	-13105.7	-12477.1	-11822.4	-11167.6	-10547.2	-9921.93	-9302.83	-8686.26	-8113.53	-7525.12	-6930.02	-6336.05	-5758.41	-5167.46	-4648.89	-4073.2	-3472.26	-2912.19	-2417.43	-1882.29	-1331.99	-838.917	-346.117	125.962	621.218	1130.65	1632.03	2180.49	2712.25	3330.54	3877.32	4024.01	4150.29	4533.4	4891.26	5307.9	5837.58	6326.52	6839.99	7327.19	7821.36
	13.6089	-17467.4	-16838.8	-16184.1	-15582.4	-14953.9	-14325.3	-13696.7	-13097	-12468.4	-11813.7	-11158.9	-10541.8	-9923.88	-9306.02	-8688.66	-8115.72	-7528.37	-6933.37	-6338.36	-5760.73	-5172.08	-4654.93	-4078.13	-3474.48	-2911.22	-2413.89	-1875.26	-1320.16	-826.04	-334.231	134.559	627.88	1137.07	1636.52	2186.13	2718.24	3336.29	3883.19	4029.09	4154.33	4536.57	4895.43	5311.9	5841.94	6330.24	6843.7	7331.49	7825.75
	13.6237	-17476	-16847.4	-16192.6	-15595.3	-14966.7	-14338.2	-13709.6	-13111.8	-12483.2	-11828.5	-11173.7	-10558.9	-9944.07	-9326.69	-8706.68	-8132.81	-7544.67	-6947.58	-6350.71	-5770.4	-5184.23	-4667.73	-4086.11	-3479.33	-2910.54	-2410.44	-1869.41	-1313.88	-819.817	-331.423	131.685	623.873	1131.35	1630.58	2181.25	2714.03	3330.82	3878.98	4023.5	4149.05	4530.79	4890.2	5305.77	5836.71	6325.38	6838.36	7325.45	7820.18
	13.6385	-17480.5	-16851.9	-16197.2	-15601.6	-14973	-14344.5	-13715.9	-13119.1	-12490.5	-11835.7	-11181	-10566.9	-9950.15	-9330.01	-8706.28	-8129.78	-7538.92	-6936.76	-6336.13	-5752.59	-5165.4	-4646.59	-4062.19	-3455.92	-2885.31	-2385	-1844.15	-1292.67	-801.774	-318.794	137.009	628.285	1135.19	1633.62	2185.93	2718.63	3334.98	3884.05	4027.44	4151.89	4533.29	4893.29	5308.9	5839.7	6328.2	6841.53	7328.43	7823.54
	13.6533	-17488.3	-16859.8	-16205	-15606.6	-14978	-14349.4	-13720.9	-13123.5	-12494.9	-11840.2	-11185.4	-10571.2	-9944.31	-9320.97	-8693.28	-8112.87	-7518.43	-6909.13	-6302.1	-5709.59	-5127.4	-4610.4	-4021.44	-3416.9	-2845.99	-2349.05	-1813.81	-1271.35	-788.996	-313.74	135.645	626.756	1132.24	1630.76	2184.05	2715.95	3332.72	3881.63	4023.35	4148.57	4531.2	4889.96	5305.67	5837.09	6325.05	6838.73	7324.62	7819.74
	13.6681	-17479.3	-16850.7	-16196	-15586.8	-14958.2	-14329.6	-13701	-13103.4	-12474.8	-11820	-11165.3	-10550	-9909.42	-9281.23	-8649.5	-8065.59	-7465.74	-6852.11	-6240.85	-5646.2	-5064.31	-4547.8	-3965.26	-3366.23	-2798.59	-2306.86	-1780.81	-1248.17	-772.12	-306.648	138.198	628.925	1134.25	1633.45	2185.92	2717.51	3335.01	3883.81	4024.18	4148.08	4532.23	4890.19	5306	5837.72	6325.23	6838.71	7324.75	7820.13
	13.6829	-17437.9	-16809.4	-16154.6	-15533.2	-14904.6	-14276	-13647.5	-13049	-12420.4	-11765.7	-11110.9	-10495.9	-9850.92	-9219.78	-8587.53	-8003.21	-7404	-6786.4	-6170.46	-5573.83	-4999.73	-4487.42	-3910.04	-3314.62	-2752.07	-2266.57	-1750.14	-1228.04	-759.448	-301.157	142.051	631.803	1136.35	1635.82	2188.36	2719.22	3337.09	3885.08	4025.09	4148.53	4534.21	4890.43	5306.73	5838.91	6325.58	6840.08	7324.25	7820.97
	13.6977	-17380	-16751.4	-16096.7	-15466.7	-14838.1	-14209.6	-13581	-12983.2	-12354.7	-11699.9	-11045.1	-10428.8	-9786.54	-9159.86	-8530.76	-7950.12	-7350.74	-6736.2	-6116.87	-5531.37	-4961.99	-4455.12	-3887.63	-3293.05	-2734.62	-2254.12	-1742.74	-1224.98	-759.582	-302.326	141.992	631.33	1136.15	1635.56	2187.51	2717.72	3335.4	3883.19	4023.26	4146.03	4532.24	4888.24	5304.32	5836.35	6322.9	6837.43	7321.59	7818.39
	13.7125	-17294.8	-16666.2	-16011.4	-15383.8	-14755.2	-14126.6	-13498	-12903.7	-12275.1	-11620.3	-10965.6	-10353.6	-9733.55	-9114.88	-8491.78	-7917.02	-7322.41	-6714.76	-6099.7	-5519.96	-4956.64	-4456.75	-3893.52	-3296.8	-2736.24	-2257.04	-1744.19	-1225.85	-761.163	-300.561	145.918	635.332	1139.81	1638.93	2190.53	2719.69	3337.31	3884.9	4024.31	4147.63	4534.16	4890.61	5306.23	5837.86	6324.71	6838.94	7323.37	7819.17
	13.7273	-17233.1	-16604.5	-15949.8	-15338.4	-14709.8	-14081.2	-13452.7	-12860.8	-12232.2	-11577.4	-10922.7	-10313.7	-9723.15	-9115.04	-8497.23	-7928.57	-7338.05	-6736.55	-6129.46	-5559.5	-4994.08	-4496.05	-3935.71	-3334.69	-2771.29	-2286.48	-1766.58	-1242.26	-772.937	-304.961	144.25	632.874	1137.26	1638.19	2187.54	2716.12	3334.37	3881.59	4020.24	4145.39	4531.41	4888.46	5303.2	5834.84	6321.74	6835.3	7320.62	7815.3
	13.7421	-17193	-16564.4	-15909.6	-15321.8	-14693.3	-14064.7	-13436.1	-12850.2	-12221.7	-11566.9	-10912.1	-10306.8	-9748.89	-9149.46	-8537.7	-7972.73	-7390.47	-6790.06	-6190.03	-5621.48	-5054.77	-4555.96	-3989.09	-3380.02	-2811.54	-2320.62	-1790.76	-1257.52	-783.585	-308.127	144.56	633.039	1137.5	1640.19	2187.78	2716.11	3334.89	3881.98	4019.8	4146.56	4531.19	4888.73	5304.16	5835.07	6321.25	6835.39	7321.34	7814.85
	13.7569	-17209.2	-16580.7	-15925.9	-15363.4	-14734.8	-14106.3	-13477.7	-12895.3	-12266.7	-11612	-10957.2	-10352.4	-9809.11	-9214.74	-8603.14	-8037.92	-7456.56	-6860.88	-6265.57	-5699.16	-5125.31	-4623	-4048.3	-3432.8	-2857.79	-2357.14	-1817.22	-1274.64	-797.303	-314.164	142.857	631.559	1136.72	1642.01	2187.63	2715.98	3335.39	3883.01	4019	4145.72	4530.95	4888.75	5303.32	5834.52	6321.12	6835.77	7321.88	7814.38
	13.7717	-17271.6	-16643	-15988.3	-15441.8	-14813.2	-14184.6	-13556.1	-12977.4	-12348.9	-11694.1	-11039.3	-10434.3	-9892.47	-9295.19	-8681.34	-8112.31	-7531.99	-6938.55	-6346.92	-5777.24	-5194.6	-4686.48	-4103.23	-3483.61	-2901.89	-2394.06	-1845.91	-1293.84	-812.195	-323.596	137.088	627.258	1134.66	1642.49	2187.35	2715.68	3335.52	3883.56	4017.67	4142.98	4529.08	4887.12	5302.01	5832.59	6320.1	6835.17	7321.95	7812.86
	13.7865	-17370.5	-16741.9	-16087.2	-15542.8	-14914.2	-14285.7	-13657.1	-13077.8	-12449.3	-11794.5	-11139.7	-10530.3	-9971.8	-9371.12	-8754.07	-8181.5	-7598.86	-7003.86	-6408.86	-5838.48	-5249.61	-4738.4	-4149.21	-3526.47	-2939.79	-2423.96	-1870.1	-1310.69	-825.624	-332.776	131.276	624.041	1134.49	1644.01	2189.59	2717.62	3337.31	3885.94	4018.4	4143.06	4530.68	4887.92	5302.29	5832.52	6320.91	6835.9	7323.17	7812.7
	13.8013	-17484.5	-16855.9	-16201.2	-15646.7	-15018.1	-14389.6	-13761	-13179	-12550.4	-11895.7	-11240.9	-10627.7	-10046.1	-9437.94	-8816.93	-8242.24	-7656.58	-7060.61	-6463.03	-5891.07	-5296.51	-4781.88	-4189.17	-3565.81	-2974.81	-2455.43	-1897.78	-1335.79	-847.698	-349.915	120.27	615.728	1131.59	1641.17	2187.89	2715.89	3335.84	3884.14	4017.4	4140.93	4528.73	4884.86	5299.39	5828.43	6318.21	6832.99	7320.53	7809.84
	13.8161	-17588.4	-16959.8	-16305.1	-15737.2	-15108.6	-14480.1	-13851.5	-13264.3	-12635.8	-11981	-11326.2	-10709.4	-10105.5	-9492.01	-8868.11	-8292.04	-7702.89	-7105.43	-6503.76	-5930.21	-5333.08	-4817.22	-4223.44	-3601.37	-3008.01	-2485.77	-1925.79	-1360.92	-868.693	-364.622	110.378	610.587	1131.51	1639.62	2187.75	2716.83	3337.04	3885.08	4017.91	4141.02	4529.42	4884.1	5298.99	5827.99	6318.84	6833.57	7319.72	7809.21
	13.8309	-17670	-17041.5	-16386.7	-15809	-15180.4	-14551.8	-13923.3	-13331.8	-12703.2	-12048.4	-11393.7	-10775.3	-10155	-9534.91	-8908.03	-8330.28	-7738.08	-7138.39	-6536.29	-5961.17	-5363.48	-4848.32	-4254.53	-3634.95	-3042.31	-2519.93	-1958.1	-1392.25	-892.77	-381.225	100.27	605.699	1131.83	1638.83	2187.76	2717.76	3338.87	3885.96	4017.81	4141.22	4529.48	4884.14	5299.48	5827.9	6319.62	6833.76	7318.45	7809.67
	13.8457	-17738.1	-17109.6	-16454.8	-15871	-15242.4	-14613.9	-13985.3	-13389.3	-12760.7	-12105.9	-11451.2	-10830.9	-10196.1	-9572.17	-8944.85	-8366.28	-7771.74	-7171.98	-6569.51	-5994.7	-5397.99	-4885.02	-4293.62	-3676.3	-3084.16	-2557.71	-1994.22	-1426.03	-917.608	-399.667	90.055	601.155	1128.92	1636.49	2186.27	2716.64	3338.07	3884.31	4015.29	4138.7	4527.48	4882.24	5297.35	5826.06	6317.84	6831.44	7316.08	7807.27
	13.8605	-17792.5	-17164	-16509.2	-15919.5	-15290.9	-14662.3	-14033.8	-13433.7	-12805.1	-12150.3	-11495.6	-10872.8	-10226.3	-9599.2	-8971.12	-8391.1	-7795.28	-7194.33	-6595.71	-6022.31	-5426.96	-4916.04	-4329.14	-3713.04	-3120.65	-2592.43	-2025.23	-1453.25	-935.251	-412.276	86.6744	602.514	1131.51	1640.19	2190.7	2721.58	3342.58	3887.92	4018.46	4142.82	4530.71	4886.18	5301.47	5829.41	6321.05	6833.71	7319.04	7810.7
	13.8753	-17846.6	-17218	-16563.3	-15964.7	-15336.1	-14707.6	-14079	-13474.6	-12846	-12191.2	-11536.5	-10910.3	-10257.2	-9630.21	-9004.21	-8424.91	-7829.85	-7230.1	-6636.35	-6065.68	-5472.06	-4963.44	-4377.47	-3760.11	-3165.74	-2633.29	-2060.78	-1482.61	-954.774	-427.74	78.4124	596.841	1126.32	1636.39	2187.02	2718.79	3338.93	3883.7	4013.32	4138.29	4525.16	4881.25	5296.76	5825.36	6316.71	6828.46	7313.76	7806.05
	13.8901	-17881.5	-17252.9	-16598.2	-15989.9	-15361.4	-14732.8	-14104.2	-13496.8	-12868.3	-12213.5	-11558.7	-10929.5	-10274.7	-9650.09	-9026.23	-8448.23	-7856.11	-7257.48	-6669.26	-6100.6	-5505.34	-4998.6	-4411.32	-3790.77	-3192.81	-2655.69	-2077.34	-1493.39	-958.97	-429.695	80.4976	601.93	1130.58	1641.81	2192.76	2724.88	3343.39	3889.45	4018.39	4143.63	4528.45	4886.42	5301.51	5829.5	6321.14	6831.98	7317.14	7811.37
	13.9049	-17914.2	-17285.7	-16630.9	-16012	-15383.4	-14754.9	-14126.3	-13518.1	-12889.6	-12234.8	-11580	-10949.4	-10300	-9680.54	-9060.94	-8485.33	-7897.55	-7301.24	-6715.05	-6146.12	-5549.6	-5039.91	-4447.74	-3821.82	-3219.98	-2678.19	-2094.65	-1504.67	-966.137	-435.941	75.7442	598.782	1126.16	1638.48	2188.87	2722.85	3340	3886.88	4014.92	4138.98	4522.92	4882.13	5297.15	5825.46	6316.67	6827.31	7312.82	7807.73
	13.9197	-17925	-17296.5	-16641.7	-16016.2	-15387.6	-14759	-14130.5	-13523.5	-12894.9	-12240.1	-11585.4	-10955.6	-10320.8	-9705.62	-9088.61	-8515.07	-7929.25	-7334.31	-6746.67	-6174.27	-5574.66	-5060.42	-4460.19	-3830.45	-3225.21	-2680.01	-2092.77	-1498.6	-959.615	-430.477	80.332	602.662	1130.03	1642.4	2192.88	2727.2	3344.12	3891.32	4019.39	4142.1	4525.61	4885.39	5300.32	5828.93	6320.06	6831.13	7316.07	7811.04
	13.9345	-17930.5	-17302	-16647.2	-16020.7	-15392.1	-14763.5	-14135	-13531.4	-12902.8	-12248.1	-11593.3	-10966.3	-10348.5	-9736.32	-9122.35	-8549.07	-7963.04	-7368.94	-6778.36	-6199.16	-5597.23	-5075.55	-4465.7	-3831.87	-3224.06	-2676.27	-2088.75	-1492.47	-954.953	-427.011	83.3751	602.127	1129.65	1641.45	2191.75	2727.37	3344.05	3891.16	4017.59	4139.71	4524.83	4883.99	5298.72	5828.37	6319.39	6830.89	7314.83	7810.26
	13.9493	-17929.9	-17301.4	-16646.6	-16026.4	-15397.9	-14769.3	-14140.7	-13542.7	-12914.2	-12259.4	-11604.6	-10981.5	-10375.3	-9763.07	-9149.56	-8574.86	-7986.3	-7388.88	-6793.74	-6207.62	-5601.12	-5072.49	-4453.56	-3818.35	-3209.06	-2661.72	-2076.21	-1481.04	-945.407	-420.954	86.7757	604.055	1131.2	1642.19	2193.38	2728.42	3344.77	3892.67	4017.82	4139.73	4525.74	4884.89	5299.83	5828.75	6320.54	6832.24	7315.98	7810.92
	13.9641	-17928.3	-17299.8	-16645	-16037.8	-15409.2	-14780.6	-14152	-13557.9	-12929.3	-12274.6	-11619.8	-11002.6	-10399.5	-9784.68	-9169.3	-8591.62	-7998.75	-7395.5	-6795.44	-6202.29	-5591.39	-5054.09	-4427.83	-3793.21	-3184.95	-2640.55	-2058.91	-1466.44	-934.078	-413.363	92.2504	607.688	1132.59	1644.85	2195.78	2730.45	3346.8	3896.05	4019.39	4141.93	4527.65	4887.82	5302.91	5830.06	6321.96	6833.11	7318.76	7813.41
	13.9789	-17938.2	-17309.6	-16654.9	-16061.8	-15433.2	-14804.7	-14176.1	-13583.3	-12954.7	-12299.9	-11645.2	-11031.2	-10422.5	-9803.19	-9183.68	-8602.2	-8003.92	-7393.21	-6787.91	-6188.17	-5572.64	-5028.2	-4398.94	-3769.16	-3164.17	-2623.84	-2047.14	-1458.68	-929.128	-411.169	90.4166	605.265	1129.11	1641.72	2193.21	2726.32	3342.68	3892.77	4015.36	4137.92	4524.04	4884.7	5300.03	5826.45	6318.25	6829.21	7315.43	7811.34
	13.9937	-17947.8	-17319.2	-16664.5	-16082.8	-15454.2	-14825.6	-14197.1	-13602.6	-12974	-12319.3	-11664.5	-11051.7	-10429.3	-9803.07	-9178.56	-8592.08	-7986.85	-7369.36	-6757.69	-6152.66	-5533.36	-4982.73	-4355.63	-3733.34	-3136.33	-2600.26	-2029.71	-1446.28	-919.36	-403.324	95.7648	609.1	1133.05	1646.11	2196.5	2729.56	3345.75	3896.47	4017.92	4141.4	4527.49	4888.77	5304.13	5829.96	6321.65	6832.24	7318.22	7815.48
	14.0085	-17970.9	-17342.4	-16687.6	-16108.1	-15479.6	-14851	-14222.4	-13626.4	-12997.9	-12343.1	-11688.3	-11074.5	-10430.8	-9796.93	-9166.44	-8575.04	-7963.42	-7339.88	-6722.22	-6114.18	-5492.49	-4940.27	-4321.81	-3707.45	-3118.77	-2587.74	-2022.51	-1442.7	-918.293	-403.853	93.133	606.957	1130.09	1643.64	2194.1	2726.01	3342.54	3893.76	4014.51	4137.62	4525.37	4886.67	5301.05	5827.71	6318.82	6829.4	7314.67	7812.69
	14.0233	-17988.5	-17360	-16705.2	-16120	-15491.4	-14862.9	-14234.3	-13633.9	-13005.3	-12350.5	-11695.8	-11079.3	-10410.6	-9769.71	-9133.48	-8536.35	-7918.43	-7290.2	-6667.58	-6057.52	-5436.62	-4889.03	-4286.4	-3679.18	-3099.65	-2571.83	-2011.05	-1435.64	-912.376	-399.342	97.7974	611.311	1133.72	1647.34	2197.53	2728.93	3346.69	3897.94	4017.5	4141.38	4530.08	4891.08	5304.95	5831.59	6321.94	6833.14	7317.97	7816.04
	14.0381	-18008.6	-17380	-16725.3	-16127.8	-15499.2	-14870.7	-14242.1	-13637.9	-13009.3	-12354.6	-11699.8	-11078.2	-10381.8	-9731.92	-9091.36	-8488.67	-7866.38	-7235.74	-6612.06	-6003.58	-5387.31	-4850.97	-4265.54	-3663.98	-3091.24	-2566.55	-2009.6	-1435.91	-912.178	-400.133	96.6482	611.586	1132.88	1647.01	2196.18	2728.47	3346.04	3897.33	4016.04	4139.42	4530.41	4890.67	5304.22	5831.35	6320.94	6832.68	7317.1	7814.58
	14.0529	-18015.1	-17386.5	-16731.7	-16120.2	-15491.7	-14863.1	-14234.5	-13625.4	-12996.8	-12342.1	-11687.3	-11059.7	-10335.4	-9678.2	-9035.15	-8428.66	-7805.18	-7175.91	-6553.36	-5950.65	-5343.46	-4821.33	-4254.14	-3654.87	-3086.1	-2562.65	-2007.48	-1435.01	-910.928	-398.727	98.4859	614.302	1135.64	1649.79	2198.06	2730.98	3348.75	3899.97	4017.48	4141.07	4532.51	4893.19	5306.27	5832.75	6322.24	6835.18	7318.9	7816.35
	14.0677	-18013.1	-17384.5	-16729.7	-16102	-15473.4	-14844.8	-14216.3	-13602	-12973.4	-12318.6	-11663.9	-11030.3	-10277.4	-9616.5	-8972.46	-8367.18	-7745.26	-7122.63	-6506.09	-5914.59	-5319.1	-4809.37	-4254.43	-3658.15	-3088.69	-2567.37	-2012.11	-1437.83	-913.255	-400.437	98.2887	614.675	1135.59	1650.01	2198.54	2731.12	3349.17	3900.15	4016.84	4140.51	4532.94	4893.6	5306.74	5832.55	6322.91	6835.08	7318.76	7815.81
	14.0825	-18001.6	-17373	-16718.2	-16072.9	-15444.3	-14815.7	-14187.2	-13567.1	-12938.5	-12283.8	-11629	-10989.9	-10215.6	-9555.43	-8913.08	-8310.87	-7696.62	-7083.32	-6476.11	-5898.22	-5313.36	-4813.88	-4264.1	-3667.43	-3096.91	-2575.61	-2018.09	-1443.47	-917.607	-404.201	97.3368	613.448	1134.83	1648.74	2198.24	2729.92	3348.48	3899.26	4015.36	4140.22	4531.18	4893.12	5306.7	5831.56	6321.94	6833.96	7317.85	7814.53
	14.0973	-17976.5	-17348	-16693.2	-16028.5	-15399.9	-14771.3	-14142.8	-13517.6	-12889.1	-12234.3	-11579.5	-10933.7	-10147.9	-9496.93	-8859.48	-8267.54	-7663.69	-7062.28	-6466.39	-5901.06	-5323.16	-4828.18	-4277.81	-3676.61	-3104.5	-2582.48	-2022.14	-1446.08	-919.242	-404.415	99.8107	614.139	1135.88	1649.69	2199.88	2730.46	3349.37	3899.68	4015.9	4141.52	4532.08	4894.28	5308.5	5833.28	6323.31	6835.2	7319.48	7815.18
	14.1121	-17943.5	-17314.9	-16660.1	-15976.6	-15348.1	-14719.5	-14090.9	-13460.4	-12831.8	-12177.1	-11522.3	-10872.6	-10092.9	-9453.4	-8823.02	-8242.15	-7650.58	-7059.61	-6473.9	-5917.23	-5342.69	-4849.65	-4292.37	-3686.23	-3111.21	-2587.67	-2024.38	-1447.32	-919.957	-404.966	101.46	613.545	1135.9	1649.4	2200.36	2730.99	3349.72	3898.93	4014.83	4141.85	4531.94	4894.58	5309.01	5833.73	6322.95	6836.8	7320.14	7815.23
	14.1269	-17898.6	-17270	-16615.2	-15913.5	-15284.9	-14656.4	-14027.8	-13394.3	-12765.7	-12111	-11456.2	-10806.2	-10051.7	-9427.01	-8805.91	-8238.7	-7656.62	-7072.98	-6494.31	-5938.97	-5363.86	-4866.9	-4301.62	-3689.96	-3111.35	-2585.9	-2020.99	-1441.52	-915.682	-401.853	105.527	613.678	1136.32	1650.93	2200.94	2732.09	3350.49	3898.76	4014.38	4142.51	4532.39	4895.31	5310.57	5835.53	6323.51	6837.93	7320.49	7816.3
	14.1417	-17845.4	-17216.8	-16562.1	-15845.7	-15217.2	-14588.6	-13960	-13324.1	-12695.5	-12040.8	-11386	-10740.3	-10029.1	-9417.7	-8804.85	-8246.63	-7670.95	-7089.68	-6513.34	-5955.03	-5376.6	-4875.43	-4300.46	-3684.61	-3102.43	-2575.31	-2009.2	-1428.79	-905.725	-394.58	111.211	615.672	1137.4	1652.71	2201.58	2733.67	3351.55	3899.68	4015.41	4144.02	4533.83	4897.4	5312.59	5837.93	6325.69	6838.97	7321.99	7817.75
	14.1565	-17785.4	-17156.8	-16502.1	-15780.7	-15152.1	-14523.5	-13895	-13262.3	-12633.8	-11979	-11324.2	-10686	-10024	-9424.92	-8817.38	-8264.46	-7690.01	-7106.57	-6527.6	-5963.19	-5380.98	-4873.01	-4290.16	-3671.5	-3086.85	-2559.21	-1993.9	-1415.2	-896.693	-387.555	114.125	616.185	1136.24	1651.2	2199.11	2732.41	3349.44	3897.67	4013.74	4142.38	4533.54	4896.59	5312.44	5837.65	6325.17	6836.78	7320.02	7816.76
	14.1713	-17712.5	-17083.9	-16429.1	-15714.7	-15086.1	-14457.5	-13828.9	-13202.8	-12574.3	-11919.5	-11264.7	-10637.2	-10029.1	-9434.11	-8828.14	-8273.74	-7697.42	-7108.16	-6524.44	-5952.66	-5367.28	-4854.96	-4266.03	-3645.04	-3060.2	-2534.07	-1970.76	-1394.5	-880.882	-376.31	120.093	620.017	1138.87	1652.4	2200.57	2734.82	3350.6	3899.64	4016.82	4144.64	4536.75	4900.25	5316.07	5840.2	6328.39	6839.73	7322.81	7818.58
	14.1861	-17641.7	-17013.1	-16358.3	-15665.6	-15037	-14408.4	-13779.8	-13163.2	-12534.6	-11879.8	-11225.1	-10609.2	-10038.7	-9443.74	-8837.76	-8280.26	-7698.75	-7103.63	-6515.38	-5934.33	-5347.45	-4832.92	-4241.94	-3620.94	-3036.8	-2513.71	-1954.3	-1382.73	-874.062	-372.672	119.249	618.309	1136.61	1648.61	2197.05	2731.34	3346.87	3896.71	4014.24	4140.9	4533.98	4898.43	5314.47	5837.94	6326.62	6838.12	7320.2	7816.63
	14.201	-17568.4	-16939.8	-16285.1	-15626.3	-14997.7	-14369.2	-13740.6	-13135.1	-12506.6	-11851.8	-11197	-10591.4	-10039.9	-9441.17	-8833.32	-8269.93	-7683.44	-7082.88	-6490.92	-5905.09	-5319.51	-4806.34	-4216.61	-3596.29	-3013.86	-2494.38	-1936.74	-1370	-864.678	-367.286	121.325	619.915	1138.82	1650.53	2198.37	2732.2	3348.42	3898.68	4015.52	4143.03	4535.66	4901.15	5317.25	5840.85	6328.74	6841	7322.98	7819.07
[truncated: 1,945 more rows]
[truncated: 115 more columns]

## Sheet: Fig. 2
Fig. 2a	N-HEI/KB		HEI/KB		Pt/C		Fig. 2b		BOL		10k cycles		20k cycles		30k cycles		60k cycles		90k cycles	Fig. 2c		BOL	Error	30k cyces	Error	Fig. 2d	Pt L3-edge					Co k-edge					Ni k-edge					Fig. 2e	Potential (V)	Pt L3-edge			Co k-edge		Ni k-edge
[truncated: 693 more rows]
[truncated: 1 more columns]

## Sheet: Fig. 3
Fig. 3a	BOL			30k cycles			60k cycles			90k cycles			Fig. 3b		Current density (mA cm-2) at 0.7 V				Fig. 3e	Red line			Green line			Black line
[truncated: 167 more rows]

[truncated: 20 more sheets: Fig. 4, Supplementary Fig. 1, Supplementary Fig. 2, Supplementary Fig. 3, Supplementary Fig. 5, Supplementary Fig. 6, Supplementary Fig. 7, Supplementary Fig. 8, Supplementary Fig. 11, Supplementary Fig. 12, Supplementary Fig. 13, Supplementary Fig. 14, Supplementary Fig. 15, Supplementary Fig. 16, Supplementary Fig. 17, Supplementary Fig. 19, Supplementary Fig. 21, Supplementary Fig. 22, Supplementary Fig. 23, Supplementary Fig. 24]
